# Supplementary material for: An Update on Reported Variants in the Skeletal Muscle α-Actin (ACTA1) Gene
Source: Hum Mutat. 2024 Oct 28;2024:6496088. doi: 10.1155/2024/6496088 (PMC11918651; doi:10.1155/2024/6496088)
Supplement: Supporting Information 2 — ACTA1 variant and phenotype tables. Excel data file, which includes tables of ACTA1 variants and associated phenotype/s (both simple and detailed). The first “sheet” (labelled “Key”) summarizes the content included in each sheet/table. [file 6496088.f2.xlsx]

## Sheet: KEY
Table/Sheet	Description
2.0_Final variants	Final variant table (sorted by cDNA position), including "missed" variants not included in initial collation (current as at 6th Aug 2024). Note this table does not include the same level of detail included in "2.1_Full table".
2.1_Full variant table	Full ACTA1 variant table including: all variant nomenclature (HGVS DNA, cDNA, protein 3/1-letter and legacy changes), reports from LOVD, HGMD, ClinVar, and analyses using VarSome and SpliceAI - variants current as at 7th Feb 2023.
2.2_Pathogenicity	Trimmed table including only key information useful for asserting variant pathogenicity
2.3_P-LP	Pathogenic/Likely pathogenic variants from "2.2_Pathogenicity" (pathogenicity determined based by VarSome using ACMG guidelines)
2.4_VUS	Variants of uncertain significance from "2.2_Pathogenicity" (pathogenicity determined based by VarSome using ACMG guidelines)
2.5_B-LB	Benign/likely benign variants from "2.2_Pathogenicity" (pathogenicity determined based by VarSome using ACMG guidelines)
2.6_Phenotypes	Trimmed/modified table focusing on those variants with reported phenotypes only (LOVD, HGMD/published reports only as most ClinVar reports lack proper phenotype information)
2.7_Pheno by type	Variants grouped by phenotypic group (e.g. cardiomyopathy, fetal abnormalities, skeletal myopathy, muscular dystrophy)
2.8_Phenotypes_key	Table summarising phenotype abbreviations used in these tables, also with any relevant phenotype details/IDs from Orphanet (e.g. disease IDs from ORPHA, OMIM, Mondo Disease Ontology)
2.9_References	A full list of references for variants included in tables, including reference in brief (author/year), PMID and link, article title - sorted by first author surname
2.10_Newer variants - other	'New' ACTA1 variants that were not reported in HGMD Pro, ClinVar and/or LOVD at the time of variant collation (Feb 2023) and therefore not included in the main table/s and analyses. Current as at 6th Aug 2024.
2.11_Missed variants - ClinVar	ACTA1 ClinVar variants not found in main table/s (missed in original data collation, or reported after original variant collation in Feb 2023). Current as at 6th Aug 2024.
2.12_Final variant #s	Final numbers of variants (including all variants collated from HGMD Pro, LOVD and ClinVar in Feb 2023, plus additional "missed variants" added prior to submission/rebuttal - current as at 6th Aug 2024
All_unformatted_v9	All ACTA1 variants from initial variant collation in unformatted table - this is same as "2.1_Full table (formatted)" but with no formatting (for ease of copying and pasting data to other tools/sheets)
Additional notes:	These supplementary data are for the manuscript entitled "An update on reported variants in the skeletal muscle α-actin (ACTA1) gene", Clayton, JS et al (2024), published in Human Mutation

## Sheet: 2.0_Final variants
Database (L = LOVD, H = HGMD, C = ClinVar)	cDNA change (NM_001100.4, ENST00000366684.7)	Protein change (3-letter)	Protein change (1-letter)	Legacy change (minus first two AA)	Coding impact	Phenotype/s summary (LOVD, HGMD)	Inheritance	De novo report/s?	Remarks	Max SpliceAI score	CADD score	Frequency (gnomAD)	Final variant class (VarSome + ACTA1-specific considerations for VUS)	ACMG class (VarSome - original assessment)	ACMG rules (VarSome - original assessment)
C	Single allele	Single allele	=	=		-			5' flanking region	0	16.74		Benign	Likely pathogenic	PM5,PP3_Moderate,PM2_Supporting,PP2
C	Single allele	Single allele	=	=		-			5' flanking region	0	18.94		Benign	Likely pathogenic	PP3_Moderate,PP5_Moderate,PM2_Supporting,PP2
L, C	c.-66C>T	p.=	=	=		Not reported			5' UTR variant	0	17.21		Benign
L, C	c.-66_-65delinsTC	p.=	=	=		Not reported			5' UTR variant	0			Likely benign
L, C	c.-65T>C	p.=	=	=		Not reported			5' UTR variant	0	19.39		Benign
C	c.-13+159G>A	p.?	?	?		-				0.02	4.779		Benign	Uncertain significance	PM2_Supporting,PP2,PP3
C	c.-12-202T>G	p.?	?	?		-				0.05	0.61		Benign	Likely pathogenic	PP3_Strong,PM2_Supporting,PP2
C	c.-12-68dup	p.?	?	?		-				0			Benign	Likely benign	BP4_Strong,BP7,PM2_Supporting
C	c.-12-61C>G	p.?	?	?		-				0	0.389		Benign
L, C	c.-12-61del	p.=	=	=		Not reported				0.01			Benign
C	c.-4C>T	p.?	?	?		-				0.01	17.2		Likely benign
C	c.1A>G	p.Met1Val	M1V	?	start loss	-				0	23.7		Likely pathogenic
C	c.3G>A	p.Met1Ile	M1I	?	start loss	-			Affects initiator methionine	0	24.3		Likely pathogenic
L, H, C	c.7G>T	p.Asp3Tyr	D3Y	Asp1Tyr	missense	CM	AD		Large family with autosomal dominant core disease (Kaindl 2004 - family 1)	0	25.8		Likely pathogenic
H	c.15C>G	p.Asp5Glu	D5E	Asp3Glu	missense	NEM				0	16.48		Likely benign
L, H, C	c.16G>A	p.Glu6Lys	E6K	Glu4Lys	missense	CFTD, NEM, CM (no rods), MYOP		De novo	Many reports, phenotypes	0	25		Pathogenic
L, C	c.24C>A	p.Thr8=	T8=	Thr6=	synonymous	Not reported				0	13.37		Likely benign
C	c.24C>T	p.Thr8_Ala9=	T8_A9=	Thr6_Ala7=	synonymous	-				0	13.84		Likely benign
C	c.30C>T	p.Leu10=	L10=	Leu8=	synonymous	-				0	7.806		Likely benign
C	c.36C>A	p.Cys12Ter	C12*	Cys10Ter	nonsense	-				0.01	35		Pathogenic
C	c.36C>T	p.Cys12=	C12=	Cys10=	synonymous	-				0	13.5		Benign
L, H, C	c.37G>A	p.Asp13Asn	D13N	Asp11Asn	missense	NEM				0	31		Likely pathogenic
C	c.39C>A	p.Asp13Glu	D13E	Asp11Glu	missense	-				0	27.4		Likely pathogenic
C	c.40A>T	p.Asn14Tyr	N14Y	Asn12Tyr	missense	-				0	31		Likely pathogenic
L	c.44G>A	p.Gly15Asp	G15D	Gly13Asp	missense	MYOP		De novo		0	28.5		Likely pathogenic
H	c.44G>T	p.Gly15Val	G15V	Gly13Val	missense	DCM				0	28.3		Likely pathogenic
H, C	c.49G>A	p.Gly17Ser	G17S	Gly15Ser	missense	NEM		De novo		0	25.6		Pathogenic
L, H, C	c.49G>C	p.Gly17Arg	G17R	Gly15Arg	missense	CM, AM		De novo	Many reports	0	29.7		Pathogenic
H, C	c.50G>A	p.Gly17Asp	G17D	Gly15Asp	missense	FADS				0	28.4		Pathogenic
C	c.55G>A	p.Val19Met	V19M	Val17Met	missense	ACTA1-related condition				0.01	25.8		Likely pathogenic
L, C	c.60A>C	p.Lys20Asn	K20N	Lys18Asn	missense	NEM		De novo		0	25		Pathogenic
C	c.61G>A	p.Ala21Thr	A21T	Ala19Thr	missense	-				0	29.4		Likely pathogenic
C	c.69C>T	p.Phe23=	P23=	Phe21=	synonymous	-				0	11.39		Likely benign
C	c.73G>A	p.Gly25Arg	G25R	Gly23Arg	missense	-				0	31		Likely pathogenic
L, H	c.79G>A	p.Asp27Asn	D27N	Asp25Asn	missense	NEM		De novo		0.01	32		Likely pathogenic
C	c.79G>T	p.Asp27Tyr	D27Y	Asp25Tyr	missense	-				0.04	32		Likely pathogenic
C	c.80A>G	p.Asp27Gly	D27G	Asp25Gly	missense	-				0.04	32		Likely pathogenic
C	c.81C>A	p.Asp27Glu	D27E	Asp25Glu	missense	-				0	22.3		Likely pathogenic
C	c.81C>T	p.Asp27=	D27=	Asp25=	synonymous	-				0.03	11.7		Likely benign
C	c.82_83delinsTG	p.Ala28Cys	A28C	Ala26Cys	missense	-				0			Likely pathogenic
C	c.82G>C	p.Ala28Pro	A28P	Ala26Pro	missense	-		De novo		0.05	29.6		Likely pathogenic
C	c.82G>T	p.Ala28Ser	A28S	Ala26Ser	missense	-				0.04	23.2		VUS/LP
L	c.83C>A	p.Ala28Asp	A28D	Ala26Asp	missense	COM				0.03	26		Likely pathogenic
C	c.84_85insT	p.Pro29Serfs*2	P29Sfs*2	p.Pro27Serfs*2	frameshift	-			Classified as pathogenic based on fact creates premature stop signal. Present in gnomAD (0.01%)	0.05		1.59844e-05	Pathogenic
L	c.89G>A	p.Arg30Lys	R30K	Arg28Lys	missense	NEM			?unaffected father carries the same mutation	0.02	25.3		Likely pathogenic
C	c.90G>C	p.Arg30Ser	R30S	Arg28Ser	missense	-				0.02	25.1		Likely pathogenic
C	c.102G>C	p.Pro34_Ser35=	P34_S35=	Pro32_Ser33=	synonymous	-				0.02	4.858		Likely benign
C	c.102G>T	p.Pro34=	P34=	Pro32=	synonymous	-				0.03	4.618		Likely benign
C	c.104C>G	p.Ser35Cys	S35C	Ser33Cys	missense	-				0	31		Likely pathogenic
C	c.108C>T	p.Ile36=	I36=	Ile34=	synonymous	-				0.05	13.66		Likely benign
L, H, C	c.109G>C	p.Val37Leu	V37L	Val35Leu	missense	NEM		De novo		0.03	27.2		Pathogenic
L, H, C	c.109G>T	p.Val37Leu	V37L	Val35Leu	missense	NEM		De novo		0.01	27.3		Pathogenic
L, H	c.110T>C	p.Val37Ala	V37A	Val35Ala	missense	NEM				0.02	31		Pathogenic
H	c.110T>G	p.Val37Gly	V37G	Val35Gly	missense	HF (non-immune)		De novo		0.03	32		Likely pathogenic
L	c.112G>A	p.Gly38Ser	G38S	Gly36Ser	missense	NEM		De novo		0.01	29		Likely pathogenic	Uncertain significance LP	PP3_Moderate,PM2_Supporting,PP2
C, Labasse (2022)	c.113G>A	p.Gly38Asp	G38D	Gly36Asp	missense	NEM	AD			0.04	28.1		Pathogenic	Likely benign	BP4_Strong,BP6_Moderate,BP7,PM2_Supporting
L, H	c.113G>C	p.Gly38Ala	G38A	Gly36Ala	missense	NEM	AD			0.02	27.3		Likely pathogenic	Uncertain significance	PM4,PM2_Supporting
This paper	c.115C>G	p.Arg39Gly	R39G	Arg37Gly	missense	CM	AD		Mosaicism	0.01	31		Pathogenic	Likely benign	BP4_Strong,BP6_Moderate,BP7,PM2_Supporting
H	c.116G>A	p.Arg39His	R39H	Arg37His	missense	Fetal abnormalities				0.02	26.7		Likely pathogenic	Pathogenic	PS3,PM1,PP3_Moderate,PM2_Supporting,PP5
C	c.117C>T	p.Arg39=	R39=	Arg37=	synonymous	-				0.01	9.292		Likely benign	Uncertain significance P	PM1,PM5,PM2_Supporting
C	c.119C>G	p.Pro40Arg	P40R	Pro38Arg	missense	-				0.03	29.5		Likely pathogenic	Likely benign	BP4_Strong,BP6_Moderate,BP7,PM2_Supporting
L, H	c.119C>T	p.Pro40Leu	P40L	Pro38Leu	missense	NEM		De novo	Mosaicism	0.04	31		Likely pathogenic	Likely benign	BP4_Strong,BP7,PM2_Supporting
C	c.121C>G	p.Arg41Gly	R41G	Arg39Gly	missense	-				0.03	29		Likely pathogenic	Uncertain significance LP	PP3_Moderate,PM2_Supporting,PP2
L, H	c.121C>T	p.Arg41*	R41*	Arg39*	nonsense	NEM	AR			0	40		Likely pathogenic	Likely pathogenic	PP3_Strong,PM2_Supporting,PP2
L	c.122G>A	p.Arg41Gln	R41Q	Arg39Gln	missense	NEM		De novo		0.04	29.9		Likely pathogenic	Likely benign	BP4_Strong,BP7,PM2_Supporting
L	c.122G>T	p.Arg41Leu	R41L	Arg39Leu	missense	Not reported				0.02	29.7		Likely pathogenic	Likely pathogenic	PP3_Strong,PM2_Supporting,PP2
L, H, C	c.124C>T	p.His42Tyr	H42Y	His40Tyr	missense	NEM, IRM, NEM/IRM		De novo		0.04	23.1		Likely pathogenic	Pathogenic	PM5_Strong,PP3_Strong,PM1,PM2_Supporting
L, H, C	c.128A>G	p.Gln43Arg	Q43R	Gln41Arg	missense	NEM, CFTD		De novo	Monozygotic twins (reported de novo)	0.8	31		Pathogenic	Likely pathogenic	PM5_Strong,PM1,PP3_Moderate,PM2_Supporting
C	c.129+14T>C	p.?	?	?		-				0.05	9.461		Likely benign	Uncertain significance P	PM1,PP3_Moderate,PM2_Supporting
C	c.129+15C>T	p.?	?	?		-				0.01	6.093		Likely benign	Likely pathogenic	PP3_Strong,PM1,PM2_Supporting
C	c.129+16C>T	p.?	?	?		-				0.01	0.05		Benign	Likely pathogenic	PP3_Strong,PM1,PM2_Supporting
C	c.129+20G>C	p.?	?	?		-				0.04	4.77		Likely benign	Likely pathogenic	PP3_Strong,PM1,PM2_Supporting,PP5
L, C	c.129+31C>A	p.=	=	=		Unclassified				0.09	3.019		Benign	Uncertain significance P	PM1,PP3_Moderate,PM2_Supporting
C	c.130-20G>T	p.?	?	?		-				0.11	0.204		Likely benign
C	c.130-11C>G	p.?	?	?		-				0.2	10.89		Likely benign	Likely pathogenic	PP3_Strong,PM1,PM2_Supporting,PP5
L, C	c.130-10G>C	p.=, p.?	=	=		Unclassified				0.12	5.57		Benign	Likely pathogenic	PP3_Strong,PM1,PM5,PM2_Supporting
C	c.130-9G>T	p.?	?	?		-				0.13	2.277		Likely benign
L	c.130-5T>A	p.?	?	?		NEM		De novo		0.52	16.43		Likely pathogenic
L, C	c.130-5T>C	p.=, p.?	=	=		Not reported				0.05	2.905		Benign
C	c.130-5_130-4inv	p.?	?	?		-				0			Likely benign	Pathogenic	PP3_Strong,PP5_Strong,PM1,PM5,PM2_Supporting
C	c.130-3C>T	p.?	?	?		-				0.05	16.29		Likely benign	Pathogenic	PM5_Strong,PP3_Strong,PM1,PM2_Supporting
C	c.130G>T	p.Gly44Cys	G44C	Gly42Cys	missense	-				0.28	33		Pathogenic	Uncertain significance	PVS1_Moderate,PM2_Supporting
L, H, C	c.131G>T	p.Gly44Val	G44V	Gly42Val	missense	NEM				0.11	24.2		Pathogenic	Likely benign	BP4_Strong,PM2_Supporting
C	c.132C>T	p.Gly44=	G44=	Gly42=	synonymous	-				0.02	15.3		Benign	Likely pathogenic	PP3_Strong,PM1,PM2_Supporting
C	c.133G>A	p.Val45Ile	V45I	Val43Ile	missense	-				0.03	21.8		VUS - not enough evidence	Likely pathogenic	PM1,PM5,PP3_Moderate,PM2_Supporting
L, H, C	c.133G>T	p.Val45Phe	V45F	Val43Phe	missense	NEM		De novo		0.02	23.9		Pathogenic	Likely pathogenic	PM1,PP3_Moderate,PP5_Moderate,PM2_Supporting
C	c.141C>A	p.Val47=	V47=	Val45=	synonymous	-				0.16	11.14		Likely benign	Likely pathogenic	PP3_Strong,PM1,PM5,PM2_Supporting
L, H, C	c.142G>A	p.Gly48Ser	G48S	Gly46Ser	missense	CFTD, CM				0.03	28.3		Pathogenic	Pathogenic	PM4_Very Strong,PP5_Moderate,PM2_Supporting,BP4
L, C	c.142G>C	p.Gly48Arg	G48R	Gly46Arg	missense	NEM		De novo		0.05	28		Pathogenic	Likely pathogenic	PM4_Very Strong,PM2_Supporting,BP4
L, H	c.142G>T	p.Gly48Cys	G48C	Gly46Cys	missense	NEM, CFTD				0	29		Pathogenic	Likely pathogenic	PM4_Very Strong,PM2_Supporting,BP4
L, H, C	c.143G>A	p.Gly48Asp	G48D	Gly46Asp	missense	CFTD, CM, NEM		De novo		0.04	27.1		Pathogenic	Uncertain Significance
L, H	c.143G>C	p.Gly48Ala	G48A	Gly46Ala	missense	CFTD/DCM		De novo	Cardiomyopathy and myopathy	0.03	26.3		Pathogenic	Likely pathogenic	PP3_Strong,PM1,PM2_Supporting
C	c.143G>T	p.Gly48Val	G48V	Gly46Val	missense	-				0.01	26.9		Pathogenic	Likely pathogenic	PP3_Strong,PM1,PM2_Supporting
L, H	c.145A>G	p.Met49Val	M49V	Met47Val	missense	NEM/CAM, CAM		De novo		0.02	23.8		Pathogenic
C	c.146T>G	p.Met49Arg	M49R	Met47Arg	missense	-		De novo		0.1	25.8		Likely pathogenic	Likely pathogenic	PP3_Strong,PM1,PM2_Supporting
L, H	c.148G>A	p.Gly50Ser	G50S	Gly48Ser	missense	NEM (with cores)	AD		3 generation family (6 affecteds), late-presenting NEM with unusual dark cores	0.01	23.5		Likely pathogenic	Likely benign	BP4_Strong,BP6_Moderate,BP7,PM2_Supporting
L, H, C	c.148G>T	p.Gly50Cys	G50C	Gly48Cys	missense	NEM, CFTD	AD		Familial, AD	0.05	31		Likely pathogenic	Likely pathogenic	PP3_Strong,PM1,PM5,PM2_Supporting
L, H	c.149G>A	p.Gly50Asp	G50D	Gly48Asp	missense	NEM, Prominent finger flexor and rimmed vacuoles	AD		2 generation family (2 affecteds). Father had was previously diagnosed with inclusion body myositis (sIBM) - mainly based on pattern of weakness	0.03	23.5		Likely pathogenic	Likely pathogenic	PP3_Strong,PM1,PM2_Supporting,PP5
H, C	c.149G>T	p.Gly50Val	G50V	Gly48Val	missense	NEM		De novo		0.02	27.4		Likely pathogenic	Likely pathogenic	PP3_Strong,PM1,PM2_Supporting
C	c.150T>C	p.Gly50_Gln51=	G50_Q51=	Gly48_Gln49=	synonymous	-				0.05	11.17		Likely benign	Likely pathogenic	PVS1,PM2_Supporting
C	c.153G>C	p.Gln51His	Q51H	Gln49His	missense	-				0.02	21.5		Likely pathogenic	Benign	BS1,BS2,BP4_Strong,BP6_Moderate
C	c.155_158del	p.Lys52fs	K52fs	Lys50fs	frameshift	-				0.03			Pathogenic	Likely pathogenic	PP3_Strong,PM1,PM2_Supporting
C	c.158A>T	p.Asp53Val	D53V	Asp51Val	missense	-				0.02	31		Likely pathogenic	Likely pathogenic	PP3_Strong,PM1,PM2_Supporting
C	c.165C>T	p.Tyr55=	Y55=	Tyr53=	synonymous	-				0.04	11.84		Likely benign	Likely pathogenic	PP5_Strong,PM1,PP3_Moderate,PM2_Supporting
C	c.168G>A	p.Val56=	V56=	Val54=	synonymous	-				0.04	14.31		Likely benign	Benign	BA1,BP4_Strong,BP6_Moderate
L, H, C	c.169G>C	p.Gly57Arg	G57R	Gly55Arg	missense	NEM/IRM, NEM		De novo		0.01	24.6		Likely pathogenic	Benign	BA1,BP4_Moderate,BP6_Moderate
L, H, C	c.172G>A	p.Asp58Asn	D58N	Asp56Asn	missense	MYOP/CDM, DCM (modifier)				0.04	24.9		Likely pathogenic	Benign	BS1,BS2,BP4_Moderate,BP6_Moderate
L	c.175G>A	p.Glu59Lys	E59K	Glu57Lys	missense	NEM		De novo		0.02	25.2		Likely pathogenic	Pathogenic	PP3_Very Strong,PP5_Strong,PM1_Supporting,PM2_Supporting
C	c.181C>T	p.Gln61Ter	Q61*	Gln59Ter	nonsense	-			Classified as pathogenic as change causes premature stop codon, LoF variants in ACTA1 known to be pathogenic	0.01	40		Pathogenic	Likely benign	BP4_Strong,PM2_Supporting
C	c.191G>T	p.Arg64Ile	R64I	Arg62Ile	missense	-				0.01	31		Likely pathogenic	Likely benign	BP4_Strong,PM2_Supporting
H	c.194G>A	p.Gly65Asp	G65D	Gly63Asp	missense	NEM				0.01	25.2		Pathogenic	Benign	BS1,BS2,BP4_Strong,BP6_Strong
L, H, C	c.197T>A	p.Ile66Asn	I66N	Ile64Asn	missense	NEM		De novo		0.02	32		Likely pathogenic	Likely benign	BP4_Strong,BP6_Moderate,PM2_Supporting
L, H, C	c.197T>G	p.Ile66Ser	I66S	Ile64Ser	missense	NEM				0.01	32		Likely pathogenic	Benign	BA1,BP6_Very Strong,BP4_Strong
L, H	c.203C>A	p.Thr68Asn	T68N	Thr66Asn	missense	NEM		De novo		0	23.3		Likely pathogenic	Benign	BA1,BP4_Strong,BP6_Moderate
L, H	c.203C>T	p.Thr68Ile	T68I	Thr66Ile	missense	NEM		De novo		0	25.3		Likely pathogenic	Benign	BA1,BP6_Very Strong,BP4_Strong
L, H, C	c.209A>G	p.Lys70Arg	K70R	Lys68Arg	missense	NEM		De novo		0	23.6		Likely pathogenic	Likely benign	BP4_Strong,BP6_Moderate,PM2_Supporting
L	c.210G>A	p.Lys70=	K70=	Lys68=	synonymous	NEM		De novo		0	13.7		Likely benign	Likely benign	BP4_Strong,BP6_Moderate,PM2_Supporting
H	c.210G>T	p.Lys70Asn	K70N	Lys68Asn	missense	AMC		De novo		0.01	23.6		Likely pathogenic	Likely benign	BP4_Moderate,PM2_Supporting
L, H, C	c.215C>G	p.Pro72Arg	P72R	Pro70Arg	missense	NEM/AMC, NEM		De novo		0	31		Pathogenic	Likely benign	BP4_Moderate,PM2_Supporting
C	c.215C>T	p.Pro72Leu	P72L	Pro70Leu	missense	-				0	32		Pathogenic	Uncertain significance P	PP3_Strong,PM2_Supporting
L, H, C	c.217A>G	p.Ile73Val	I73V	Ile71Val	missense	NEM				0	23		Likely pathogenic	Benign	BA1,BP6_Very Strong,BP4_Strong
L, H	c.217A>T	p.Ile73Phe	I73F	Ile71Phe	missense	NEM		De novo		0	28.7		Pathogenic	Likely benign	BP4_Strong,BP6_Moderate,PM2_Supporting
C	c.217dup	p.Ile73fs	I73fs	Ile71fs	frameshift	-				0			Pathogenic	Pathogenic	PP3_Very Strong,PM1,PM5,PP5_Moderate,PM2_Supporting
C	c.218T>G	p.Ile73Ser	I73S	Ile71Ser	missense	-				0	32		Pathogenic	Pathogenic	PP3_Strong,PM1,PM5,PM2_Supporting,PP5
L, H	c.220G>A	p.Glu74Lys	E74K	Glu72Lys	missense	NEM		De novo		0	30		Pathogenic	Benign	BS1,BS2,BP4_Strong,BP7
L, C	c.220G>C	p.Glu74Gln	E74Q	Glu72Gln	missense	Not reported				0.04	27.9		Pathogenic	Uncertain significance P	PM1,PM5,PM2_Supporting
L, H, C	c.222_223delGCinsTT	p.Glu74_His75delinsAspTyr	E74_H75delinsDY	Glu72_His73delinsAspTyr	in frame	NEM		De novo		0			Pathogenic	Pathogenic	PP5_Very Strong,PM1,PP3_Moderate,PM2_Supporting
C	c.222G>T	p.Glu74Asp	E74D	Glu72Asp	missense	-			Only observed in combination with c.223C>T	0	24.2		Pathogenic	Likely benign	BP4_Strong,BP6_Moderate,BP7,PM2_Supporting
L, H	c.223C>A	p.His75Asn	H75N	His73Asn	missense	NEM	AR		Compound hed p.His75Asn and p.Glu239*	0	29	6.57013e-06	Pathogenic	Pathogenic	PP5_Very Strong,PM5_Strong,PM1,PP3_Moderate,PM2_Supporting
C	c.223C>T	p.His75Tyr	H75Y	His73Tyr	missense	-			Only observed in combination with c.222G>T	0	29.1		Pathogenic	Pathogenic	PM5_Strong,PP3_Strong,PM1,PP5_Moderate,PM2_Supporting
L, H	c.224A>G	p.His75Arg	H75R	His73Arg	missense	NEM				0	25.1		Pathogenic	Pathogenic	PM1_Strong,PM5_Strong,PP3_Strong,PM2_Supporting
L, H	c.224A>T	p.His75Leu	H75L	His73Leu	missense	NEM		De novo		0	29.5		Pathogenic	Pathogenic	PM5_Strong,PP3_Strong,PM1,PP5_Moderate,PM2_Supporting
L, C, Falb (2023)	c.226G>C	p.Gly76Arg	G76R	Gly74Arg	missense	AMC/FADS, FADS/NEM, MYOP		De novo	Mosaicism (maternal). Varying severity	0	29.2		Pathogenic	Pathogenic	PM1_Strong,PM5_Strong,PP3_Moderate,PM2_Supporting
L, H	c.227G>A	p.Gly76Asp	G76D	Gly74Asp	missense	NEM		De novo	Monozygotic twins	0	28.3		Pathogenic	Pathogenic	PM5_Strong,PP3_Strong,PM1,PP5_Moderate,PM2_Supporting
L, H	c.229A>C	p.Ile77Leu	I77L	Ile75Leu	missense	NEM		De novo		0	29.7		Likely pathogenic	Pathogenic	PM1_Strong,PP3_Strong,PM5,PM2_Supporting
L, H	c.230T>G	p.Ile77Ser	I77S	Ile75Ser	missense	NEM		De novo		0.01	32		Pathogenic	Likely pathogenic	PP3_Strong,PM1,PP5_Moderate,PM2_Supporting
Martinez-Diago (2024)	c.235A>C	p.Thr79Pro	T79P	Thr77Pro	missense	FADS		De novo	Fetal akinesia with brain abnormalities	0.03	29.7		Pathogenic
L, H	c.235A>G	p.Thr79Ala	T79A	Thr77Ala	missense	NEM		De novo		0	24.7		Pathogenic	Likely pathogenic	PP3_Strong,PM1,PM5,PM2_Supporting
C	c.236_237delinsA	p.Thr79fs	T79fs	Thr77fs	frameshift	-				0			Pathogenic	Likely pathogenic	PP3_Strong,PM1,PM5,PM2_Supporting
C	c.236C>T	p.Thr79Ile	T79I	Thr77Ile	missense	-		De novo		0	24.9		Pathogenic	Likely pathogenic	PP3_Strong,PM1,PM5,PM2_Supporting
C	c.237del	p.Asn80fs	N80fs	Asn78fs	frameshift	-				0			Pathogenic	Likely pathogenic	PP3_Strong,PM1,PP5_Moderate,PM2_Supporting
L, C	c.239A>C	p.Asn80Thr	N80T	Asn78Thr	missense	Not reported				0	29.8		Likely pathogenic	Uncertain significance LP	PM1,PM2_Supporting,PP3
L	c.239A>G	p.Asn80Ser	N80S	Asn78Ser	missense	NEM		De novo		0.01	27.7		Likely pathogenic	Pathogenic	PVS1,PP5_Moderate,PM2_Supporting
H, C	c.243G>A	p.Trp81*	W81*	Trp79*	nonsense	MYOP			Interestingly described as autosomal dominant even though premature stop codon; other variant may have been missed?	0	39		Pathogenic	Likely benign	BP4_Strong,PM2_Supporting,PP2
C	c.246T>C	p.Asp82=	D82=	Asp82=	synonymous	-				0	13.1		Likely benign	Likely benign	BP4_Strong,BP6_Moderate,BP7,PM2_Supporting
C	c.249C>T	p.Asp83_Met84=	D83_M84=	Asp81_Met82=	synonymous	-				0	12.1		Likely benign	Likely benign	BP4_Strong,BP7,PM2_Supporting
L, H	c.253G>A	p.Glu85Lys	E85K	Glu83Lys	missense	NEM	AD	De novo	3 generation family (Lehtokari 2018)	0	29.6		Likely pathogenic	Likely pathogenic	PP3_Strong,PP5_Moderate,PM2_Supporting,PP2
L, H, C	c.275_277del	p.Phe92del	F92del	Phe90del	in frame	CFTD, MYOP		De novo		0			Likely pathogenic	Pathogenic	PP5_Very Strong,PM2_Supporting,PP2,PP3
L, H, C	c.282C>A	p.Asn94Lys	N94K	Asn92Lys	missense	CM	AD	De novo	Fraternal twins. Cytoplasmic bodies on muscle biopsy	0	23.5		Pathogenic	Likely pathogenic	PP3_Strong,PM2_Supporting,PP2
L, H	c.282C>G	p.Asn94Lys	N94K	Asn92Lys	missense	NEM		De novo		0	23.5		Pathogenic	Likely pathogenic	PP5_Strong,PP3_Moderate,PM2_Supporting,PP2
C	c.282C>T	p.Asn94=	N94=	Asn92=	synonymous	-				0	9.745		Likely benign	Pathogenic	PVS1,PP5_Moderate,PM2_Supporting
L, C, Labasse (2022)	c.283G>A	p.Glu95Lys	E95K	Glu93Lys	missense	CFTD, NEM	AD			0	29.7		Pathogenic	Likely pathogenic	PP3_Strong,PM1_Supporting,PM2_Supporting
C	c.286C>G	p.Leu96Val	L96V	Leu94Val	missense	-				0.06	29		Pathogenic	Likely pathogenic	PP5_Strong,PP3_Moderate,PM1_Supporting,PM2_Supporting
L, H, C	c.287T>C	p.Leu96Pro	L96P	Leu94Pro	missense	NEM	AR			0	32	1.31434e-05	Pathogenic	Likely pathogenic	PM1,PM5,PP3_Moderate,PM2_Supporting
L	c.296C>G	p.Ala99Gly	A99G	Ala97Gly	missense	CM		De novo		0.04	30		Pathogenic	Likely pathogenic	PVS1,PM2_Supporting
C	c.300C>G	p.Pro100=	P100=	Pro98=	synonymous	-				0.01	9.658		Likely benign	Likely pathogenic	PM1,PM5,PM2_Supporting,PP3
L, C	c.304G>A	p.Glu102Lys	E102K	Glu100Lys	missense	Not reported				0	29.8		Likely pathogenic	Likely pathogenic	PS3,PM1,PP3_Moderate,PM2_Supporting
C	c.306del	p.Glu102Aspfs*20	E102Dfs*20	Glu100Aspfs*20	frameshift	-				0.07			Pathogenic	Likely pathogenic	PM1,PP3_Moderate,PP5_Moderate,PM2_Supporting
C	c.307C>T	p.His103Tyr	H103Y	His101Tyr	missense	-				0.02	27.5		Likely pathogenic	Likely benign	BP4_Strong,BP7,PM2_Supporting
C	c.311C>A	p.Pro104His	P104H	Pro102His	missense	-				0	31	7.9545e-06	Likely pathogenic	Pathogenic	PM1_Strong,PP3_Strong,PM5,PM2_Supporting
C	c.312C>G	p.Pro104=	P104=	Pro102=	synonymous	-				0.04	11.94		Likely benign	Pathogenic	PM1_Strong,PP3_Strong,PP5_Strong,PM2_Supporting
L, H	c.317T>C	p.Leu106Pro	L106P	Leu104Pro	missense	NMD	AR?		Identified in patient with c.616+2T>C variant	0	32		Likely pathogenic	Likely pathogenic	PM1_Strong,PM5,PP5_Moderate,PM2_Supporting
C	c.323_329delinsTCGAGGT	p.Thr108_Ala110delinsIleGluVal	T108_A110delinsIEV	Thr106_Ala108delinsIleGluVal	in frame	-				0			Likely pathogenic	Pathogenic	PM1_Strong,PM5_Strong,PP3_Moderate,PM2_Supporting
C	c.323C>T	p.Thr108Ile	T108I	Thr106Ile	missense	-				0.04	25.2		Likely pathogenic	Pathogenic	PVS1,PP5_Strong,PM2_Supporting
C	c.324C>A	p.Thr108=	T108=	Thr106=	synonymous	-				0.02	10.38		Likely benign	Pathogenic	PM1_Strong,PP3_Strong,PM5,PP5_Moderate,PM2_Supporting
L, H	c.327G>C	p.Glu109Asp	E109D	Glu107Asp	missense	NEM				0.06	24.9		Likely pathogenic	Pathogenic	PS3,PM1_Strong,PP3_Strong,PM2_Supporting
C	c.329C>T	p.Ala110Val	A110V	Ala108Val	missense	-				0.08	32	1.31486e-05	Likely pathogenic	Pathogenic	PM1_Strong,PP3_Strong,PM5,PM2_Supporting
C	c.334C>A	p.Leu112Ile	L112I	Leu110Ile	missense	-				0.1	25.8		VUS/LP	Pathogenic	PM1_Very Strong,PP3_Strong,PM2_Supporting
L, H	c.338A>G	p.Asn113Ser	N113S	Asn111Ser	missense	NEM				0.21	27.9		Likely pathogenic	Pathogenic	PM1_Strong,PP3_Strong,PM5,PM2_Supporting
L, H, C	c.341C>T	p.Pro114Leu	P114L	Pro112Leu	missense	MDC			Congenital muscular dystrophy	0.03	32		Likely pathogenic	Pathogenic	PM1_Strong,PM5_Strong,PP3_Strong,PM2_Supporting
L, H	c.343A>G	p.Lys115Glu	K115E	Lys113Glu	missense	NEM				0.2	32		Likely pathogenic	Pathogenic	PM1_Strong,PM5_Strong,PP3_Strong,PM2_Supporting
L, H, C	c.346G>A	p.Ala116Thr	A116T	Ala114Thr	missense	NEM				0.16	23.5		Pathogenic	Pathogenic	PM1_Strong,PP3_Strong,PM5,PM2_Supporting,PP5
H	c.346G>C	p.Ala116Pro	A116P	Ala114Pro	missense	Muscle weakness, asymmetric		De novo	Mosaicism	0.17	28.5		Pathogenic	Pathogenic	PM1_Strong,PP3_Strong,PM5,PM2_Supporting,PP5
L, H, C	c.346G>T	p.Ala116Ser	A116S	Ala114Ser	missense	NEM				0.19	23.2		Pathogenic
L, H, C	c.347C>T	p.Ala116Val	A116V	Ala114Val	missense	NEM		De novo		0.25	24.3		Pathogenic	Pathogenic	PM1_Strong,PP3_Strong,PM5,PP5_Moderate,PM2_Supporting
L, H	c.350A>C	p.Asn117Thr	N117T	Asn115Thr	missense	NEM				0.02	31		Pathogenic	Pathogenic	PM1_Strong,PP3_Strong,PM5,PP5_Moderate,PM2_Supporting
L, H, C	c.350A>G	p.Asn117Ser	N117S	Asn115Ser	missense	NEM		De novo	2 generation family (3 individuals)	0.03	28.2		Pathogenic	Likely pathogenic	PM1_Strong,PP3_Moderate,PM2_Supporting,PP5
C	c.350del	p.Asn117fs	N117fs	Asn115fs	frameshift	-				0.12			Pathogenic	Pathogenic	PM1_Strong,PP3_Strong,PM5,PM2_Supporting
H	c.352C>A	p.Arg118Ser	R118S	Arg116Ser	missense	AMC		De novo		0.02	28.9		Likely pathogenic	Pathogenic	PP3_Strong,PM1,PM5,PM2_Supporting,PP5
L, H	c.353G>A	p.Arg118His	R118H	Arg116His	missense	NEM		De novo		0.01	31		Likely pathogenic	Pathogenic	PVS1,PM2_Supporting,PP5
H	c.355G>C	p.Glu119Gln	E119Q	Glu117Gln	missense	NEM				0.02	28.1		Likely pathogenic	Pathogenic	PP3_Strong,PM1,PM5,PP5_Moderate,PM2_Supporting
C	c.358A>C	p.Lys120Gln	K120Q	Lys118Gln	missense	-				0.05	31		Likely pathogenic	Pathogenic	PVS1,PM2_Supporting,PP5
C	c.359A>T	p.Lys120Met	K120M	Lys118Met	missense	-				0.02	32		Likely pathogenic	Likely Pathogenic	PM1_Moderate,PP2_Supporting,PM2_Moderate,PP3_Supporting,PP5_Supporting
L	c.360G>T	p.Lys120Asn	K120N	Lys118Asn	missense	NEM		De novo		0.07	29.3		Likely pathogenic	Likely pathogenic	PP3_Strong,PM1,PM2_Supporting
L	c.364A>C	p.Thr122Pro	T122P	Thr120Pro	missense	Unclassified (poor suck, muscular hypotonia of the trunk)		De novo		0.03	32		Likely pathogenic	Likely pathogenic	PP3_Strong,PM1,PM2_Supporting
L, H	c.365C>G	p.Thr122Ser	T122S	Thr120Ser	missense	NEM		De novo		0.01	28.4		Likely pathogenic	Pathogenic	PVS1,PP5_Moderate,PM2_Supporting
C	c.389A>G	p.Asn130Ser	N130S	Asn128Ser	missense	-				0.01	25	1.19412e-05	Likely pathogenic	Likely benign	BP4_Strong,BP7,PM2_Supporting
C	c.391G>A	p.Val131Met	V131M	Val129Met	missense	-				0.02	24.3		Likely pathogenic	Likely benign	BP4_Strong,BP7,PM2_Supporting
L, H	c.393del	p.Ala133Profs*59	A133Pfs*59	Ala131Profs*59	frameshift	NEM	AR			0.07			Likely pathogenic	Likely benign	BP4_Strong,BP6_Moderate,BP7,PM2_Supporting
L, H, C	c.400A>G	p.Met134Val	M134V	Met132Val	missense	NEM		De novo	Many reports?	0.02	23.9		Pathogenic	Likely benign	BP4_Strong,BP7,PM2_Supporting
C	c.400del	p.Met134Cysfs*58	M134Cfs*58	Met132Cysfs*58	frameshift	-			Classified as pathogenic based on fact it causes premature stop codon, and LoF variants in ACTA1 are known to be pathogenic	0.02			Pathogenic	Likely pathogenic	PP3_Strong,PM1_Supporting,PM2_Supporting,PP5
L, H, C	c.402G>A	p.Met134Ile	M134I	Met132Ile	missense	NEM				0.03	23.9		Pathogenic	Likely pathogenic	PM1,PM4,PP5_Moderate,PM2_Supporting
H, C	c.402G>T	p.Met134Ile	M134I	Met132Ile	missense	NEM		De novo		0.03	23.7		Pathogenic	Pathogenic	PP3_Strong,PP5_Strong,PM2_Supporting,PP2
C	c.405C>T	p.Tyr135_Val136=	Y135_V136=	Tyr133_Val134=	synonymous	-				0.02	8.119		Likely benign	Pathogenic	PS1,PP3_Strong,PM1,PM2_Supporting
L, H, C	c.407T>C	p.Val136Ala	V136A	Val134Ala	missense	NEM	AD		Incomplete penetrance (in mother and grandfather)	0.03	24.9		Likely pathogenic	Likely benign	BP4_Strong,BP6_Moderate,BP7,PM2_Supporting
C	c.410C>A	p.Ala137Asp	A137D	Ala135Asp	missense	-				0.01	31		Likely pathogenic
C	c.413T>A	p.Ile138Asn	I138N	Ile136Asn	missense	-				0	25.4		Pathogenic	Likely pathogenic	PP3_Strong,PM1,PM2_Supporting,PP5
L, H	c.413T>C	p.Ile138Thr	I138T	Ile136Thr	missense	NEM				0	24.8		Pathogenic	Pathogenic	PP3_Strong,PM5,PP5_Moderate,PM2_Supporting,PP2
L, H, C	c.414C>G	p.Ile138Met	I138M	Ile136Met	missense	NEM				0	22.8		Pathogenic	Pathogenic	PP3_Strong,PP5_Strong,PM5,PM2_Supporting,PP2
L, H	c.417G>C	p.Gln139His	Q139H	Gln137His	missense	IRM, NEM		De novo		0	24.4		Pathogenic	Uncertain significance	PM1_Supporting,PM2_Supporting
L, H	c.418G>C	p.Ala140Pro	A140P	Ala138Pro	missense	NEM/IRM		De novo	Intranuclear rods	0.01	26.7		Pathogenic	Likely benign	BP4_Strong,BP6_Moderate,BP7,PM2_Supporting
L, H, C	c.419C>A	p.Ala140Asp	A140D	Ala138Asp	missense	NEM		De novo	Myofibrillar myopathy (Invitae)	0.01	28.3		Pathogenic	Likely pathogenic	PP3_Strong,PM1_Supporting,PM2_Supporting
C	c.419C>G	p.Ala140Gly	A140G	Ala138Gly	missense	-				0.01	24.4		Pathogenic	Pathogenic	PVS1,PP5_Moderate,PM2_Supporting
L, H	c.422T>C	p.Val141Ala	V141A	Val139Ala	missense	NEM		De novo		0	24.2		Likely pathogenic	Uncertain significance LP	PP3_Moderate,PM2_Supporting,PP2
C	c.423G>A	p.Val141=	V141=	Val139=	synonymous	-				0.01	12.56		Likely benign	Likely benign	BP4_Strong,BP6_Moderate,BP7,PM2_Supporting
L, H, C	c.425T>C	p.Leu142Pro	L142P	Leu140Pro	missense	NEM	AD		2 generation family (2 individuals)	0.01	32		Pathogenic	Likely pathogenic	PP3_Strong,PM2_Supporting,PP2
C	c.425T>G	p.Leu142Arg	L142R	Leu140Arg	missense	-				0.01	31		Pathogenic	Likely benign	BP4_Strong,BP6_Moderate,BP7,PM2_Supporting
C	c.427T>C	p.Ser143Pro	S143P	Ser141Pro	missense	-		De novo		0.01	25.7		Pathogenic	Likely pathogenic	PP3_Strong,PM2_Supporting,PP2
L, H, C	c.430C>T	p.Leu144Phe	L144F	Leu142Phe	missense	NEM, IRM		De novo	Large variety of symptoms, study of extramuscular manifestations	0	28.1		Pathogenic	Likely pathogenic	PP3_Strong,PM1,PP5_Moderate,PM2_Supporting
C	c.431T>C	p.Leu144Pro	L144P	Leu142Pro	missense	-				0.02	32		Pathogenic	Likely pathogenic	PP3_Strong,PM2_Supporting,PP2
C	c.434A>T	p.Tyr145Phe	Y145F	Tyr143Phe	missense	-				0	24.5		Likely pathogenic	Likely benign	BP4_Strong,BP6_Moderate,BP7,PM2_Supporting
C	c.435C>A	p.Tyr145Ter	Y145*	Tyr143Ter	nonsense	-				0.09	36	8.00096e-06	Pathogenic	Likely pathogenic	PP3_Strong,PM1_Supporting,PM2_Supporting
L, H	c.435C>G	p.Tyr145*	Y145*	Tyr143*	nonsense	NEM	AR			0.07	36		Likely pathogenic	Likely pathogenic	PP3_Strong,PM1_Supporting,PM2_Supporting
C	c.435C>T	p.Tyr145=	Y145=	Tyr143=	synonymous	-				0.02	8.031		Likely benign	Uncertain significance LP	PM1,PM2_Supporting,PP3
L, H, C	c.436del	p.Ala146Profs*46	A146Pfs*46	Ala144Profs*46	frameshift	NEM	AR		Labelled as c.539delG in Agrawal 2004	0.04		4.00481e-06	Pathogenic	Likely pathogenic	PP3_Strong,PM1,PM2_Supporting
L, H	c.437_442dupCCTCCG	p.Ala146_Ser147dup	A146_S147dup	Ala144_Ser145dup	in frame	NEM, MFM, MYOP			Myofibrillar myopathy	0			Pathogenic	Likely pathogenic	PP3_Strong,PM1,PM2_Supporting
H, C	c.437C>T	p.Ala146Val	A146V	Ala144Val	missense	LGMD, IBM				0.01	25.9		Likely pathogenic	Likely pathogenic	PP3_Strong,PM1,PM2_Supporting
L, H	c.440C>A	p.Ser147Tyr	S147Y	Ser145Tyr	missense	FADS/AMC		De novo		0.01	31		Likely pathogenic	Pathogenic	PP3_Strong,PP5_Strong,PM1,PM5,PM2_Supporting
L, H	c.440C>T	p.Ser147Phe	S147F	Ser145Phe	missense	LGMD			Limb-girdle	0	32		Likely pathogenic	Pathogenic	PM5_Strong,PP3_Strong,PM1,PM2_Supporting
C	c.441C>T	p.Ser147=	S147=	Ser145=	synonymous	-				0.03	7.528		Likely benign	Pathogenic	PM5_Strong,PP3_Strong,PM1,PM2_Supporting
L, H, C	c.442G>A	p.Gly148Ser	G148S	Gly146Ser	missense	AM, CAM, NEM		De novo		0	25.1		Pathogenic	Pathogenic	PP5_Strong,PM1,PM5,PP3_Moderate,PM2_Supporting
H, C	c.442G>C	p.Gly148Arg	G148R	Gly146Arg	missense	AMC			Mosaicism (paternal germline)	0.01	29.9		Pathogenic	Pathogenic	PP3_Strong,PM1,PM5,PM2_Supporting,PP5
L, H	c.443G>A	p.Gly148Asp	G148D	Gly146Asp	missense	AM, NEM		De novo		0.01	27.6		Pathogenic	Pathogenic	PP5_Very Strong,PS3,PP3_Strong,PM1,PM5,PM2_Supporting
L, H	c.443G>T	p.Gly148Val	G148V	Gly146Val	missense	MTM, Respiratory failure and scleroderma		De novo	Myotubular myopathy	0.01	27.3		Pathogenic	Pathogenic	PVS1,PP5_Moderate,PM2_Supporting
L, H, C	c.446G>A	p.Arg149Lys	R149K	Arg147Lys	missense	AM, NEM				0.01	24.5		Likely pathogenic	Likely pathogenic	PP3_Strong,PM1,PM5,PM2_Supporting
L, H	c.448A>G	p.Thr150Ala	T150A	Thr148Ala	missense	NEM			Mosaicism (2 affected children)	0.05	25.1		Pathogenic	Likely pathogenic	PP3_Strong,PM1,PM2_Supporting,PP5
C	c.448A>T	p.Thr150Ser	T150S	Thr148Ser	missense	-				0.02	24.5		Pathogenic	Likely pathogenic	PP3_Strong,PM1,PM2_Supporting
L, H	c.449C>A	p.Thr150Asn	T150N	Thr148Asn	missense	NEM	AD		2 generation family (2 individuals)	0.01	24.6		Pathogenic	Likely pathogenic	PP3_Strong,PM1,PM5,PM2_Supporting
L, H, C	c.449C>G	p.Thr150Ser	T150S	Thr148Ser	missense	IRM, NEM		De novo		0.01	24.5		Pathogenic	Likely pathogenic	PP3_Strong,PM1,PP5_Moderate,PM2_Supporting
L, H	c.449C>T	p.Thr150Ile	T150I	Thr148Ile	missense	NEM/IRM				0.01	25.4		Pathogenic	Likely pathogenic	PP3_Strong,PM1,PM5,PM2_Supporting
C	c.452C>A	p.Thr151Asn	T151N	Thr149Asn	missense	-				0	27.8		Likely pathogenic	Likely pathogenic	PP3_Strong,PM1,PM2_Supporting
L, C	c.453C>A	p.Thr151=	T151=	Thr149=	synonymous	None			Known polymorphism	0	13.24		Benign	Likely pathogenic	PP3_Strong,PM1,PM2_Supporting
C	c.453C>G	p.Thr151=	T151=	Thr149=	synonymous	-				0	13.81		Likely benign	Pathogenic	PVS1,PP5_Moderate,PM2_Supporting
C	c.453C>T	p.Thr151=	T151=	Thr149=	synonymous	-				0	14.67		Likely benign	Benign	BP4_Strong,BP6_Strong,BP7,PM2_Supporting
C	c.454+3G>T	p.?	?	?		-				0	16.65		Likely benign
C	c.454+10C>A	p.?	?	?		-				0	1.807		Likely benign	Likely pathogenic	PP3_Strong,PM2_Supporting,PP2,PP5
C	c.454+11G>A	p.?	?	?		-				0	6.071		Benign	Likely pathogenic	PP3_Strong,PM1_Supporting,PM2_Supporting
C	c.454+14del	p.?	?	?		-				0			Likely benign	Uncertain significance P	PM1,PP3_Moderate,PM2_Supporting
C	c.454+15C>A	p.?	?	?		-				0	1.327		Benign	Likely pathogenic	PVS1,PM2_Supporting
C	c.454+15C>T	p.?	?	?		-				0	1.632		Benign	Likely pathogenic	PP3_Strong,PM2_Supporting,PP2,PP5
C	c.454+18C>G	p.?	?	?		-				0	4.894		Likely benign	Likely pathogenic	PVS1,PM2_Supporting
L	c.454+30_454+59CCCGCC[3_5]	p.=	=	=		Not reported			Known polymorphism				Likely benign	Pathogenic	PM5_Strong,PP3_Strong,PP5_Strong,PM1,PM2_Supporting
C	c.454+36C>T	p.?	?	?		-				0	5.728		Benign	Pathogenic	PVS1,PP5_Moderate,PM2_Supporting
C	c.454+45G>C	p.?	?	?		-				0	0.756		Benign	Pathogenic	PS1,PM1,PM5,PP3_Moderate,PP5_Moderate,PM2_Supporting
C	c.454+51G>C	p.?	?	?		-				0	0.09		Benign	Likely benign	BP4_Strong,BP7,PM2_Supporting
L, C	c.455-53A>C	p.=	=	=		None				0.03	3.256		Benign
C	c.455-9C>G	p.?	?	?		-				0.08	6.595		Likely benign
C	c.455-8G>A	p.?	?	?		-				0.02	6.994		Likely benign
C	c.455-7C>A	p.?	?	?		-				0.47	19.25		VUS - not enough evidence
C	c.455-2A>G	p.?	?	?		-				0.99	34		Pathogenic	Likely pathogenic	PP3_Strong,PM1,PM2_Supporting,PP5
C	c.455-2A>T	p.?	?	?		-				1	34		Pathogenic	Likely pathogenic	PP3_Strong,PM2_Supporting,PP2
L, H	c.455-1G>A	p.?	?	?		NEM	AR			1	34		Likely pathogenic	Likely pathogenic	PM1_Strong,PP3_Strong,PM2_Supporting
L, H	c.455G>C	p.Gly152Ala	G152A	Gly150Ala	missense	CM		De novo	Multiple pathologies in a single patient	0.16	32		Pathogenic	Pathogenic	PM1_Strong,PM5_Strong,PP3_Strong,PM2_Supporting,PP5
C	c.459C>A	p.Ile153=	I153=	Ile151=	synonymous	-				0.17	15.45		Likely benign	Pathogenic	PM1_Strong,PM5_Strong,PP3_Strong,PP5_Strong,PM2_Supporting
L, H, C	c.460G>C	p.Val154Leu	V154L	Val152Leu	missense	RSMD, LGMD	AR		2 generation family (2 affected, 2 carriers)	0	27.7		Pathogenic	Pathogenic	PM1_Strong,PM5_Strong,PP3_Moderate,PP5_Moderate,PM2_Supporting
H, C	c.460G>T	p.Val154Leu	V154L	Val152Leu	missense	CM	AR			0	30	6.63649e-06	Pathogenic	Likely pathogenic	PM1_Strong,PP3_Strong,PM2_Supporting
C	c.461_478del	p.Val154_Asp159del	V154_D159del	Val152_Asp157del	in frame	-				0			Likely pathogenic	Likely benign	BP4_Strong,BP6_Moderate,BP7,PM2_Supporting
C	c.461T>C	p.Val154Ala	V154A	Val152Ala	missense	-		De novo		0.01	31		Pathogenic	Pathogenic	PM1_Strong,PP3_Strong,PM2_Supporting,PP5
C	c.462G>T	p.Val154=	V154=	Val152=	synonymous	-				0.01	13.02		Likely benign	Pathogenic	PM1_Strong,PP3_Strong,PM5,PM2_Supporting
L, H	c.466G>A	p.Asp156Asn	D156N	Asp154Asn	missense	NEM/IRM				0.01	31		Likely pathogenic	Pathogenic	PM1_Strong,PP3_Strong,PP5_Moderate,PM2_Supporting
H	c.466G>C	p.Asp156His	D156H	Asp154His	missense	Muscle weakness (asymmetric)		De novo	Mosaicism	0.01	32		Likely pathogenic	Pathogenic	PP3_Strong,PP5_Strong,PM1,PM2_Supporting
H	c.468C>A	p.Asp156Glu	D156E	Asp154Glu	missense	AMC		De novo		0	25.8		Likely pathogenic	Pathogenic	PM1_Strong,PP3_Strong,PM5,PM2_Supporting
H	c.472G>A	p.Gly158Ser	G158S	Gly156Ser	missense	DCM			Cardiomyopathy (but not myopathy)?	0.01	29.6		Likely pathogenic	Likely pathogenic	PM1_Strong,PP3_Moderate,PM2_Supporting
L, H, C	c.478G>A	p.Gly160Ser	G160S	Gly158Ser	missense	NEM		De novo	Mosaicism (Yokoi 2019)	0.02	32		Likely pathogenic	Pathogenic	PVS1,PP5_Strong,PM2_Supporting
L, H	c.478G>T	p.Gly160Cys	G160C	Gly158Cys	missense	NEM				0	32		Likely pathogenic	Likely pathogenic	PP3_Strong,PM1,PM2_Supporting
C	c.480C>A	p.Gly160=	G160=	Gly158=	synonymous	-				0	9.033		Likely benign	Likely pathogenic	PP3_Strong,PM1,PM2_Supporting
L, H	c.487C>G	p.His163Asp	H163D	His161Asp	missense	IRM, NEM				0	32		Likely pathogenic	Likely benign	BP4_Strong,BP6_Moderate,BP7,PM2_Supporting
L	c.487C>T	p.His163Tyr	H163Y	His161Tyr	missense	NEM	AR?		?recessive variant	0	32		Likely pathogenic	Pathogenic	PP3_Strong,PP5_Strong,PM1,PM5,PM2_Supporting
C	c.489C>A	p.His163Gln	H163Q	His161Gln	missense	-				0	29		Likely pathogenic	Pathogenic	PM5_Strong,PP3_Strong,PM1,PM2_Supporting,PP5
C	c.491A>G	p.Asn164Ser	N164S	Asn162Ser	missense	-				0.09	23.5		VUS - not enough evidence	Pathogenic	PS3,PP3_Strong,PM1,PM5,PM2_Supporting,PP5
L, H, C	c.493G>A	p.Val165Met	V165M	Val163Met	missense	NEM/IRM, NEM	AD		Family (4 individuals?)	0	29.8		Pathogenic	Pathogenic	PM5_Strong,PP3_Strong,PM1,PM2_Supporting
L, H, C	c.493G>C	p.Val165Leu	V165L	Val163Leu	missense	AM/IRM		De novo	This variant and above (at same pos) appear to be important; lots of different mutations and phenotypes	0	28.5		Pathogenic	Likely pathogenic	PP3_Strong,PM1,PM2_Supporting
L, H, C	c.493G>T	p.Val165Leu	V165L	Val163Leu	missense	AM/IRM, MDC, IRM, SHPM		De novo	Many different phenotypes	0	29.2		Pathogenic	Pathogenic	PM5_Strong,PP3_Strong,PM1,PM2_Supporting
C	c.494del	p.Val165fs	V165fs	Val163fs	frameshift	-				0			Pathogenic	Pathogenic	PS1,PP3_Strong,PM1,PM5,PP5_Moderate,PM2_Supporting
C	c.498_528del	p.Ile167fs	I167fs	Ile165fs	frameshift	-				0			Pathogenic	Pathogenic	PM5_Strong,PP3_Strong,PM1,PM2_Supporting,PP5
H	c.505G>A	p.Glu169Lys	E169K	Glu167Lys	missense	NEM		De novo		0.12	32		Likely pathogenic	Pathogenic	PS1,PP3_Strong,PM1,PM5,PP5_Moderate,PM2_Supporting
L	c.506A>G	p.Glu169Gly	E169G	Glu167Gly	missense	Not reported				0	33		Likely pathogenic	Pathogenic	PM5_Strong,PP3_Strong,PM1,PM2_Supporting
C	c.509G>A	p.Gly170Asp	G170D	Gly168Asp	missense	-		De novo		0	29.6		Likely pathogenic	Likely pathogenic	PP3_Strong,PM2_Supporting,PP2
L, H, C	c.515C>A	p.Ala172Glu	A172E	Ala170Glu	missense	NEM				0	32		Pathogenic	Likely pathogenic	PP3_Strong,PM2_Supporting,PP2
L, H	c.515C>G	p.Ala172Gly	A172G	Ala170Gly	missense	NEM		De novo		0	26.1		Pathogenic	Likely pathogenic	PP3_Strong,PM1,PM2_Supporting
C	c.515C>T	p.Ala172Val	A172V	Ala170Val	missense	-				0	26.1		Pathogenic	Benign	BS1,BS2,BP4_Strong,BP6_Moderate
C	c.516G>C	p.Ala172_Leu173=	A172_L173=	Ala170_Leu171=	synonymous	-				0	12.63		Likely benign	Likely benign	BP4_Strong,PM2_Supporting
C	c.517C>A	p.Leu173Met	L173M	Leu171Met	missense	-				0	24.7		Likely pathogenic	Benign	BS1,BS2,BP4_Strong,BP6_Moderate
C, Swanson (2022)	c.521C>G	p.Pro174Arg	P174R	Pro172Arg	missense	CM	AD	De novo		0	32		Likely pathogenic	Benign	BS1,BS2,BP4_Strong,BP6_Moderate
C	c.521C>T	p.Pro174Leu	P174L	Pro172Leu	missense	-				0	32		Likely pathogenic	Pathogenic	PVS1,PP5_Moderate,PM2_Supporting
L, C	c.529A>G	p.Ile177Val	I177V	Ile175Val	missense	ZBM			Variant also observed in father with no sign of mosaicism. Perhaps benign. Perhaps dominant with reduced penetrance. Perhaps recessive with other vairant not identified	0	24.8		VUS - not enough evidence	Pathogenic	PVS1,PP5_Moderate,PM2_Supporting
C	c.532A>C	p.Met178Leu	M178L	Met176Leu	missense	-				0	21.7		VUS - not enough evidence	Benign	BP6_Very Strong,BP4_Strong,PM2_Supporting
L, C	c.536G>T	p.Arg179Leu	R179L	Arg177Leu	missense	NEM		De novo		0	32		Pathogenic	Uncertain significance P	PP3_Strong,PM2_Supporting
L, H, C	c.539T>C	p.Leu180Pro	L180P	Leu178Pro	missense	NEM		De novo		0	32		Likely pathogenic	Likely benign	BP4_Strong,PM2_Supporting
L, H, C	c.541del	p.Asp181Thrfs*11	D181Tfs*11	Asp179Thrfs*11	frameshift	NEM	AR			0		3.99377e-05	Pathogenic	Likely benign	BP4_Strong,PM2_Supporting
L, H	c.541G>A	p.Asp181Asn	D181N	Asp179Asn	missense	NEM		De novo		0	26.1		Pathogenic	Pathogenic	PP3_Very Strong,PP5_Moderate,PM2_Supporting,PP2
L, H	c.541G>C	p.Asp181His	D181H	Asp179His	missense	NEM		De novo		0	29.9		Pathogenic	Likely benign	BP4_Strong,BP6_Moderate,BP7,PM2_Supporting
L, H	c.542A>G	p.Asp181Gly	D181G	Asp179Gly	missense	NEM		De novo		0	32		Pathogenic	Pathogenic	PP3_Strong,PP5_Strong,PM5,PM2_Supporting,PP2
C	c.546G>A	p.Leu182=	L182=	Leu180=	synonymous	-				0.01	12.93		Likely benign	Likely pathogenic	PP3_Strong,PM1,PM2_Supporting
L, H	c.547G>A	p.Ala183Thr	A183T	Ala181Thr	missense	NEM				0	27.4		Likely pathogenic	Likely benign	BP4_Strong,BP7,PM2_Supporting
L, C	c.549G>A	p.Ala183=	A183=	Ala181=	synonymous	None			Known polymorphism	0.02	1.29		Benign	Likely pathogenic	PP3_Strong,PM1,PM5,PM2_Supporting
L, H, C	c.551G>A	p.Gly184Asp	G184D	Gly182Asp	missense	NEM		De novo		0	25.9		Pathogenic	Likely pathogenic	PP3_Strong,PM1,PM5,PM2_Supporting
L, H, C	c.553C>A	p.Arg185Ser	R185S	Arg183Ser	missense	NEM				0.01	28		Pathogenic	Likely pathogenic	PP3_Strong,PM1,PP5_Moderate,PM2_Supporting
L, H	c.553C>G	p.Arg185Gly	R185G	Arg183Gly	missense	NEM		De novo		0	28.5		Pathogenic	Uncertain significance	PM1,PM2_Supporting
L, H, C	c.553C>T	p.Arg185Cys	R185C	Arg183Cys	missense	NEM	AD	De novo	Mosaicism	0	32		Pathogenic	Pathogenic	PS3,PM5_Strong,PP3_Strong,PM1,PP5_Moderate,PM2_Supporting
L, H	c.554G>T	p.Arg185Leu	R185L	Arg183Leu	missense	NEM				0	27.3		Pathogenic	Pathogenic	PS1,PS3,PP3_Strong,PM1,PM5,PM2_Supporting,PP5
C	c.555C>A	p.Arg185=	R185=	Arg183=	synonymous	-				0	8.225		Likely benign	Pathogenic	PS1,PP3_Strong,PM1,PM5,PM2_Supporting,PP5
C	c.555C>T	p.Arg185=	R185=	Arg183=	synonymous	-				0	8.674		Likely benign	Pathogenic	PVS1,PM2_Supporting,PP5
C	c.556G>A	p.Asp186Asn	D186N	Asp184Asn	missense	-			ClinVar assessment is based on fact that other variants that disrupt this residue are pathogenic	0	24.2		Pathogenic	Pathogenic	PVS1,PM2_Supporting,PP5
L, H	c.556G>C	p.Asp186His	D186H	Asp184His	missense	NEM, MYOP (thin filament)		De novo		0	26.3		Pathogenic	Pathogenic	PP3_Strong,PP5_Strong,PM5,PM2_Supporting,PP2
L	c.556G>T	p.Asp186Tyr	D186Y	Asp184Tyr	missense	CM		De novo		0	26.9		Pathogenic	Pathogenic	PP3_Strong,PM5,PP5_Moderate,PM2_Supporting,PP2
L, H, C	c.557A>G	p.Asp186Gly	D186G	Asp184Gly	missense	NEM		De novo		0	25.4		Pathogenic	Likely benign	BP4_Moderate,BP6_Moderate,PM2_Supporting
L, H	c.570C>A	p.Tyr190*	Y190*	Tyr188*	nonsense	NEM	AR		Possible mosaicism	0.01	38		Likely pathogenic
L, H	c.572T>C	p.Leu191Pro	L191P	Leu189Pro	missense	MYOP		De novo		0	32		Likely pathogenic
C	c.575T>C	p.Met192Thr	M192T	Met190Thr	missense	-				0	22.9		Likely pathogenic
L, H	c.579G>T	p.Lys193Asn	K193N	Lys191Asn	missense	NEM		De novo		0.02	24.1		Likely pathogenic
C	c.581_589del	p.Ile194_Glu197delinsLys	I194_E197delinsK	Ile192_Glu195delinsLys	in frame	-				0			Likely pathogenic
C	c.583C>G	p.Leu195Val	L195V	Leu193Val	missense	-				0.01	24.6		Likely pathogenic
L, H	c.586A>C	p.Thr196Pro	T196P	Thr194Pro	missense	NEM				0.02	26.8		Likely pathogenic
H, C	c.587C>T	p.Thr196Ile	T196I	Thr194Ile	missense	CM				0.01	24.9		Pathogenic
C	c.588T>C	p.Thr196=	T196=	Thr194=	synonymous	-				0.02	6.139		Likely benign
H, C	c.591G>C	p.Glu197Asp	E197D	Glu195Asp	missense	DM (with rods)			Distal myopathy - unlike large family (Zukosky 2015), show numerous nemaline rods	0.04	23.7		Pathogenic	Likely pathogenic	PP3_Strong,PM1,PM2_Supporting
L, H, C	c.591G>T	p.Glu197Asp	E197D	Glu195Asp	missense	MYOP, PSPM	AD		Extensive pedigree with 33 known affected individuals across 6 generations	0.02	23.6		Pathogenic	Likely pathogenic	PP3_Strong,PM1,PM2_Supporting
L, H	c.592C>A	p.Arg198Ser	R198S	Arg196Ser	missense	NEM		De novo		0.01	27.3		Pathogenic	Likely pathogenic	PP3_Strong,PM1,PP5_Moderate,PM2_Supporting
L, H, C	c.592C>T	p.Arg198Cys	R198C	Arg196Cys	missense	NEM		De novo		0.02	33		Pathogenic	Pathogenic	PM5_Strong,PP3_Strong,PM2_Supporting,PP2
L, H	c.593G>A	p.Arg198His	R198H	Arg196His	missense	NEM		De novo		0	32		Pathogenic	Pathogenic	PP3_Strong,PM1,PM5,PP5_Moderate,PM2_Supporting
L, H	c.593G>T	p.Arg198Leu	R198L	Arg196Leu	missense	NEM				0.01	32		Pathogenic	Pathogenic	PP3_Strong,PM1,PM5,PM2_Supporting,PP5
L, H	c.595G>A	p.Gly199Ser	G199S	Gly197Ser	missense	NEM		De novo		0.02	32		Likely pathogenic	Pathogenic	PM5_Strong,PP3_Strong,PM1,PM2_Supporting
Byrne (2023)	c.596G>A	p.Gly199Asp	G199D	Gly197Asp	missense	Neurological disease	AD	De novo		0.01	29.6		Likely pathogenic	Likely benign	BP4_Strong,BP7,PM2_Supporting
C	c.598T>A	p.Tyr200Asn	Y200N	Tyr198Asn	missense	-				0.02	33		Pathogenic	Uncertain significance P	PM1,PP3_Moderate,PM2_Supporting
L	c.598T>C	p.Tyr200His	Y200H	Tyr198His	missense	NEM		De novo		0.01	29.3		Pathogenic
L	c.599A>C	p.Tyr200Ser	Y200S	Tyr198Ser	missense	Not reported				0.03	33		Pathogenic	Likely pathogenic	PP3_Strong,PM1,PM5,PM2_Supporting
L, H, C	c.599A>G	p.Tyr200Cys	Y200C	Tyr198Cys	missense	NEM		De novo		0.01	33		Pathogenic	Likely pathogenic	PP3_Strong,PM1,PM2_Supporting,PP5
C	c.603C>T	p.Ser201_Phe202=	S201_F202=	Ser199_Phe200=	synonymous	-				0.06	13.28		Likely benign	Uncertain significance P	PM1,PP5_Moderate,PM2_Supporting
C	c.606C>A	p.Phe202Leu	F202L	Phe200Leu	missense	-				0.03	26.4	1.3143e-05	Likely pathogenic	Uncertain significance P	PM1_Strong,PM2_Supporting
H	c.607G>A	p.Val203Met	V203M	Val201Met	missense	DCM				0.01	25.4		Likely pathogenic	Pathogenic	PM1_Strong,PP3_Strong,PM5,PP5_Moderate,PM2_Supporting
L	c.610A>C	p.Thr204Pro	T204P	Thr202Pro	missense	Not reported				0.11	32		Likely pathogenic	Likely pathogenic	PM1_Strong,PP3_Strong,PM2_Supporting
L, H, C	c.611C>T	p.Thr204Ile	T204I	Thr202Ile	missense	NEM		De novo		0	32		Likely pathogenic	Pathogenic	PVS1,PP5_Very Strong,PM2_Supporting
H	c.614C>A	p.Thr205Lys	T205K	Thr203Lys	missense	Muscle weakness		De novo	Respiratory insufficiency due to muscle weakness, generalized hypotonia and encephalopathy	0.03	33		Likely pathogenic	Pathogenic	PM1_Strong,PM5_Strong,PP3_Strong,PM2_Supporting,PP5
L, H, C	c.616G>A	p.Ala206Thr	A206T	Ala204Thr	missense	NEM			4 cases, mostly mild/adult onset	0.06	34		Pathogenic
L, H	c.616+2T>C	p.?	?	?		NMD	AR			0.34	33		Likely pathogenic
C	c.616+4C>G	p?	?	?		-				0.02	13.28		Likely benign
C	c.616+4C>T	p?	?	?		-				0.21	15.59		Likely benign
C	c.616+5G>A	p?	?	?		-				0.02	20.4		VUS - not enough evidence
C	c.616+19C>A	p?	?	?		-				0	4.642		Likely benign	Pathogenic	PM1_Strong,PM5_Strong,PP3_Strong,PM2_Supporting,PP5
C	c.616+19C>T	p?	?	?		-				0	5.174		Likely benign	Pathogenic	PM1_Strong,PM5_Strong,PP3_Strong,PM2_Supporting,PP5
L, H, C	c.616+1G>A	p.?	?	?		NEM	AR		Splicing alteration	0.95	34	1.31422e-05	Pathogenic	Likely benign	BP4_Strong,BP6_Moderate,BP7,PM2_Supporting
C	c.616+20C>A	p?	?	?		-				0.01	9.111		Likely benign	Likely pathogenic	PM1_Strong,PP3_Strong,PM2_Supporting
C	c.617-28G>C	p?	?	?		-				0.01	8.745		Benign	Benign	BP6_Very Strong,BP4_Strong,BP7,PM2_Supporting
C	c.617-20C>T	p?	?	?		-				0	6.852		Likely benign	Pathogenic	PM1_Strong,PP3_Strong,PP5_Strong,PM2_Supporting
C	c.617-8C>T	p?	?	?		-				0	3.801		Likely benign	Pathogenic	PM1_Strong,PM5_Strong,PP3_Strong,PP5_Strong,PM2_Supporting
L, H, C	c.617-5C>A	p.Thr205_Ala206insAla	T205_A206insA	Thr203_Ala204insAla		NEM	AD		2 affected family members. Variant predicted to create cryptic splice site and add one AA (Ala) translated from intron 4 to the mature protein	1	20.1		Likely pathogenic	Pathogenic	PS3,PM1_Strong,PM5_Strong,PP3_Strong,PM2_Supporting
C	c.617-5C>T	p?	?	?		-				0	8.397		Benign	Pathogenic	PM1_Strong,PM5_Strong,PP3_Strong,PP5_Strong,PM2_Supporting
C	c.617C>T	p.Ala206Val	A206V	Ala204Val	missense	-				0.01	32		Pathogenic	Pathogenic	PM1_Strong,PM5_Strong,PP3_Strong,PM2_Supporting
L, H	c.620A>G	p.Glu207Gly	E207G	Glu205Gly	missense	NEM				0.01	32		Likely pathogenic	Pathogenic	PM1_Strong,PP3_Strong,PM5,PP5_Moderate,PM2_Supporting
L, H	c.621G>C	p.Glu207Asp	E207D	Glu205Asp	missense	CFTD	AD		Father of proband also carries mutation and shows histopathological changes in muscle biopsy, although is clinically unaffected	0.05	23.4		Likely pathogenic	Uncertain Significance	PM1_Moderate,PP2_Supporting,PM2_Moderate
C	c.622C>A	p.Arg208Ser	R208S	Arg206Ser	missense	-				0	25.8	1.20081e-05	Likely pathogenic	Likely pathogenic	PVS1,PM2_Supporting
L, This paper	c.625G>A	p.Glu209Lys	E209K	Glu207Lys	missense	NEM	AD	De novo		0	31		Pathogenic	Likely pathogenic	PP3_Strong,PM1,PM2_Supporting
C	c.627G>A	p.Glu209_Ile210=	E209_I210=	Glu207_Ile208=	synonymous	-				0.03	14.12		Likely benign	Likely pathogenic	PP3_Strong,PM1,PM2_Supporting
L, H	c.627G>C	p.Glu209Asp	E209D	Glu207Asp	missense	NEM	AR?	De novo	Reported in combination with K68K synonymous change (G>A transversion)	0.04	27.4		Likely pathogenic	Likely pathogenic	PM1_Strong,PM4,PP5_Moderate,PM2_Supporting
L, H	c.630C>G	p.Ile210Met	I210M	Ile208Met	missense	MYOP	AR			0	24.4		Likely pathogenic	Likely pathogenic	PP3_Strong,PM1,PM2_Supporting
L	c.631G>A	p.Val211Met	V211M	Val209Met	missense	Not reported				0	31		Pathogenic	Likely pathogenic	PP3_Strong,PM1,PM2_Supporting
C	c.640A>G	p.Ile214Val	I214V	Ile212Val	missense	ACTA1-related condition				0	23.1		VUS/LB	Uncertain significance P	PM1,PP3_Moderate,PM2_Supporting
C	c.645G>A	p.Lys215=	K215=	Lys213=	synonymous	-				0.03	13.72		Likely benign	Likely benign	BP4_Strong,BP6_Moderate,BP7,PM2_Supporting
L	c.646G>C	p.Glu216Gln	E216Q	Glu214Gln	missense	NEM			Variant inherited from unaffected parent so pathogenicity uncertain	0.05	29		Likely pathogenic	Pathogenic	PS1,PS3,PM1,PP3_Moderate,PM2_Supporting
L, H	c.649A>T	p.Lys217*	K217*	Lys215*	nonsense	NEM	AR			0.01	44	3.9874e-06	Likely pathogenic	Pathogenic	PS3_Very Strong,PS1,PM1,PP3_Moderate,PM2_Supporting
C	c.652C>T	p.Leu218_Cys219=	L218_C219=	Leu216_Cys217=	synonymous	-				0.01	13.14		Likely benign	Pathogenic	PP3_Strong,PM1,PM5,PP5_Moderate,PM2_Supporting
C	c.659A>T	p.Tyr220Phe	Y220F	Tyr218Phe	missense	-				0	26		Likely pathogenic	Pathogenic	PM1_Strong,PM5_Strong,PP3_Strong,PM2_Supporting
C	c.660C>A	p.Tyr220Ter	Y220*	Tyr218Ter	nonsense	-			Pathogenicity in ClinVar assumed based on fact that LoF variants in ACTA1 are known to be pathogenic. This is likely a recessive variant, esp. since present in gnomAD	0.01	35	1.19607e-05	Pathogenic	Pathogenic	PM1_Strong,PM5_Strong,PP3_Strong,PM2_Supporting
C	c.661G>T	p.Val221Leu	V221L	Val219Leu	missense	Alpha-actinopathy				0.01	24.3		Likely pathogenic	Pathogenic	PP3_Strong,PM1,PM5,PM2_Supporting,PP5
L	c.667C>G	p.Leu223Val	L223V	Leu221Val	missense	CM				0	26		Likely pathogenic	Likely pathogenic	PP3_Strong,PM1,PM2_Supporting,PP5
L, H, C	c.668T>C	p.Leu223Pro	L223P	Leu221Pro	missense	CFTD				0	32		Likely pathogenic
H	c.675C>A	p.Phe225Leu	F225L	Phe223Leu	missense	Developmental disorder				0.01	24.6		Likely pathogenic	Pathogenic	PP3_Strong,PM1,PM5,PP5_Moderate,PM2_Supporting
C	c.676G>A	p.Glu226Lys	E226K	Glu224Lys	missense	-				0	24		Likely pathogenic	Pathogenic	PM1_Strong,PM5_Strong,PP3_Strong,PM2_Supporting
L, H, C	c.676G>C	p.Glu226Gln	E226Q	Glu224Gln	missense	NEM				0.05	23.7		Likely pathogenic	Pathogenic	PM1_Strong,PM5_Strong,PP3_Strong,PM2_Supporting
Lehtonen (2024)	c.676_677delGAinsTG	p.Glu226Trp	E226W	Glu224Trp	missense	NEM		Likely (absent in mother, paternal DNA not available)		0			Pathogenic
L, H	c.677A>G	p.Glu226Gly	E226G	Glu224Gly	missense	NEM		De novo	Labelled as c.780A>G in Agrawal (2004)	0	27.4		Pathogenic	Pathogenic	PP3_Strong,PM1,PM5,PP5_Moderate,PM2_Supporting
L, H, C	c.682G>C	p.Glu228Gln	E228Q	Glu226Gln	missense	NEM, MYOP				0.01	27.3		Likely pathogenic	Likely benign	BP4_Strong,BP7,PM2_Supporting
H, C	c.682G>T	p.Glu228*	E228*	Glu226Term	nonsense	MYOP	AR?			0	39		Pathogenic	Likely pathogenic	PP3_Strong,PM1,PM2_Supporting
L, H, C	c.685A>G	p.Met229Val	M229V	Met227Val	missense	NEM		De novo		0.01	23.3		Pathogenic	Uncertain significance LP	PM1,PM2_Supporting,PP3
C	c.685A>T	p.Met229Leu	M229L	Met227Leu	missense	-				0	23.2		Likely pathogenic	Uncertain significance LP	PP3_Moderate,PM2_Supporting,PP2
L, H	c.686T>C	p.Met229Thr	M229T	Met227Thr	missense	NEM		De novo		0	24.8		Pathogenic	Likely pathogenic	PP3_Strong,PM1,PM2_Supporting
L, H	c.687G>A	p.Met229Ile	M229I	Met227Ile	missense	NEM	AD		Family (2 individuals)?	0	23.4		Pathogenic	Likely pathogenic	PP3_Strong,PM1,PM2_Supporting
L, H	c.687G>C	p.Met229Ile	M229I	Met227Ile	missense	NEM		De novo	Mis-labelled as c.790G>C in Agrawal 2004	0	23.1		Pathogenic	Likely pathogenic	PP3_Strong,PM1,PM2_Supporting
L, H	c.687G>T	p.Met229Ile	M229I	Met227Ile	missense	NEM		De novo		0	23.1		Pathogenic	Likely benign	BP4_Strong,BP6_Moderate,PM2_Supporting
C	c.693G>A	p.Thr231=	T231=	Thr229=	synonymous	-				0	7.671		Likely benign	Likely benign	BP4_Strong,BP6_Moderate,PM2_Supporting
L, H	c.695C>T	p.Ala232Val	A232V	Ala230Val	missense	NEM		De novo		0	27.8		Likely pathogenic	Pathogenic	PVS1,PP5_Moderate,PM2_Supporting
C	c.697_698delinsAA	p.Ala233Asn	A233N	Ala231Asn	missense	-				0			Likely pathogenic	Likely benign	BP4_Strong,PM2_Supporting
C	c.704C>A	p.Ser235Tyr	S235Y	Ser233Tyr	missense	-		De novo		0	29.8		Pathogenic	Likely pathogenic	PVS1,PM2_Supporting
C	c.712del	p.Leu238fs	L238fs	Leu236fs	frameshift	-			Loss of function, so interpreted as pathogenic	0.01		6.5741e-06	Pathogenic	Likely benign	BP4_Strong,PM2_Supporting
C	c.713T>C	p.Leu238Pro	L238P	Leu236Pro	missense	-				0	31		Pathogenic	Likely benign	BP4_Strong,PM2_Supporting
L, H, C	c.715G>A	p.Glu239Lys	E239K	Glu237Lys	missense	NEM, HCM		De novo	NEM and cardiomyopathy (Kim 2011)	0	32		Pathogenic	Uncertain significance P	PP3_Strong,PM2_Supporting
L, H	c.715G>T	p.Glu239*	E239*	Glu237*	nonsense	NEM	AR			0.01	42		Likely pathogenic	Pathogenic	PP3_Very Strong,PP5_Strong,PM5,PM1_Supporting,PM2_Supporting
C	c.716A>G	p.Glu239Gly	E239G	Glu237Gly	missense	-				0.01	33		Likely pathogenic	Likely benign	BP4_Strong,PM2_Supporting
C	c.720G>A	p.Lys240=	K240=	Lys238=	synonymous	-				0	14.31		Likely benign	Benign	BS1,BS2,BP4_Strong,BP6_Moderate
L, H	c.723C>A	p.Ser241Arg	S241R	Ser239Arg	missense	LGMD				0	26.9		Likely pathogenic	Likely pathogenic	PP3_Strong,PM2_Supporting,PP5
C	c.723C>T	p.Ser241_Tyr242=	S241_Y242=	Ser239_Tyr240=	synonymous	-				0.01	15.37		Likely benign	Benign	BP6_Very Strong,BS1,BS2,BP4_Strong
C	c.726C>T	p.Tyr242_Glu243=	Y242_E243=	Tyr240_Glu241=	synonymous	-				0.01	9.654		Likely benign	Likely benign	BP4_Strong,PM2_Supporting
L, H, C	c.727G>A	p.Glu243Lys	E243K	Glu241Lys	missense	NEM		De novo		0	29		Likely pathogenic	Pathogenic	PP3_Strong,PM5,PP5_Moderate,PM2_Supporting,PP2
C	c.730C>T	p.Leu244=	L244=	Leu242=	synonymous	-				0	12.47		Likely benign	Likely pathogenic	PP3_Strong,PM2_Supporting,PP2
L	c.737A>C	p.Asp246Ala	D246A	Asp244Ala	missense	CFTD	AD			0	32		Likely pathogenic	Likely pathogenic	PP3_Strong,PM2_Supporting,PP2
L, H, C	c.738C>A	p.Asp246Glu	D246E	Asp244Glu	missense	NEM		De novo		0	23.3		Likely pathogenic	Likely pathogenic	PP3_Strong,PM2_Supporting,PP2
C	c.738C>G	p.Asp246Glu	D246E	Asp244Glu	missense	-				0.01	23.4		Pathogenic	Likely pathogenic	PP3_Strong,PM2_Supporting,PP2
L, H, C, Lehtokari (2023)	c.739G>A	p.Gly247Arg	G247R	Gly245Arg	missense	CFTD, FA, NEM	AD	De novo	Mosaicism	0.02	30		Pathogenic	Likely Pathogenic
L, H, C, Lehtokari (2023)	c.739G>C	p.Gly247Arg	G247R	Gly245Arg	missense	NEM, CFTD	AD		Mosaicism	0.01	29.5		Pathogenic	Likely benign	BP4_Strong,BP7,PM2_Supporting
L, H, C	c.742C>A	p.Gln248Lys	Q248K	Gln246Lys	missense	NEM				0.01	29.3		Pathogenic	Benign	BA1,BP6_Very Strong,BP4_Strong
L, H	c.743A>G	p.Gln248Arg	Q248R	Gln246Arg	missense	NEM	AD		5 affected children (Sparrow 2003)	0.02	26.4		Pathogenic	Likely benign	BP4_Moderate,PM2_Supporting
C	c.744G>A	p.Gln248=	Q248=	Gln246=	synonymous	-				0.02	13.53		Likely benign	Likely Pathogenic	PM1_Moderate,PP2_Supporting,PM2_Moderate,PP3_Supporting
L, H, C	c.749T>C	p.Ile250Thr	I250T	Ile248Thr	missense	NEM, MFM	AR		HGMD: myofibrillar myopathy, autosomal recessive	0.01	31	6.58371e-06	Likely pathogenic	Pathogenic	PVS1,PP5_Moderate,PM2_Supporting
C	c.751A>T	p.Thr251Ser	T251S	Thr249Ser	missense	-				0.01	28.3		Likely pathogenic	Likely pathogenic	PP3_Strong,PM1,PM2_Supporting,PP5
L, H	c.757G>C	p.Gly253Arg	G253R	Gly251Arg	missense	NEM, DM	AD		Distal myopathy - father (proband) and two affected children. Proband originally diagnosed with SMA in mid-fifties	0.01	31		Likely pathogenic	Likely pathogenic	PM1,PM5,PP3_Moderate,PM2_Supporting
C	c.757G>T	p.Gly253Cys	G253C	Gly251Cys	missense	-	AD			0	32		Likely pathogenic	Benign	BA1,BP6_Very Strong,BP4_Strong
L, H	c.758G>A	p.Gly253Asp	G253D	Gly251Asp	missense	NEM		De novo		0	29.5		Likely pathogenic	Uncertain significance P	PM1,PP3_Moderate,PM2_Supporting
L, H	c.760A>C	p.Asn254His	N254H	Asn252His	missense	NEM		De novo		0	30		Likely pathogenic	Likely pathogenic	PM5_Strong,PM1,PP3_Moderate,PM2_Supporting
L, H	c.760A>T	p.Asn254Tyr	N254Y	Asn252Tyr	missense	NEM				0	32		Likely pathogenic	Likely pathogenic	PM1,PM5,PP3_Moderate,PM2_Supporting,PP5
C	c.762C>G	p.Asn254Lys	N254K	Asn252Lys	missense	-				0.01	25.6		Likely pathogenic	Pathogenic	PP3_Strong,PM1,PM5,PM2_Supporting,PP5
L, H	c.764A>G	p.Glu255Gly	E255G	Glu253Gly	missense	NEM		De novo		0.01	32		Likely pathogenic	Likely pathogenic	PP3_Strong,PM1,PP5_Moderate,PM2_Supporting
L, H	c.766C>G	p.Arg256Gly	R256G	Arg254Gly	missense	CM/DCM, MYOP, DCM				0	32		Pathogenic	Pathogenic	PVS1,PP5_Strong,PM2_Supporting
C	c.766C>T	p.Arg256Cys	R256C	Arg254Cys	missense	-		De novo		0	33		Pathogenic	Pathogenic	PM5_Strong,PP3_Strong,PM1,PM2_Supporting,PP5
L, H, C	c.767G>A	p.Arg256His	R256H	Arg254His	missense	DCM	AD		3 affected family members plus 4 obligate carriers. ClinVar entry (Invitae) mistakenly associates with NEM, given original publication/s (Nowak 1999) refer to Arg256His. However, in those publications it actually refers to Arg258His but is confused due to legacy nomenclature	0	32		Pathogenic	Likely pathogenic	PM5_Strong,PM1,PP3_Moderate,PM2_Supporting
H	c.767G>T	p.Arg256Leu	R256L	Arg254Leu	missense	AMC		De novo		0	32		Pathogenic	Pathogenic	PM5_Strong,PP3_Strong,PM1,PM2_Supporting,PP5
L, H	c.770T>G	p.Phe257Cys	F257C	Phe255Cys	missense	NEM				0	31		Likely pathogenic	Pathogenic	PM5_Strong,PP3_Strong,PM1,PM2_Supporting,PP5
L, H	c.772C>G	p.Arg258Gly	R258G	Arg256Gly	missense	CM, NMD	AD			0.01	32		Pathogenic	Pathogenic	PS1,PM5_Strong,PP3_Strong,PM1,PM2_Supporting
L, H, C	c.773G>A	p.Arg258His	R258H	Arg256His	missense	NEM		De novo		0	29.2		Pathogenic	Pathogenic	PS1,PM5_Strong,PP3_Strong,PM1,PM2_Supporting
L, H	c.773G>T	p.Arg258Leu	R258L	Arg256Leu	missense	NEM				0	29		Pathogenic	Likely benign	BP4_Strong,BP6_Moderate,BP7,PM2_Supporting
C	c.774C>T	p.Arg258=	R258=	Arg256=	synonymous	-				0.01	12.79		Likely benign	Likely pathogenic	PP3_Strong,PM1,PM2_Supporting
L, H, C	c.782A>T	p.Glu261Val	E261V	Glu259Val	missense	NEM	AR			0.03	32		Pathogenic	Uncertain significance	PM1,PM2_Supporting
L	c.784A>C	p.Thr262Pro	T262P	Thr260Pro	missense	Not reported				0	23.7		Likely pathogenic	Likely benign	BP4_Strong,BP6_Moderate,BP7,PM2_Supporting
C	c.786G>C	p.Thr262=	T262=	Thr260=	synonymous	-				0	10.9		Likely benign	Uncertain significance LP	PP5_Moderate,PM1_Supporting,PM2_Supporting
C	c.794A>G	p.Gln265Arg	Q265R	Gln263Arg	missense	-				0	27.1		Likely pathogenic	Pathogenic	PVS1,PP5_Moderate,PM2_Supporting
L, H	c.794A>T	p.Gln265Leu	Q265L	Gln263Leu	missense	NEM		De novo		0.01	32		Likely pathogenic	Uncertain significance LP	PP3_Moderate,PM2_Supporting,PP2
L, H	c.796C>A	p.Pro266Thr	P266T	Pro264Thr	missense	NEM				0	28.8		Likely pathogenic	Uncertain significance LP	PP3_Moderate,PM1_Supporting,PM2_Supporting
C	c.796C>T	p.Pro266Ser	P266S	Pro264Ser	missense	-				0	29.4		Likely pathogenic	Likely pathogenic	PVS1,PM2_Supporting
C	c.797C>T	p.Pro266Leu	P266L	Pro264Leu	missense	-				0	32		Likely pathogenic	Uncertain significance LP	PP3_Moderate,PM1_Supporting,PM2_Supporting
L, H, C	c.800C>G	p.Ser267Cys	S267C	Ser265Cys	missense	NEM				0	32		Likely pathogenic	Likely benign	BP4_Strong,BP6_Moderate,BP7,PM2_Supporting
L, H	c.802T>C	p.Phe268Leu	F268L	Phe266Leu	missense	NEM		De novo		0	23.7		Pathogenic	Uncertain significance P	PM1,PP3_Moderate,PM2_Supporting
C	c.803T>C	p.Phe268Ser	F268S	Phe266Ser	missense	-		De novo		0	28.1		Likely pathogenic	Likely benign	BP4_Strong,BP7,PM2_Supporting
L, H	c.807_808delCGinsAA	p.Gly270Ser	G270S	Gly268Ser	missense	NEM				0			Likely pathogenic	Likely benign	BP4_Strong,BP7,PM2_Supporting
L, H	c.808G>A	p.Gly270Ser	G270S	Gly268Ser	missense	NEM		De novo		0.05	33		Pathogenic
L, H, C	c.808G>C	p.Gly270Arg	G270R	Gly268Arg	missense	NEM		De novo	Many cases (n = 6)	0.03	33		Pathogenic
L, H, C	c.808G>T	p.Gly270Cys	G270C	Gly268Cys	missense	NEM		De novo	Many cases (n = 8)	0.02	34		Pathogenic
C	c.808+3G>A	p?	?	?		-				0	12.63		Likely benign	Likely pathogenic	PP3_Strong,PM1,PM2_Supporting,PP5
C	c.808+6C>A	p?	?	?		-				0	10.56		Likely benign	Likely benign	BP4_Strong,BP6_Moderate,BP7,PM2_Supporting
C	c.808+7C>G	p?	?	?		-				0	6.454		Likely benign	Likely pathogenic	PP3_Strong,PM1,PM5,PM2_Supporting
C	c.808+9C>A	p?	?	?		-				0	8.33		Likely benign	Likely pathogenic	PP3_Strong,PM1,PP5_Moderate,PM2_Supporting
C	c.808+13C>T	p?	?	?		-				0	6.059		Benign	Pathogenic	PS1,PP3_Strong,PM1,PM2_Supporting
C	c.808+16C>G	p?	?	?		-				0	6.563		Likely benign	Pathogenic
C	c.808+18T>C	p?	?	?		-				0	0.368		Likely benign	Pathogenic	PS1,PP3_Strong,PM1,PP5_Moderate,PM2_Supporting
C	c.809-43G>T	p?	?	?		-				0	0.655		Benign	Pathogenic
L, C	c.809-35del	p.=	=	=		None				0			Benign	Pathogenic	PP5_Very Strong,PS1,PP3_Strong,PM1,PM2_Supporting
C	c.809-35_809-19delinsAGCTTCTGCTCACGCTC	p?	?	?		-				0			Likely benign	Likely pathogenic	PP3_Strong,PM2_Supporting,PP2
C	c.809-35_809-14delinsAGCTTCTGCTCACGCTCCCCCC	p.?	?	?						0			Likely benign	Pathogenic	PP3_Strong,PM1,PM5,PM2_Supporting,PP5
C	c.809-19_809-18insA	p?	?	?		-				0.01			Likely benign	Pathogenic	PP3_Strong,PM1,PM5,PM2_Supporting,PP5
C	c.809-18_809-17insT	p?	?	?		-				0.01			Likely benign	Likely benign	BP4_Strong,BP6_Moderate,BP7,PM2_Supporting
C	c.809-16_809-15insG	p?	?	?		-				0.01			Likely benign	Likely pathogenic	PP3_Strong,PM1,PM2_Supporting,PP5
L	c.809-15dup	p.=	=	=		Not reported				0.01			Benign	Likely pathogenic	PP3_Strong,PM1,PM2_Supporting
C	c.809-14del	p?	?	?		-				0			Likely benign	Likely pathogenic	PP3_Strong,PM1,PM5,PM2_Supporting
C	c.809-14delinsCC	p?	?	?		-				0			Likely benign	Likely pathogenic	PP3_Strong,PM1,PM5,PM2_Supporting
C	c.809-14G>A	p?	?	?		-				0.01	4.517		Likely benign	Likely pathogenic	PP3_Strong,PM1,PM2_Supporting,PP5
L, C	c.809-14G>C	p.=, p.?	=	=		None				0	3.903		Benign
C	c.809-14G>T	p.?	?	?		-				0	3.724		Likely benign
C	c.809-14_809-13insA	p.?	?	?		-				0.01			Likely benign
C	c.809-14_809-13insT	p.?	?	?		-				0.01			Likely benign
C	c.809-13_809-12dup	p.?	?	?		-				0			Likely benign	Likely pathogenic	PP3_Strong,PM1,PM5,PM2_Supporting
L	c.809-12dup	p.=	=	=		None			Known polymorphism	0.01			Benign	Likely pathogenic	PP3_Strong,PM1,PM5,PM2_Supporting
C	c.809-11G>A	p.?	?	?		-				0	1.537		Likely benign	Likely pathogenic	PP3_Strong,PM1,PP5_Moderate,PM2_Supporting
C	c.809-10C>A	p.?	?	?		-				0.61	19.98		VUS - not enough evidence	Likely pathogenic	PP3_Strong,PM1,PM2_Supporting
C	c.809-9G>A	p.?	?	?		-				0.99	20.1		Likely benign	Pathogenic	PM5_Strong,PP3_Strong,PM1,PM2_Supporting
L, H, C	c.809-2A>T	p.?	?	?		NEM	AR			1	33	4.07272e-06	Pathogenic	Pathogenic	PP3_Strong,PM1,PM5,PP5_Moderate,PM2_Supporting
L, H	c.809-1G>T	p.?	?	?		NEM	AR			0.99	33		Likely pathogenic	Pathogenic	PP3_Strong,PM1,PM5,PP5_Moderate,PM2_Supporting
L, H, C	c.809G>A	p.Gly270Asp	G270D	Gly268Asp	missense	NEM		De novo		0.08	32		Pathogenic	Pathogenic	PM5_Strong,PP3_Strong,PM1,PM2_Supporting
H, C	c.811A>G	p.Met271Val	M271V	Met269Val	missense	FSPM, CM				0.04	23.6		Likely pathogenic	Likely pathogenic	PP3_Strong,PM1,PM2_Supporting
L, H, C	c.812T>G	p.Met271Arg	M271R	Met269Arg	missense	NEM		De novo		0.88	25.4		Pathogenic	Pathogenic	PM5_Strong,PP3_Strong,PM1,PM2_Supporting
Byrne (2023)	c.814G>A	p.Glu272Lys	E272K	Glu270Lys	missense	NMD	AD	De novo		0.05	31		Likely pathogenic	Pathogenic	PP3_Strong,PP5_Strong,PM1,PM5,PM2_Supporting
L, H	c.814G>C	p.Glu272Gln	E272Q	Glu270Gln	missense	NEM				0.31	29.3		Likely pathogenic	Pathogenic	PP3_Strong,PM1,PM5,PM2_Supporting,PP5
L	c.818C>G	p.Ser273Trp	S273W	Ser271Trp	missense	NEM				0.2	33		Likely pathogenic	Likely pathogenic	PP3_Strong,PM2_Supporting,PP2,PP5
C	c.819_820delinsTT	p.Ala274Ser	A274S	Ala272Ser	missense	-				0			Likely pathogenic	Likely pathogenic	PP3_Strong,PM5,PM2_Supporting,PP2
L, H, C	c.821C>A	p.Ala274Glu	A274E	Ala272Glu	missense	NEM				0.03	24.8		Pathogenic	Uncertain significance P	PP5_Moderate,PM2_Supporting,PP2,PP3
L, H, C	c.821C>T	p.Ala274Val	A274V	Ala272Val	missense	NEM	AD	De novo		0.11	23.8		Pathogenic	Likely pathogenic	PP3_Strong,PM1,PM2_Supporting
L	c.824G>C	p.Gly275Ala	G275A	Gly273Ala	missense	NEM		De novo		0.04	27.6		Likely pathogenic	Pathogenic	PP5_Strong,PM1,PM5,PP3_Moderate,PM2_Supporting
C	c.826_827delinsCC	p.Ile276Pro	I276P	Ile274Pro	missense	Not provided				0.01			Likely pathogenic	Likely pathogenic	PM1,PM5,PP3_Moderate,PP5_Moderate,PM2_Supporting
L, H	c.834G>T	p.Glu278Asp	E278D	Glu276Asp	missense	NEM				0.16	24.8		Likely pathogenic	Likely pathogenic	PM5_Strong,PM1,PM2_Supporting
L, H, C	c.841T>C	p.Tyr281His	Y281H	Tyr279His	missense	NEM		De novo		0.04	27.8		Pathogenic	Benign	BS1,BS2,BP4_Strong,BP6_Strong
C	c.842A>G	p.Tyr281Cys	Y281C	Tyr279Cys	missense	-		De novo		0.04	31		Likely pathogenic	Likely benign	BP4_Strong,PM2_Supporting
C	c.844A>C	p.Asn282His	N282H	Asn280His	missense	-				0.14	31		Pathogenic	Likely benign	BP4_Strong
L, H, C	c.846C>G	p.Asn282Lys	N282K	Asn280Lys	missense	NEM		De novo		0.13	29.6		Pathogenic	Likely benign	BP4_Strong,PM2_Supporting
H	c.848G>A	p.Ser283Asn	S283N	Ser281Asn	missense	HCM				0.13	23.8		Likely pathogenic	Likely benign	BP4_Moderate,PM2_Supporting
L, H	c.854T>A	p.Met285Lys	M285K	Met283Lys	missense	NEM		De novo		0.01	31		Likely pathogenic	Likely benign	BP4_Moderate,PM2_Supporting
L, H	c.854T>G	p.Met285Arg	M285R	Met283Arg	missense	NEM		De novo		0.01	31		Likely pathogenic	Likely benign	BP4_Moderate,BP6_Moderate,PM2_Supporting
L, H	c.863A>G	p.Asp288Gly	D288G	Asp286Gly	missense	NEM			Many publications, including multiple on functional assessment	0.01	32		Pathogenic	Likely benign	BP6_Strong,BP4_Moderate,PM2_Supporting
C	c.866T>A	p.Ile289Asn	I289N	Ile287Asn	missense	-				0.01	32		Likely pathogenic	Likely benign	BP4_Strong,PM2_Supporting
L, C	c.867C>T	p.Ile289=	I289=	Ile287=	synonymous	Not reported				0.05	12.61		Likely benign	Benign	BA1,BP6_Very Strong,BP4_Strong
L, H	c.868G>A	p.Asp290Asn	D290N	Asp288Asn	missense	NEM		De novo	Gonadal mosaicism (Seidahmed 2016)	0.02	32		Likely pathogenic	Likely benign	BP4_Strong,BP6_Moderate,PM2_Supporting
L, H, C	c.868G>C	p.Asp290His	D290H	Asp288His	missense	NEM		De novo		0.06	32		Pathogenic	Benign	BP6_Very Strong,BS1,BS2,BP4_Moderate
L, H	c.871A>T	p.Ile291Phe	I291F	Ile289Phe	missense	NEM		De novo		0.06	29.7		Likely pathogenic	Likely benign	BP4_Moderate,PM2_Supporting
H	c.874A>G	p.Arg292Gly	R292G	Arg290Gly	missense	CM				0.03	25.9		Likely pathogenic	Likely benign	BP4_Moderate,BP6_Moderate,PM2_Supporting
L, H	c.880G>T	p.Asp294Tyr	D294Y	Asp292Tyr	missense	CFTD, DCM (modifier)				0.01	31		Likely pathogenic	Likely benign	BP4_Moderate,PM2_Supporting
L, H, C	c.881A>T	p.Asp294Val	D294V	Asp292Val	missense	CFTD				0.02	32		Pathogenic	Likely pathogenic	PVS1,PM2_Supporting
C	c.882C>T	p.Asp294=	D294=	Asp292=	synonymous	-				0.02	11.79		Likely benign	Pathogenic	PVS1,PP5_Moderate,PM2_Supporting
C	c.888T>C	p.Tyr296=	Y296=	Tyr294=	synonymous	-				0.01	10.1		Likely benign	Likely benign	BP6_Moderate,BP4,PM2_Supporting
L	c.888T>G	p.Tyr296*	Y296*	Tyr294*	nonsense	NEM				0.06	36		Likely pathogenic	Likely benign	BP6_Moderate,BP4,PM2_Supporting
L, H	c.889G>A	p.Ala297Thr	A297T	Ala295Thr	missense	MYOP, MD/MYOP		De novo		0.01	23.2		Pathogenic	Benign	BA1,BP6_Very Strong,BP4_Strong
C	c.897C>A	p.Asn299Lys	N299K	Asn297Lys	missense	-				0.04	23.8		Likely pathogenic	Benign	BS1,BS2,BP4_Strong,BP6_Moderate
C	c.898G>T	p.Val300Phe	V300F	Val298Phe	missense	-				0	29.8		Likely pathogenic	Likely benign	BP4_Strong,PM2_Supporting
L, H	c.902T>A	p.Met301Lys	M301K	Met299Lys	missense	NEM	AR			0	25.4		Likely pathogenic	Pathogenic	PP3_Very Strong,PP5_Very Strong,PM5_Strong,PM2_Supporting,PP2
C	c.906G>A	p.Ser302_Gly303=	S302_G303=	Ser300_Gly301=	synonymous	-				0.01	10.89		Likely benign	Likely pathogenic	PP3_Strong,PM5,PM2_Supporting,PP2
L	c.911del	p.Gly304Alafs*24	G304Afs*24	Gly302Alafs*24	frameshift	NEM	AR			0.01			Likely pathogenic	Likely pathogenic	PM1,PM5,PM2_Supporting,PP3
C	c.911G>A	p.Gly304Asp	G304D	Gly302As	missense	-				0.01	27.6		Likely pathogenic	Pathogenic	PP3_Strong,PP5_Strong,PM2_Supporting,PP2
L, C	c.920T>G	p.Met307Arg	M307R	Met305Arg	missense	NEM		De novo		0.05	26		Likely pathogenic	Likely Pathogenic
C	c.922T>C	p.Tyr308His	Y308H	Tyr306His	missense	-				0	32		Likely pathogenic	Uncertain significance P	PM1,PP3_Moderate,PM2_Supporting
L, H, C	c.923A>G	p.Tyr308Cys	Y308C	Tyr306Cys	missense	CM, MYOP, NEM	AR	De novo		0	32		Likely pathogenic	Uncertain significance P	PM1,PP3_Moderate,PM2_Supporting
L, H	c.925C>T	p.Pro309Ser	P309S	Pro207Ser	missense	CM				0	28.7		VUS/LP	Likely pathogenic	PM5_Strong,PM1,PM2_Supporting
H	c.929G>A	p.Gly310Glu	G310E	Gly308Glu	missense	DCM				0	27.8		Likely pathogenic	Likely pathogenic	PP3_Strong,PM5,PM2_Supporting,PP2
C	c.93C>T	p.Ala31_Val32=	A31_V32=	Ala29_Val30=	synonymous	-				0.02	13.68		Likely benign	Likely benign	BP4_Strong,BP7,PM2_Supporting
L	c.941G>T	p.Arg314Leu	R314L	Arg312Leu	missense	Not reported				0	29.8		Likely pathogenic	Uncertain significance	PM2_Supporting,PP2
H	c.956T>C	p.Ile319Thr	I319T	Ile317Thr	missense	NEM				0	31		Likely pathogenic	Pathogenic	PP5_Strong,PM1,PM5,PM2_Supporting,PP3
C	c.960C>T	p.Thr320=	T320=	Thr318=	synonymous	-				0	3.646		Likely benign	Pathogenic	PP5_Very Strong,PM1,PM5,PM2_Supporting
C	c.963_968del	p.Leu322_Ala323del	L322_A323del	Leu320_Ala321del	in frame	-				0			Likely pathogenic	Likely pathogenic	PP3_Strong,PM1,PM2_Supporting
C	c.963G>A	p.Ala321=	A321=	Ala319=	synonymous	-				0	5.694		Likely benign	Uncertain Significance	PM1_Moderate,PP2_Supporting,PM2_Moderate
C	c.963G>C	p.Ala321=	A321=	Ala319=	synonymous	-				0	5.552		Likely benign	Likely pathogenic	PP3_Strong,PM2_Supporting,PP2
C	c.963G>T	p.Ala321_Leu322=	A321_L322=	Ala319_Leu320=	synonymous	-				0	5.097		Likely benign	Uncertain significance	PM2_Supporting,PP2
C	c.964C>G	p.Leu322Val	L322V	Leu320Val	missense	-				0	28.2		Likely pathogenic	Uncertain significance P	PM1,PP3_Moderate,PM2_Supporting
C, Piga (2024)	c.965T>A	p.Leu322Gln	L322Q	Leu320Gln	missense	-				0	32		Likely pathogenic	Likely pathogenic	PP3_Strong,PM2_Supporting,PP2
C	c.966G>A	p.Leu322=	L322=	Leu320=	synonymous	-				0	13.78		Likely benign	Pathogenic	PVS1,PP5_Moderate,PM2_Supporting
H	c.971C>G	p.Pro324Arg	P324R	Pro322Arg	missense	MYOP			Missed in HGMD, but also another mutation at this position; Pro322Ser (legacy notation) reported in Tominaga (2010) Acta Neuropathol 119, 481	0	32		Likely pathogenic	Pathogenic	PP5_Strong,PM1,PM5,PP3_Moderate,PM2_Supporting
H	c.975C>A	p.Ser325Arg	S325R	Ser323Arg	missense	Muscle weakness				0	27		Likely pathogenic	Likely pathogenic	PM1,PM5,PP3_Moderate,PP5_Moderate,PM2_Supporting
L, H, C	c.980T>A	p.Met327Lys	M327K	Met325Lys	missense	CFTD		De novo		0	25.9		Likely pathogenic	Pathogenic	PM5_Strong,PP3_Strong,PM1,PM2_Supporting
This paper	c.980T>G	p.Met327Arg	M327R	M325R	missense	CM	AD	De novo		0	26.4		Pathogenic	Pathogenic	PS1,PP3_Strong,PM1,PP5_Moderate,PM2_Supporting
C	c.981G>C	p.Met327Ile	M327I	Met325Ile	missense	-				0	23.4		Likely pathogenic	Uncertain significance	PM1,PM2_Supporting
L, H, C	c.983_985del	p.Lys328del	K328del	Lys326del	in frame	NEM		De novo		0			Pathogenic	Likely pathogenic	PP3_Strong,PM1,PM2_Supporting,PP5
C	c.984G>A	p.Lys328=	K328=	Lys326=	synonymous	-				0	14.38		Likely benign	Likely pathogenic	PP3_Strong,PM1,PM5,PM2_Supporting
L, H, C	c.984G>C	p.Lys328Asn	K328N	Lys326Asn	missense	NEM		De novo	Mutation causes increased sensitivity to Ca2+	0	24.4		Likely pathogenic	Pathogenic	PS3,PP3_Strong,PM1,PM2_Supporting
C	c.986_989dup	p.Lys330fs	K330fs	Lys328fs	frameshift	-				0			Likely pathogenic	Uncertain significance P	PM1,PP3_Moderate,PM2_Supporting
C	c.986T>C	p.Ile329Thr	I329T	Ile327Thr	missense	-				0	24.2		Likely pathogenic	Likely benign	BP4_Strong,BP7,PM2_Supporting
L, H, C	c.990+1G>T	p.?	?	?		NEM	AR			1	36	1.19358e-05	Pathogenic	Likely pathogenic	PP3_Strong,PM1,PM5,PM2_Supporting
C	c.990+3G>T	p.?	?	?		-				0	17.75		Likely benign	Pathogenic	PP3_Strong,PP5_Strong,PM1_Supporting,PM2_Supporting
C	c.990+6TGG[3]	p.?	?	?		-				0			Likely benign	Likely pathogenic	PP3_Strong,PM1,PM2_Supporting
C	c.991-14G>T	p.?	?	?		-				0	1.799		Likely benign	Likely pathogenic	PP3_Strong,PM1,PM2_Supporting
C	c.991-12G>C	p.?	?	?		-				0	0.238		Likely benign	Likely pathogenic	PP3_Strong,PM5,PM2_Supporting,PP2
L, C	c.996C>A	p.Ile332=	I332=	Ile330=	synonymous	Not reported				0.16	13.8		Benign	Pathogenic	PS3_Very Strong,PP3_Strong,PM2_Supporting,PP2
L, H, C	c.1000C>T	p.Pro334Ser	P334S	Pro332Ser	missense	CFTD				0	27.9		Pathogenic	Likely benign	BP4_Strong,BP6_Moderate,BP7,PM2_Supporting
L, H, C	c.1001C>G	p.Pro334Arg	P334R	Pro332Arg	missense	NEM		De novo		0	32		Pathogenic	Likely benign	BP4_Strong,BP7,PM2_Supporting
L, C	c.1001C>T	p.Pro334Leu	P334L	Pro332Leu	missense	CFTD				0	32		Pathogenic	Likely pathogenic	PVS1,PM2_Supporting
C	c.1003C>G	p.Pro335Ala	P335A	Pro333Ala	missense	-				0	25.2		Pathogenic	Uncertain significance	PM2_Supporting,PP2
C	c.1004C>A	p.Pro335Gln	P335Q	Pro333Gln	missense	-				0.69	33		Pathogenic	Uncertain significance	PM2_Supporting,PP2
C	c.1004C>G	p.Pro335Arg	P335R	Pro333Arg	missense	-				0	32		Pathogenic	Likely pathogenic	PP3_Strong,PM2_Supporting,PP2
L, H, C	c.1004C>T	p.Pro335Leu	P335L	Pro333Leu	missense	MD				0.01	32		Pathogenic	Uncertain significance	PM2_Supporting,PP2,PP3
L, H	c.1006G>A	p.Glu336Lys	E336K	Glu334Lys	missense	NEM		De novo		0.05	28.2		Pathogenic	Uncertain significance LP	PP3_Moderate,PM2_Supporting,PP2
L	c.1006G>C	p.Glu336Gln	E336Q	Glu334Gln	missense	CFTD				0.23	27.1		Pathogenic	Benign	BS1,BS2,BP4_Strong,BP6_Moderate
L, H, C	c.1007A>C	p.Glu336Ala	E336A	Glu334Ala	missense	NEM/CAM, COM	AD		3 generation family (5 affecteds) with core myopathy (no nemaline rods) and cardiomyopathy	0.01	29.3		Likely pathogenic	Benign	BA1,BP4_Strong,BP6_Moderate
L	c.1008G>C	p.Glu336Asp	E336D	Glu334Asp	missense	NEM		De novo	Mosaicism	0.01	24		Likely pathogenic	Pathogenic	PP3_Strong,PM1,PM5,PP5_Moderate,PM2_Supporting
L	c.1009C>G	p.Arg337Gly	R337G	Arg335Gly	missense	NEM	AD		Mother also has variant	0.01	28.7		Likely pathogenic	Uncertain significance P	PM1,PP3_Moderate,PM2_Supporting
C	c.1010G>A	p.Arg337His	R337H	Arg335His	missense	-				0	32	3.97697e-06	Likely pathogenic	Likely Pathogenic	PM1_Moderate,PP2_Supporting,PM2_Moderate,PM5_Moderate,PP3_Supporting
L, H	c.1012A>G	p.Lys338Glu	K338E	Lys336Glu	missense	NEM/HCM		De novo		0.01	31		Pathogenic	Likely pathogenic	PM1,PP3_Moderate,PP5_Moderate,PM2_Supporting
H	c.1013A>C	p.Lys338Thr	K338T	Lys336Thr	missense	NEM				0	31		Pathogenic	Likely benign	BP4_Strong,BP6_Moderate,BP7,PM2_Supporting
L, H	c.1013A>T	p.Lys338Ile	K338I	Lys336Ile	missense	IRM, NEM				0	32		Pathogenic	Likely pathogenic	PP3_Strong,PM1,PM2_Supporting
C	c.1014A>C	p.Lys338Asn	K338N	Lys336Asn	missense	-				0	25.1		Pathogenic	Pathogenic	PP3_Strong,PP5_Strong,PM1,PM2_Supporting
L	c.1019C>G	p.Ser340Trp	S340W	Ser338Trp	missense	CFTD				0.04	32		Likely pathogenic	Likely pathogenic	PP3_Strong,PM1,PM2_Supporting
C	c.1027A>G	p.Ile343Val	I343V	Ile341Val	missense	-				0.07	25.2		Likely pathogenic	Likely pathogenic	PVS1,PM2_Supporting
H, C	c.1029C>G	p.Ile343Met	I343M	Ile341Met	missense	HCM				0.04	24.3		Likely pathogenic	Likely pathogenic	PP3_Strong,PP5_Moderate,PM1_Supporting,PM2_Supporting
C	c.1030G>A	p.Gly344Ser	G344S	Gly342Ser	missense	-				0.03	28		Likely pathogenic	Likely pathogenic	PP3_Strong,PM1_Supporting,PM2_Supporting
C	c.1030G>C	p.Gly344Arg	G344R	Gly342Arg	missense	-				0.02	28.3		Likely pathogenic	Likely pathogenic	PVS1,PM2_Supporting
L, H	c.1031delG	p.Gly344Alafs*77	G344Afs*77	Gly342Alafs*77	frameshift	NEM	AD		Patient only mildly affected and inherited from apparently unaffected father. Mutation adds more than 40 AA and scrambles last 34 AA - would expect may result in severe phenotype but apparently does not. Note: variant is incorrectly described in Agrawal 2004 as c.1134delG (p.Gly342Ala+75) rather than c.1031delG.	0.03			Likely pathogenic	Likely pathogenic	PP3_Strong,PM1_Supporting,PM2_Supporting
C	c.1031G>A	p.Gly344Asp	G344D	Gly342Asp	missense	-				0.02	29.2		Likely pathogenic	Likely pathogenic	PP3_Strong,PM1_Supporting,PM2_Supporting
L, H, C	c.1043T>A	p.Leu348Gln	L348Q	Leu346Gln	missense	ZBM	AD?	De novo	Father and likely affected daughter	0.03	32		Likely pathogenic	Likely benign	BP4_Strong,BP6_Moderate,BP7,PM2_Supporting
C	c.1044_1060del	p.Ala349fs	A349fs	Ala347fs	frameshift	-				0			Likely pathogenic	Likely benign	BP4_Strong,BP7,PM2_Supporting
C	c.1046C>T	p.Ala349Val	A349V	Ala347Val	missense	-				0.05	26.7		Likely pathogenic	Likely pathogenic	PP3_Strong,PM1_Supporting,PM2_Supporting
L, H, C	c.1049C>T	p.Ser350Leu	S350L	Ser348Leu	missense	AM		De novo		0.05	33		Pathogenic	Uncertain significance	PM1_Supporting,PM2_Supporting
C	c.1050G>T	p.Ser350=	S350=	Ser348=	synonymous	-				0.3	14.01		Likely benign	Likely pathogenic	PP3_Strong,PM1,PM2_Supporting
C	c.1054T>C	p.Ser352Pro	S352P	Ser350Pro	missense	-				0.08	28.3		Likely pathogenic	Pathogenic	PM5_Strong,PP3_Strong,PM1,PM2_Supporting
C	c.1055C>T	p.Ser352Phe	S352F	Ser350Phe	missense	Not provided				0.06	32		Likely pathogenic	Pathogenic	PP3_Strong,PM1,PM5,PM2_Supporting,PP5
L, H, C	c.1057A>G	p.Thr353Ala	T353A	Thr351Ala	missense	CM, MYOP/MD		De novo		0.02	29.9		Pathogenic	Pathogenic	PM5_Strong,PP3_Strong,PM1,PM2_Supporting
C	c.1060T>C	p.Phe354Leu	F354L	Phe352Leu	missense	-				0.02	32		Pathogenic	Pathogenic	PS3,PP3_Strong,PM1,PM5,PM2_Supporting
L, H	c.1061T>A	p.Phe354Tyr	F354Y	Phe352Tyr	missense	NEM	AD			0.08	32		Likely pathogenic	Likely pathogenic	PP3_Strong,PM1,PM2_Supporting
L, H	c.1061T>C	p.Phe354Ser	F354S	Phe352Ser	missense	NEM (with intranuclear rods)	AD		Intranuclear rods	0.04	33		Pathogenic	Likely pathogenic	PP3_Strong,PM1,PM2_Supporting
C	c.1065G>A	p.Gln355=	Q355=	Gln353=	synonymous	-				0.24	14.11		Benign	Likely pathogenic	PP3_Strong,PM1,PM5,PM2_Supporting
C	c.1069A>G	p.Met357Val	M357V	Met355Val	missense	-				0.11	27.8		Pathogenic	Likely pathogenic	PP3_Strong,PM1,PP5_Moderate,PM2_Supporting
C	c.1071G>C	p.Met357Ile	M357I	Met355Ile	missense	-				0.03	27.2		Likely pathogenic	Pathogenic	PM1_Strong,PP3_Strong,PM5,PM2_Supporting
L, H, C	c.1074G>T	p.Trp358Cys	W358C	Trp358Cys	missense	NEM/DCM				0.05	32		Pathogenic	Pathogenic	PM1_Strong,PP3_Strong,PM5,PM2_Supporting
L, H, C	c.1075A>C	p.Ile359Leu	I359L	Ile357Leu	missense	NEM		De novo		0.01	31		Pathogenic	Pathogenic	PM5_Strong,PP3_Strong,PM1,PP5_Moderate,PM2_Supporting
C	c.1075A>G	p.Ile359Val	I359V	Ile357Val	missense	-				0.03	25		VUS - not enough evidence	Pathogenic	PM5_Strong,PP3_Strong,PM1,PP5_Moderate,PM2_Supporting
L	c.1076T>C	p.Ile359Thr	I359T	Ile357Thr	missense	CM		De novo		0.01	32		Likely pathogenic	Pathogenic	PM5_Strong,PP3_Strong,PM1,PP5_Moderate,PM2_Supporting
C	c.1083G>A	p.Lys361_Gln362=	K361_Q362=	Lys359_Gln360=	synonymous	-				0.02	12.35		Likely benign	Pathogenic	PM1_Strong,PM5_Strong,PP3_Strong,PM2_Supporting
L, H	c.1092delC	p.Tyr364*	Y364*	Tyr362*	nonsense	NEM	AR		Reported as 2 cases/families but duplicate in LOVD	0.04			Likely pathogenic	Pathogenic	PM5_Strong,PP3_Strong,PM1,PM2_Supporting,PP5
C	c.1098G>A	p.Glu366_Ala367=	E366_A367=	Glu364_Ala365=	synonymous	-				0	13.27		Likely benign	Pathogenic	PP3_Strong,PP5_Strong,PM1,PM5,PM2_Supporting
H	c.1099G>A	p.Ala367Thr	A367T	Ala365Thr	missense	NEM				0.01	23.2		VUS/LB	Pathogenic	PP3_Strong,PM1,PM5,PP5_Moderate,PM2_Supporting
C	c.1101C>T	p.Ala367=	A367=	Ala365=	synonymous	-				0.02	11.38		Likely benign
C	c.1104C>T	p.Gly368=	G368=	Gly366=	synonymous	-				0	9.744		Benign
L, H	c.1106C>A	p.Pro369His	P369H	Pro367His	missense	MYOP				0.01	32		Likely pathogenic
L, H, C	c.1106C>T	p.Pro369Leu	P369L	Pro367Leu	missense	NEM				0.01	32		Pathogenic
C	c.1109C>A	p.Ser370Tyr	S370Y	Ser368Tyr	missense	-				0.01	25.4		Likely pathogenic
L, H	c.1111A>C	p.Ile371Leu	I371L	Ile369Leu	missense	NEM		De novo		0.03	31		Pathogenic
H	c.1111A>T	p.Ile371Phe	I371F	Ile369Phe	missense	NEM				0.01	32		Likely pathogenic
C	c.1113C>G	p.Ile371Met	I371M	Ile369Met	missense	-				0.03	24.9	3.9764e-06	Likely pathogenic
L, H	c.1114G>T	p.Val372Phe	V372F	Val370Phe	missense	NEM		De novo		0.02	29.6		Likely pathogenic
L	c.1119C>G	p.His373Gln	H373Q	His371Gln	missense	Not reported				0	31		Likely pathogenic
L, H	c.1120C>A	p.Arg374Ser	R374S	Arg372Ser	missense	NEM	AD		Mosaicism	0	31		Likely pathogenic
L, H	c.1120C>T	p.Arg374Cys	R374C	Arg372Cys	missense	NEM		De novo		0	33		Likely pathogenic
L, H	c.1123A>C	p.Lys375Gln	K375Q	Lys373Gln	missense	NEM, IRM	AD			0	31		Pathogenic
L, H, C	c.1123A>G	p.Lys375Glu	K375E	Lys373Glu	missense	NEM		De novo		0	32		Pathogenic
L, H	c.1125A>C	p.Lys375Asn	K375N	Lys373Asn	missense	NEM				0	28.6		Pathogenic
C	c.1125A>G	p.Lys375=	K375=	Lys373=	synonymous	-				0	14.36		Likely benign
L, H	c.1127G>C	p.Cys376Ser	C376S	Cys374Ser	missense	NEM			?Nemaline myopathy with primary pulmonary lymphangiectasia	0	29.1		Likely pathogenic
C	c.1127G>T	p.Cys376Phe	C376F	Cys374Phe	missense	-		De novo		0	31		Pathogenic
L	c.1128C>A	p.Cys376*	C376*	Cys374*	nonsense	NEM		De novo		0	45		Pathogenic
C	c.1128C>T	p.Cys376=	C376=	Cys374=	synonymous	-				0	14.28		Likely benign
L, H	c.1130T>A	p.Phe377Tyr	F377Y	Phe375Tyr	missense	NEM		De novo		0	32		Likely pathogenic
C	c.1130T>C	p.Phe377Ser	F377S	Phe375Ser	missense	-				0	33		Likely pathogenic
L, H	c.1130T>G	p.Phe377Cys	F377C	Phe375Cys	missense	NEM	AD		Father and affected child with variable clinical severity	0	32		Likely pathogenic
L, H, C	c.1132T>C	p.*378Glnext*47	*378Qext*47	*376Glnext*47	stopLoss	NEM			Severe; ventilator-dependent from birth	0	20.6		Pathogenic
L, H	c.1133A>G	p.*378Trpext*47	*378Wext*47	*376Trpext*47	stopLoss	NEM		De novo		0	21.3		Likely pathogenic
L, H	c.1134G>T	p.*378Tyrext*47	*378Yext*47	*376Tyrext*47	stopLoss	NEM		De novo		0	14.94		Likely pathogenic
													TOTALS
												Pathogenic	207
												Likely pathogenic	240
												VUS/LP	3
												VUS - not enough evidence	8
												VUS/LB	2
												Likely benign	112
												Benign	35
												SUM:	607
																%
												P/LP	447			73.6409
												VUS	13			2.14168
												B/LB	147			24.2175
												Total variants:	607

## Sheet: 2.1_Full variant table
Variant ID	Checked	Database (L = LOVD, H = HGMD, C = ClinVar)	HGVS genomic (hg38)	Position (hg38, chr1)	Ref allele	Alt allele	dbSNP	Gene location	cDNA change (NM_001100.4, ENST00000366684.7)	Protein change (3-letter)	Protein change (1-letter)	Legacy change (-2 first AA)	Coding impact	In 2009 update?	Inheritance (AD = autosomal dominant, AR = autosomal recessive)	De novo report/s?	Phenotype/s (LOVD, HGMD)	Remarks	ACMG class (VarSome)	ACMG rules (VarSome)	#cases (LOVD)	Phenotype LOVD (n reported) *note: a single report may encompass multiple individuals i.e. one report = one individual or one family	LOVD origin	LOVD interpretation	# published cases	Published reports (#cases; phenotype/s)	HGMD class	Reference/s	#ClinVar submissions	ClinVar phenotype (* = not confirmed affected)	ClinVar origin	ClinVar interpretation	Centre/s	Haghighi 2023 ClinVar classification	Haghighi 2023 reclassification	Haghighi 2023 ACMG criteria applied	HGVS transcript	Zygosity	Genes	Phenotypes	Number of phenotypes	Transcripts	OMIM phenotypes	OMIM inheritance	Function	Functions of ACMG transcript	Coding impact2	Inheritance	ClinVar class
v7_1		L	NC_000001.11:g.(?_229431245)_(229433127_?)del				-	3' flank	c.(?_-12)_(*254_?)del	p.0?	p.0?	p.0?			AR		NEM	Large deletion at minimum from intron 1 to exon 7 (including all coding exons) - inherited from father. Other allele c.911delG			1	NEM (1)	Germline	Pathogenic	1	Friedman (n=1; NEM)	-	Friedman (2014) Neuromuscul Disord 24, 331		-	-	-	-
v7_2		C	NC_000001.11:g.229431175_229431176insT	229431174	T	TT		3' flank	Single allele	Single allele							-	3' flanking region					-	-			-	-	1	Not provided	Germline	Likely benign	Illumina Laboratory Services
v7_3		C	NC_000001.11:g.229431251C>T	229431251	C	T	rs551585351	3' flank	c.*248G>A								-	3' UTR variant					-	-			-	-	3	AAM*, CFTD*, FRCM*	Germline	Conflicting interpretations (Uncertain significance(2), Benign(1))	Illumina Laboratory Services
v7_4		C	NC_000001.11:g.229431433C>T	229431433	C	T	rs1403018747	3' flank	c.*66G>A								-	3' UTR variant					-	-			-	-	3	AAM*, CFTD*, FRCM*	Germline	Uncertain significance	Illumina Laboratory Services
v7_5		C	NC_000001.11:g.229431447_229431448insC	229431441	C	CC		3' flank	c.*58dup								-	3' UTR variant					-	-			-	-	1	Not provided	Germline	Likely benign	GeneDx
v7_6		L	NC_000001.11:g.229431479G>C	229431479	G	C	-	3' flank	c.*20C>G	p.=	=	=					Not reported	3' UTR variant			1	Not reported (1)	Unknown	Likely benign			-	VKGL data sharing initiative Nederland		-	-	-	-
v7_7		L, H	NC_000001.11:g.229431499C>A	229431499	C	A	-	exon 7	c.1134G>T	p.*378Tyrext*47	*378Yext*47	*376Tyrext*47	stopLoss	Y		De novo	NEM		Likely pathogenic	PM4_Very Strong,PM2_Supporting,BP4	1	NEM (1)	De novo	Pathogenic	1	Wallefeld (n=1; NEM severe)	DM	Wallefeld (2006) Neuromuscul Disord 16, 541		-	-	-	-				NM_001100.4:c.1134G>T(p.Ter378Tyrext*47)	Failed / Not genotyped	ACTA1,ENSG00000290037			View	Myopathy;?Myopathy;Nemaline myopathy 3	Autosomal dominant;Autosomal recessive	coding,non-coding exon	coding	stopLoss	AD/AR
v7_8		L, H	NC_000001.11:g.229431500T>C	229431500	T	C	-	exon 7	c.1133A>G	p.*378Trpext*47	*378Wext*47	*376Trpext*47	stopLoss	Y		De novo	NEM		Likely pathogenic	PM4_Very Strong,PM2_Supporting,BP4	1	NEM (1)	De novo	Pathogenic	1	Wallefeld (n=1; NEM severe)	DM	Wallefeld (2006) Neuromuscul Disord 16, 541		-	-	-	-				NM_001100.4:c.1133A>G(p.Ter378Trpext*47)	Failed / Not genotyped	ACTA1,ENSG00000290037			View	Myopathy;?Myopathy;Nemaline myopathy 3	Autosomal dominant;Autosomal recessive	coding,non-coding exon	coding	stopLoss	AD/AR
v7_9		L, H, C	NC_000001.11:g.229431501A>G	229431501	A	G	rs1553255288	exon 7	c.1132T>C	p.*378Glnext*47	*378Qext*47	*376Glnext*47	stopLoss	Y			NEM	Severe; ventilator-dependent from birth	Pathogenic	PM4_Very Strong,PP5_Moderate,PM2_Supporting,BP4	1	NEM (1)	Unknown	Pathogenic	1	Wallefeld (n=1; NEM severe)	DM	Wallefeld (2006) Neuromuscul Disord 16, 541	1	AAM*	Germline	Pathogenic	Invitae				NM_001100.4:c.1132T>C(p.Ter378Glnext*47)	Failed / Not genotyped	ACTA1,ENSG00000290037			View	Myopathy;?Myopathy;Nemaline myopathy 3	Autosomal dominant;Autosomal recessive	coding,non-coding exon	coding	stopLoss	AD/AR	Pathogenic
v7_10		L, H	NC_000001.11:g.229431503A>C	229431503	A	C	-	exon 7	c.1130T>G	p.Phe377Cys	F377C	Phe375Cys	missense	Y	AD		NEM	Father and affected child with variable clinical severity	Likely pathogenic	PP3_Strong,PM1,PM5,PM2_Supporting	1	NEM (1)	Germline	Pathogenic	2	Bouldin (n=2; NEM variable)	DM	Bouldin (2007) Muscle Nerve 35, 254		-	-	-	-				NM_001100.4:c.1130T>G(p.Phe377Cys)	Failed / Not genotyped	ACTA1,ENSG00000290037			View	Myopathy;?Myopathy;Nemaline myopathy 3	Autosomal dominant;Autosomal recessive	coding,non-coding exon	coding	missense	AD/AR
v7_11		C	NC_000001.11:g.229431503A>G	229431503	A	G	rs1571892193	exon 7	c.1130T>C	p.Phe377Ser	F377S	Phe375Ser	missense				-		Likely pathogenic	PM1,PP3_Moderate,PP5_Moderate,PM2_Supporting			-	-			-	-	1	NEM	Germline	Likely pathogenic	Rady Children's Institute for Genomic Medicine, Rady Children's Hospital San Diego	LP	VUS	PM2; PP3	NM_001100.4:c.1130T>C(p.Phe377Ser)	Failed / Not genotyped	ACTA1,ENSG00000290037			View	Myopathy;?Myopathy;Nemaline myopathy 3	Autosomal dominant;Autosomal recessive	coding,non-coding exon	coding	missense	AD/AR	Likely Pathogenic
v7_12		L, H	NC_000001.11:g.229431503A>T	229431503	A	T	-	exon 7	c.1130T>A	p.Phe377Tyr	F377Y	Phe375Tyr	missense	Y		De novo	NEM		Likely pathogenic	PM1,PM5,PP3_Moderate,PM2_Supporting	1	NEM (1)	De novo	Pathogenic	1	Laing (n=1; NEM)	DM	Laing (2009) Hum Mutat 30, 1267		-	-	-	-				NM_001100.4:c.1130T>A(p.Phe377Tyr)	Failed / Not genotyped	ACTA1,ENSG00000290037			View	Myopathy;?Myopathy;Nemaline myopathy 3	Autosomal dominant;Autosomal recessive	coding,non-coding exon	coding	missense	AD/AR
v7_13		C	NC_000001.11:g.229431505G>A	229431505	G	A	rs1659932688	exon 7	c.1128C>T	p.Cys376=	C376=	Cys374=	synonymous				-		Likely benign	BP4_Strong,PM2_Supporting			-	-			-	-	3	AAM*, CFTD*, FRCM*	Germline	Uncertain significance	Illumina Laboratory Services				NM_001100.4:c.1128C>T(p.Cys376=)	Failed / Not genotyped	ACTA1,ENSG00000290037			View	Myopathy;?Myopathy;Nemaline myopathy 3	Autosomal dominant;Autosomal recessive	coding,non-coding exon	coding	synonymous	AD/AR	Uncertain significance
v7_14		L	NC_000001.11:g.229431505G>T	229431505	G	T	-	exon 7	c.1128C>A	p.Cys376*	C376*	Cys374*	nonsense			De novo	NEM		Uncertain significance	PVS1_Moderate,PM2_Supporting	1	NEM (1)	De novo	Likely pathogenic			-	-		-	-	-	-				NM_001100.4:c.1128C>A(p.Cys376Ter)	Failed / Not genotyped	ACTA1,ENSG00000290037			View	Myopathy;?Myopathy;Nemaline myopathy 3	Autosomal dominant;Autosomal recessive	coding,non-coding exon	coding	nonsense	AD/AR
v7_15		C	NC_000001.11:g.229431506C>A	229431506	C	A	rs1571892196	exon 7	c.1127G>T	p.Cys376Phe	C376F	Cys374Phe	missense			De novo	-		Pathogenic	PP3_Strong,PP5_Strong,PM1,PM2_Supporting			-	-			-	-	2	AAM*	De novo	Pathogenic/Likely pathogenic	Mendelics; Invitae	LP	VUS	PM2; PP3	NM_001100.4:c.1127G>T(p.Cys376Phe)	Failed / Not genotyped	ACTA1,ENSG00000290037			View	Myopathy;?Myopathy;Nemaline myopathy 3	Autosomal dominant;Autosomal recessive	coding,non-coding exon	coding	missense	AD/AR	Pathogenic
v7_16		L, H	NC_000001.11:g.229431506C>G	229431506	C	G	-	exon 7	c.1127G>C	p.Cys376Ser	C376S	Cys374Ser	missense	Y			NEM	?Nemaline myopathy with primary pulmonary lymphangiectasia	Likely pathogenic	PP3_Strong,PM1,PM5,PM2_Supporting	1	NEM (1)	Germline	Pathogenic	2	Laing (n=1; NEM), Waisayarat (n=1; NEM with primary pulmonary lymphangiectasia)	DM	Laing (2009) Hum Mutat 30, 1267; Waisayarat (2015) Diagn Pathol 10: 27 [Nemaline myopathy with primary pulmonary lymphangiectasia]		-	-	-	-				NM_001100.4:c.1127G>C(p.Cys376Ser)	Failed / Not genotyped	ACTA1,ENSG00000290037			View	Myopathy;?Myopathy;Nemaline myopathy 3	Autosomal dominant;Autosomal recessive	coding,non-coding exon	coding	missense	AD/AR
v7_17		C	NC_000001.11:g.229431508T>C	229431508	T	C	rs142311664	exon 7	c.1125A>G	p.Lys375=	K375=	Lys373=	synonymous				-		Likely benign	BP4_Strong,BP7,PM2_Supporting			-	-			-	-	4	AAM*, CFTD*, FRCM*	Germline	Conflicting interpretations (Uncertain significance(1), Benign(3))	Illumina Laboratory Services; Invitae				NM_001100.4:c.1125A>G(p.Lys375=)	Failed / Not genotyped	ACTA1,ENSG00000290037			View	Myopathy;?Myopathy;Nemaline myopathy 3	Autosomal dominant;Autosomal recessive	coding,non-coding exon	coding	synonymous	AD/AR	Conflicting
v7_18		L, H	NC_000001.11:g.229431508T>G	229431508	T	G	-	exon 7	c.1125A>C	p.Lys375Asn	K375N	Lys373Asn	missense	Y			NEM		Pathogenic	PM5_Strong,PP3_Strong,PM1,PM2_Supporting	1	NEM (1)	Germline	Likely pathogenic	1	Laing (n=1; NEM)	DM	Laing (2009) Hum Mutat 30, 1267		-	-	-	-				NM_001100.4:c.1125A>C(p.Lys375Asn)	Failed / Not genotyped	ACTA1,ENSG00000290037			View	Myopathy;?Myopathy;Nemaline myopathy 3	Autosomal dominant;Autosomal recessive	coding,non-coding exon	coding	missense	AD/AR
v7_19		L, H, C	NC_000001.11:g.229431510T>C	229431510	T	C	rs1571892209	exon 7	c.1123A>G	p.Lys375Glu	K375E	Lys373Glu	missense	Y		De novo	NEM		Pathogenic	PP3_Strong,PP5_Strong,PM1,PM5,PM2_Supporting	1	NEM (1)	De novo	Pathogenic	1	Ohlsson (n=1; NEM)	DM	Ohlsson (2004) Neuromuscul Disord 14, 471	1	AAM*	Germline	Likely pathogenic	Invitae	LP	P	PS2; PM1; PM2; PP2; PP3	NM_001100.4:c.1123A>G(p.Lys375Glu)	Failed / Not genotyped	ACTA1,ENSG00000290037			View	Myopathy;?Myopathy;Nemaline myopathy 3	Autosomal dominant;Autosomal recessive	coding,non-coding exon	coding	missense	AD/AR	Likely Pathogenic
v7_20		L, H	NC_000001.11:g.229431510T>G	229431510	T	G	-	exon 7	c.1123A>C	p.Lys375Gln	K375Q	Lys373Gln	missense	Y	AD		NEM, IRM		Pathogenic	PP3_Strong,PM1,PM5,PM2_Supporting,PP5	3	NEM (2), IRM (1)	Germline	Pathogenic	4	Wallgren-Pettersson (n=1; NEM), Sparrow (n=2; NEM typical, NEM mild (latter from Wallgren-Pettersson 2001)), Agrawal (n=2; NEM)	DM	Wallgren-Pettersson (2001) Neuromuscul Disord 11, 589; Sparrow (2003) Neuromuscul Disord 13, 519; Agrawal (2004) Ann Neurol 56, 86; Laing (2009) Hum Mutat 30, 1267		-	-	-	-				NM_001100.4:c.1123A>C(p.Lys375Gln)	Failed / Not genotyped	ACTA1,ENSG00000290037			View	Myopathy;?Myopathy;Nemaline myopathy 3	Autosomal dominant;Autosomal recessive	coding,non-coding exon	coding	missense	AD/AR
v7_21		L, H	NC_000001.11:g.229431513G>A	229431513	G	A	-	exon 7	c.1120C>T	p.Arg374Cys	R374C	Arg372Cys	missense	Y		De novo	NEM		Likely pathogenic	PP3_Strong,PM1,PM5,PM2_Supporting	3	NEM (1), Unclassified (1), Not reported (1)	De novo, Germline	Pathogenic	1	Laing (n=1; NEM severe)	DM	Laing (2009) Hum Mutat 30, 1267		-	-	-	-				NM_001100.4:c.1120C>T(p.Arg374Cys)	Failed / Not genotyped	ACTA1,ENSG00000290037			View	Myopathy;?Myopathy;Nemaline myopathy 3	Autosomal dominant;Autosomal recessive	coding,non-coding exon	coding	missense	AD/AR
v7_22		L, H	NC_000001.11:g.229431513G>T	229431513	G	T	-	exon 7	c.1120C>A	p.Arg374Ser	R374S	Arg372Ser	missense	Y	AD		NEM	Mosaicism	Likely pathogenic	PP3_Strong,PM1,PM2_Supporting,PP5	2	NEM (2)	Germline	Pathogenic	2	Sparrow (n=1; NEM severe), Laing (n=2; NEM, NEM severe - one of these cases from Sparrow 2003)	DM	Sparrow (2003) Neuromuscul Disord 13, 519; Laing (2009) Hum Mutat 30, 1267		-	-	-	-				NM_001100.4:c.1120C>A(p.Arg374Ser)	Failed / Not genotyped	ACTA1,ENSG00000290037			View	Myopathy;?Myopathy;Nemaline myopathy 3	Autosomal dominant;Autosomal recessive	coding,non-coding exon	coding	missense	AD/AR
v7_23		L	NC_000001.11:g.229431514G>C	229431514	G	C	-	exon 7	c.1119C>G	p.His373Gln	H373Q	His371Gln	missense				Not reported		Uncertain significance P	PM1,PP3_Moderate,PM2_Supporting	1	Not reported (1)	Unknown	Likely pathogenic			-	VKGL data sharing initiative Nederland		-	-	-	-				NM_001100.4:c.1119C>G(p.His373Gln)	Failed / Not genotyped	ACTA1,ENSG00000290037			View	Myopathy;?Myopathy;Nemaline myopathy 3	Autosomal dominant;Autosomal recessive	coding,non-coding exon	coding	missense	AD/AR
v7_24		L, H	NC_000001.11:g.229431519C>A	229431519	C	A	-	exon 7	c.1114G>T	p.Val372Phe	V372F	Val370Phe	missense	Y		De novo	NEM		Likely pathogenic	PP3_Strong,PM1,PM2_Supporting,PP5	1	NEM (1)	De novo	Pathogenic	2	Nowak (n=1; NEM severe), Sparrow (n=1; NEM severe - from Nowak 1999)	DM	Nowak (1999) Nat Genet 23, 208; Sparrow (2003) Neuromuscul Disord 13, 519; Costa (2004) J Cell Sci 117: 3367 [Functional characterisation]		-	-	-	-				NM_001100.4:c.1114G>T(p.Val372Phe)	Failed / Not genotyped	ACTA1,ENSG00000290037			View	Myopathy;?Myopathy;Nemaline myopathy 3	Autosomal dominant;Autosomal recessive	coding,non-coding exon	coding	missense	AD/AR
v7_25		C	NC_000001.11:g.229431520G>C	229431520	G	C	rs886046075	exon 7	c.1113C>G	p.Ile371Met	I371M	Ile369Met	missense				-		Likely pathogenic	PP3_Strong,PM1,PM2_Supporting			-	-			-	-	3	AAM*, CFTD*, FRCM*, NEM*	Germline	Uncertain significance	Illumina Laboratory Services				NM_001100.4:c.1113C>G(p.Ile371Met)	Failed / Not genotyped	ACTA1,ENSG00000290037			View	Myopathy;?Myopathy;Nemaline myopathy 3	Autosomal dominant;Autosomal recessive	coding,non-coding exon	coding	missense	AD/AR	Uncertain significance
v7_26		H	NC_000001.11:g.229431522T>A	229431522	T	A		exon 7	c.1111A>T	p.Ile371Phe	I371F	Ile369Phe	missense				NEM		Likely pathogenic	PP3_Strong,PM1,PM2_Supporting			-	-		Variant could not be validated in Laing 2009 (HGMD report incorrect?)	DM	Laing (2009) Hum Mutat 30, 1267		-	-	-	-				NM_001100.4:c.1111A>T(p.Ile371Phe)	Failed / Not genotyped	ACTA1,ENSG00000290037			View	Myopathy;?Myopathy;Nemaline myopathy 3	Autosomal dominant;Autosomal recessive	coding,non-coding exon	coding	missense	AD/AR
v7_27		L, H	NC_000001.11:g.229431522T>G	229431522	T	G	-	exon 7	c.1111A>C	p.Ile371Leu	I371L	Ile369Leu	missense	Y		De novo	NEM		Uncertain significance P	PM1,PP3_Moderate,PM2_Supporting	1	NEM (1)	De novo	Pathogenic	2	Laing (n=1 NEM/COM), Maggi (n=1; congenital myopathy)	DM	Laing (2009) Hum Mutat 30, 1267; Maggi (2013) Neuromuscul Disord 23, 195		-	-	-	-				NM_001100.4:c.1111A>C(p.Ile371Leu)	Failed / Not genotyped	ACTA1,ENSG00000290037			View	Myopathy;?Myopathy;Nemaline myopathy 3	Autosomal dominant;Autosomal recessive	coding,non-coding exon	coding	missense	AD/AR
v7_28		C	NC_000001.11:g.229431524G>T	229431524	G	T	rs1553255290	exon 7	c.1109C>A	p.Ser370Tyr	S370Y	Ser368Tyr	missense				-		Uncertain significance P	PM1,PP3_Moderate,PM2_Supporting			-	-			-	-	1	AAM*	Germline	Uncertain significance	Invitae				NM_001100.4:c.1109C>A(p.Ser370Tyr)	Failed / Not genotyped	ACTA1,ENSG00000290037			View	Myopathy;?Myopathy;Nemaline myopathy 3	Autosomal dominant;Autosomal recessive	coding,non-coding exon	coding	missense	AD/AR	Uncertain significance
v7_29		L, H, C	NC_000001.11:g.229431527G>A	229431527	G	A	rs1553255293	exon 7	c.1106C>T	p.Pro369Leu	P369L	Pro367Leu	missense	Y			NEM		Pathogenic	PP3_Strong,PP5_Strong,PM1_Supporting,PM2_Supporting	2	NEM (2)	Germline	Pathogenic	3	Laing (n=2; NEM), Witting (n=1; NEM - case 1)	DM	Laing (2009) Hum Mutat 30, 1267; Witting (2016) Muscle Nerve 53: 388 [Congenital myopathy, mild]	2	AAM*	Germline	Likely pathogenic	GeneDx; Invitae	LP	LP	PS2; PM2; PP2; PP3	NM_001100.4:c.1106C>T(p.Pro369Leu)	Failed / Not genotyped	ACTA1,ENSG00000290037			View	Myopathy;?Myopathy;Nemaline myopathy 3	Autosomal dominant;Autosomal recessive	coding,non-coding exon	coding	missense	AD/AR	Likely Pathogenic
v7_30		L, H	NC_000001.11:g.229431527G>T	229431527	G	T	-	exon 7	c.1106C>A	p.Pro369His	P369H	Pro367His	missense				MYOP		Likely pathogenic	PP3_Strong,PM1,PM5,PM2_Supporting	1	MYOP (1)	Germline	VUS	1	Ganapathy (n=1; myopathy)	DM	Ganapathy (2019) J Neurol 266, 1919		-	-	-	-				NM_001100.4:c.1106C>A(p.Pro369His)	Failed / Not genotyped	ACTA1,ENSG00000290037			View	Myopathy;?Myopathy;Nemaline myopathy 3	Autosomal dominant;Autosomal recessive	coding,non-coding exon	coding	missense	AD/AR
v7_31		C	NC_000001.11:g.229431529G>A	229431529	G	A	rs755448851	exon 7	c.1104C>T	p.Gly368=	G368=	Gly366=	synonymous				-		Benign	BP4_Strong,BP6_Strong,BP7,PM2_Supporting			-	-			-	-	2	Not provided, Not specified	Germline	Likely benign	Genetic Services Laboratory, University of Chicago; GeneDx				NM_001100.4:c.1104C>T(p.Gly368=)	Failed / Not genotyped	ACTA1,ENSG00000290037			View	Myopathy;?Myopathy;Nemaline myopathy 3	Autosomal dominant;Autosomal recessive	coding,non-coding exon	coding	synonymous	AD/AR	Likely Benign
v7_32		C	NC_000001.11:g.229431532G>A	229431532	G	A	rs768081822	exon 7	c.1101C>T	p.Ala367=	A367=	Ala365=	synonymous				-		Likely benign	BP4_Strong,BP7,PM2_Supporting			-	-			-	-	1	Not provided	Germline	Uncertain significance	CeGaT Center for Human Genetics Tuebingen				NM_001100.4:c.1101C>T(p.Ala367=)	Failed / Not genotyped	ACTA1,ENSG00000290037			View	Myopathy;?Myopathy;Nemaline myopathy 3	Autosomal dominant;Autosomal recessive	coding,non-coding exon	coding	synonymous	AD/AR	Uncertain significance
v7_33		H	NC_000001.11:g.229431534C>T	229431534	C	T		exon 7	c.1099G>A	p.Ala367Thr	A367T	Ala365Thr	missense				NEM		Uncertain significance	PM1_Supporting,PM2_Supporting			-	-	1	Wang (n=1; NEM adult onset 54/F)	DM?	Wang (2020) Clin Genet 97, 878		-	-	-	-				NM_001100.4:c.1099G>A(p.Ala367Thr)	Failed / Not genotyped	ACTA1,ENSG00000290037			View	Myopathy;?Myopathy;Nemaline myopathy 3	Autosomal dominant;Autosomal recessive	coding,non-coding exon	coding	missense	AD/AR
v7_34		C	NC_000001.11:g.229431535C>T	229431535	C	T		exon 7	c.1098G>A	p.Glu366_Ala367=	E366_A367=	Glu364_Ala365=	synonymous				-		Likely benign	BP4_Strong,BP7,PM2_Supporting			-	-			-	-	1	AAM*	Germline	Likely benign	Invitae				NM_001100.4:c.1098G>A(p.Glu366=)	Failed / Not genotyped	ACTA1,ENSG00000290037			View	Myopathy;?Myopathy;Nemaline myopathy 3	Autosomal dominant;Autosomal recessive	coding,non-coding exon	coding	synonymous	AD/AR
v7_35		L, H	NC_000001.11:g.229431541del	229431540	CG	C		exon 7	c.1092delC	p.Tyr364*	Y364*	Tyr362*	nonsense	Y	AR		NEM	Reported as 2 cases/families but duplicate in LOVD	Likely pathogenic	PVS1,PM2_Supporting	2	NEM (1)	Germline	Pathogenic	1	Nowak (n=1; NEM intermediate)	DM	Nowak (2007) Ann Neurol 61, 175		-	-	-	-				NM_001100.4:c.1092del(p.Tyr364Ter)	Failed / Not genotyped	ACTA1,ENSG00000290037			View	Myopathy;?Myopathy;Nemaline myopathy 3	Autosomal dominant;Autosomal recessive	coding,non-coding exon	coding	nonsense	AD/AR
v7_36		C	NC_000001.11:g.229431550C>T	229431550	C	T		exon 7	c.1083G>A	p.Lys361_Gln362=	K361_Q362=	Lys359_Gln360=	synonymous				-		Likely benign	BP4_Strong,BP7,PM2_Supporting			-	-			-	-	1	AAM*	Germline	Likely benign	Invitae				NM_001100.4:c.1083G>A(p.Lys361=)	Failed / Not genotyped	ACTA1,ENSG00000290037			View	Myopathy;?Myopathy;Nemaline myopathy 3	Autosomal dominant;Autosomal recessive	coding,non-coding exon	coding	synonymous	AD/AR
v7_37		L	NC_000001.11:g.229431557A>G	229431557	A	G	-	exon 7	c.1076T>C	p.Ile359Thr	I359T	Ile357Thr	missense			De novo	CM		Likely pathogenic	PM1,PM5,PP3_Moderate,PM2_Supporting	1	CM (1)	De novo	Pathogenic			-	-		-	-	-	-				NM_001100.4:c.1076T>C(p.Ile359Thr)	Failed / Not genotyped	ACTA1,ENSG00000290037			View	Myopathy;?Myopathy;Nemaline myopathy 3	Autosomal dominant;Autosomal recessive	coding,non-coding exon,splicing	coding	missense	AD/AR
v7_38		C	NC_000001.11:g.229431558T>C	229431558	T	C		exon 7	c.1075A>G	p.Ile359Val	I359V	Ile357Val	missense				-		Uncertain significance P	PM1,PM5,PM2_Supporting			-	-			-	-	1	AAM*	Germline	Likely pathogenic	Invitae				NM_001100.4:c.1075A>G(p.Ile359Val)	Failed / Not genotyped	ACTA1,ENSG00000290037			View	Myopathy;?Myopathy;Nemaline myopathy 3	Autosomal dominant;Autosomal recessive	coding,non-coding exon,splicing	coding	missense	AD/AR
v7_39		L, H, C	NC_000001.11:g.229431558T>G	229431558	T	G	rs121909524	exon 7	c.1075A>C	p.Ile359Leu	I359L	Ile357Leu	missense	Y		De novo	NEM		Pathogenic	PS3,PM1,PP3_Moderate,PM2_Supporting,PP5	1	NEM (1)	De novo	Pathogenic	1	Ilkovski (n=1; NEM severe)	DM	Ilkovski (2001) Am J Hum Genet 68, 1333; Costa (2004) J Cell Sci 117: 3367 [Functional characterisation]; Ilkovski (2004) Hum Mol Genet 13: 1727 [Functional characterisation]	1	AAM*	Germline	Pathogenic	OMIM	P	LP	PM2; PM6; PS3_M; PP3	NM_001100.4:c.1075A>C(p.Ile359Leu)	Failed / Not genotyped	ACTA1,ENSG00000290037			View	Myopathy;?Myopathy;Nemaline myopathy 3	Autosomal dominant;Autosomal recessive	coding,non-coding exon,splicing	coding	missense	AD/AR	Pathogenic
v7_40		L, H, C	NC_000001.11:g.229431559C>A	229431559	C	A	rs587777354	exon 7	c.1074G>T	p.Trp358Cys	W358C	Trp358Cys	missense				NEM/DCM		Pathogenic	PS1,PP3_Strong,PM1,PM2_Supporting,PP5	1	NEM/DCM (1)	Unknown	Likely pathogenic	1	Gatayama (n=1; NEM/DCM)	DM	Gatayama (2013) Pediatrics 131, 1986	2	AAM*	Germline	Pathogenic/Likely pathogenic	Invitae; OMIM	P	VUS	PM2; PP3	NM_001100.4:c.1074G>T(p.Trp358Cys)	Failed / Not genotyped	ACTA1,ENSG00000290037			View	Myopathy;?Myopathy;Nemaline myopathy 3	Autosomal dominant;Autosomal recessive	coding,non-coding exon,splicing	coding	missense	AD/AR	Uncertain significance
v7_41		C	NC_000001.11:g.229431562C>G	229431562	C	G	rs745494410	exon 7	c.1071G>C	p.Met357Ile	M357I	Met355Ile	missense				-		Uncertain significance P	PM1,PP3_Moderate,PM2_Supporting			-	-			-	-	2	AAM*	Germline	Uncertain significance	Invitae; GeneDx				NM_001100.4:c.1071G>C(p.Met357Ile)	Failed / Not genotyped	ACTA1,ENSG00000290037			View	Myopathy;?Myopathy;Nemaline myopathy 3	Autosomal dominant;Autosomal recessive	coding,non-coding exon,splicing	coding	missense	AD/AR	Uncertain significance
v7_42		C	NC_000001.11:g.229431564T>C	229431564	T	C	rs1553255298	exon 7	c.1069A>G	p.Met357Val	M357V	Met355Val	missense				-		Uncertain significance P	PM1,PP3_Moderate,PM2_Supporting			-	-			-	-	1	Not provided	Germline	Uncertain significance	CeGaT Center for Human Genetics Tuebingen				NM_001100.4:c.1069A>G(p.Met357Val)	Failed / Not genotyped	ACTA1,ENSG00000290037			View	Myopathy;?Myopathy;Nemaline myopathy 3	Autosomal dominant;Autosomal recessive	coding,non-coding exon,splicing,splicing-ACMG	coding	missense	AD/AR	Uncertain significance
v7_43		C	NC_000001.11:g.229431568C>T	229431568	C	T	rs375945657	exon 7	c.1065G>A	p.Gln355=	Q355=	Gln353=	synonymous				-		Benign	BP4_Strong,BP6_Strong,BP7,PM2_Supporting			-	-			-	-	2	AAM*	Germline	Likely benign	GeneDx; Invitae				NM_001100.4:c.1065G>A(p.Gln355=)	Failed / Not genotyped	ACTA1,ENSG00000290037			View	Myopathy;?Myopathy;Nemaline myopathy 3	Autosomal dominant;Autosomal recessive	coding,non-coding exon,intronic,splicing	coding	synonymous	AD/AR	Likely Benign
v7_44		L, H	NC_000001.11:g.229431572A>G	229431572	A	G	-	exon 7	c.1061T>C	p.Phe354Ser	F354S	Phe352Ser	missense	Y	AD		NEM (with intranuclear rods)	Intranuclear rods	Pathogenic	PM5_Strong,PP3_Strong,PM1,PM2_Supporting	1	NEM (1)	Germline	Pathogenic	2	Laing (n=1; NEM mild/IRM), Lindqvist (n=1; NEM)	DM	Laing (2009) Hum Mutat 30, 1267; Lindqvist (2012) Acta Neuropathol 123, 739 [Functional characterisation]	1	-	-	-	-				NM_001100.4:c.1061T>C(p.Phe354Ser)	Failed / Not genotyped	ACTA1,ENSG00000290037			View	Myopathy;?Myopathy;Nemaline myopathy 3	Autosomal dominant;Autosomal recessive	coding,non-coding exon,intronic,splicing	coding	missense	AD/AR
v7_45		L, H	NC_000001.11:g.229431572A>T	229431572	A	T	-	exon 7	c.1061T>A	p.Phe354Tyr	F354Y	Phe352Tyr	missense	Y	AD		NEM		Likely pathogenic	PP3_Strong,PM1,PM5,PM2_Supporting	1	NEM (1)	Germline	Pathogenic	1	Laing (n=1; NEM typical)	DM	Laing (2009) Hum Mutat 30, 1267		-	-	-	-				NM_001100.4:c.1061T>A(p.Phe354Tyr)	Failed / Not genotyped	ACTA1,ENSG00000290037			View	Myopathy;?Myopathy;Nemaline myopathy 3	Autosomal dominant;Autosomal recessive	coding,non-coding exon,intronic,splicing	coding	missense	AD/AR
v7_46		C	NC_000001.11:g.229431573A>G	229431573	A	G		exon 7	c.1060T>C	p.Phe354Leu	F354L	Phe352Leu	missense				-		Pathogenic	PP3_Strong,PM1,PM5,PP5_Moderate,PM2_Supporting			-	-			-	-	1	AM	Germline	Likely pathogenic	Rady Children's Institute for Genomic Medicine, Rady Children's Hospital San Diego				NM_001100.4:c.1060T>C(p.Phe354Leu)	Failed / Not genotyped	ACTA1,ENSG00000290037			View	Myopathy;?Myopathy;Nemaline myopathy 3	Autosomal dominant;Autosomal recessive	coding,non-coding exon,intronic,splicing	coding	missense	AD/AR	Likely Pathogenic
v7_47		C	NC_000001.11:g.229431576_229431592del	229431573	AGGTGGACAGCGAGGCCA	A	-	exon 7	c.1044_1060del	p.Ala349fs	A349fs	Ala347fs	frameshift				-		Likely pathogenic	PVS1,PM2_Supporting			-	-			-	-	1	AAM*	Germline	Uncertain significance	Invitae				NM_001100.4:c.1044_1060del(p.Ala349ProfsTer46)	Failed / Not genotyped	ACTA1,ENSG00000290037			View	Myopathy;?Myopathy;Nemaline myopathy 3	Autosomal dominant;Autosomal recessive	NMD,coding,intronic,splicing,non-coding exon	NMD,coding	frameshift	AD/AR	Uncertain significance
v7_48		L, H, C	NC_000001.11:g.229431576T>C	229431576	T	C	rs1659934469	exon 7	c.1057A>G	p.Thr353Ala	T353A	Thr351Ala	missense			De novo	CM, MYOP/MD		Uncertain significance P	PM1,PP3_Moderate,PM2_Supporting	1	CM (1)	De novo	Likely pathogenic	2	Zenagui (n=1; myopathy (cohort)), Juntas Morales/François-Heude (n=1; congenital myopathy - severe neonatal hypotonia)	DM	Zenagui (2018) J Mol Diagn 20, 533; François-Heude (2021) Eur J Paediatr Neurol 31: 78 [Neuromuscular disease with neonatal respiratory involvement]; Juntas Morales (2021) Genes (Basel) 12: [Congenital myopathy]	2	AAM*	Germline	Uncertain significance	Invitae				NM_001100.4:c.1057A>G(p.Thr353Ala)	Failed / Not genotyped	ACTA1,ENSG00000290037			View	Myopathy;?Myopathy;Nemaline myopathy 3	Autosomal dominant;Autosomal recessive	coding,non-coding exon,intronic	coding	missense	AD/AR	Uncertain significance
v7_49		C	NC_000001.11:g.229431579A>G	229431579	A	G	rs1553255301	exon 7	c.1054T>C	p.Ser352Pro	S352P	Ser350Pro	missense				-		Likely pathogenic	PM1,PP3_Moderate,PP5_Moderate,PM2_Supporting			-	-			-	-	1	AAM*	Germline	Pathogenic	Invitae	LP	LP	PS2; PM2; PP3	NM_001100.4:c.1054T>C(p.Ser352Pro)	Failed / Not genotyped	ACTA1,ENSG00000290037			View	Myopathy;?Myopathy;Nemaline myopathy 3	Autosomal dominant;Autosomal recessive	coding,non-coding exon,intronic	coding	missense	AD/AR	Likely Pathogenic
v7_50		C	NC_000001.11:g.229431583C>A	229431583	C	A		exon 7	c.1050G>T	p.Ser350=	S350=	Ser348=	synonymous				-		Likely benign	BP4_Strong,BP6_Moderate,BP7,PM2_Supporting			-	-			-	-	1	AAM*	Germline	Likely benign	Invitae				NM_001100.4:c.1050G>T(p.Ser350=)	Failed / Not genotyped	ACTA1,ENSG00000290037			View	Myopathy;?Myopathy;Nemaline myopathy 3	Autosomal dominant;Autosomal recessive	coding,non-coding exon,intronic	coding	synonymous	AD/AR	Likely Benign
v7_51		L, H, C	NC_000001.11:g.229431584G>A	229431584	G	A	-	exon 7	c.1049C>T	p.Ser350Leu	S350L	Ser348Leu	missense	Y		De novo	AM		Pathogenic	PP3_Strong,PP5_Strong,PM1,PM2_Supporting	1	AM (1)	De novo	Pathogenic			DM	-	1	AAM*	Germline	Pathogenic	Invitae				NM_001100.4:c.1049C>T(p.Ser350Leu)	Failed / Not genotyped	ACTA1,ENSG00000290037			View	Myopathy;?Myopathy;Nemaline myopathy 3	Autosomal dominant;Autosomal recessive	coding,non-coding exon,intronic	coding	missense	AD/AR	Pathogenic
v7_52		C	NC_000001.11:g.229431587G>A	229431587	G	A	rs1571892307	exon 7	c.1046C>T	p.Ala349Val	A349V	Ala347Val	missense				-		Likely pathogenic	PP3_Strong,PM1,PM2_Supporting			-	-			-	-	1	Not provided	Germline	Uncertain significance	Blueprint Genetics				NM_001100.4:c.1046C>T(p.Ala349Val)	Failed / Not genotyped	ACTA1,ENSG00000290037			View	Myopathy;?Myopathy;Nemaline myopathy 3	Autosomal dominant;Autosomal recessive	coding,non-coding exon,intronic	coding	missense	AD/AR	Uncertain significance
v7_53		L, H, C	NC_000001.11:g.229431590A>T	229431590	A	T	-	exon 7	c.1043T>A	p.Leu348Gln	L348Q	Leu346Gln	missense		AD?	De novo	ZBM	Father and likely affected daughter	Likely pathogenic	PP3_Strong,PP5_Moderate,PM1_Supporting,PM2_Supporting	1	ZBM (1)	De novo, germline	Pathogenic	2	Sewry (n=2; ZBM)	DM	Sewry (2015) Neuromuscul Disord 25, 388	2	AAM*	Germline	Conflicting interpretations (Likely Pathogenic(1), Uncertain Significance(1))	GeneDx; Invitae				NM_001100.4:c.1043T>A(p.Leu348Gln)	Failed / Not genotyped	ACTA1,ENSG00000290037			View	Myopathy;?Myopathy;Nemaline myopathy 3	Autosomal dominant;Autosomal recessive	coding,non-coding exon,intronic	coding	missense	AD/AR	Conflicting
v7_54		L, H	NC_000001.11:g.229431603del	229431602	CC	C	-	exon 7	c.1031delG	p.Gly344Alafs*77	G344Afs*77	Gly342Alafs*77	frameshift	Y	AD		NEM	Patient only mildly affected and inherited from apparently unaffected father. Mutation adds more than 40 AA and scrambles last 34 AA - would expect may result in severe phenotype but apparently does not. Note: variant is incorrectly described in Agrawal 2004 as c.1134delG (p.Gly342Ala+75) rather than c.1031delG.	Likely pathogenic	PVS1,PM2_Supporting	1	NEM (1)	Germline	Pathogenic	1	Agrawal (n=1; NEM adult onset)	DM	Agrawal (2004) Ann Neurol 56, 86		-	-	-	-				NM_001100.4:c.1031del(p.Gly344AlafsTer77)	Failed / Not genotyped	ACTA1,ENSG00000290037			View	Myopathy;?Myopathy;Nemaline myopathy 3	Autosomal dominant;Autosomal recessive	NMD,coding,intronic,non-coding exon	NMD,coding	frameshift	AD/AR
v7_55		C	NC_000001.11:g.229431602C>T	229431602	C	T	rs1558081360	exon 7	c.1031G>A	p.Gly344Asp	G344D	Gly342Asp	missense				-		Likely pathogenic	PP3_Strong,PM1_Supporting,PM2_Supporting			-	-			-	-	1	AAM*	Germline	Uncertain significance	Invitae				NM_001100.4:c.1031G>A(p.Gly344Asp)	Failed / Not genotyped	ACTA1,ENSG00000290037			View	Myopathy;?Myopathy;Nemaline myopathy 3	Autosomal dominant;Autosomal recessive	coding,non-coding exon,intronic	coding	missense	AD/AR	Uncertain significance
v7_56		C	NC_000001.11:g.229431603C>G	229431603	C	G		exon 7	c.1030G>C	p.Gly344Arg	G344R	Gly342Arg	missense				-		Likely pathogenic	PP3_Strong,PM1_Supporting,PM2_Supporting			-	-			-	-	1	Not provided	Germline	Uncertain significance	GeneDx				NM_001100.4:c.1030G>C(p.Gly344Arg)	Failed / Not genotyped	ACTA1,ENSG00000290037			View	Myopathy;?Myopathy;Nemaline myopathy 3	Autosomal dominant;Autosomal recessive	coding,non-coding exon,intronic	coding	missense	AD/AR	Uncertain significance
v7_57		C	NC_000001.11:g.229431603C>T	229431603	C	T		exon 7	c.1030G>A	p.Gly344Ser	G344S	Gly342Ser	missense				-		Likely pathogenic	PP3_Strong,PM1_Supporting,PM2_Supporting			-	-			-	-	1	AAM*	Germline	Uncertain significance	Invitae				NM_001100.4:c.1030G>A(p.Gly344Ser)	Failed / Not genotyped	ACTA1,ENSG00000290037			View	Myopathy;?Myopathy;Nemaline myopathy 3	Autosomal dominant;Autosomal recessive	coding,non-coding exon,intronic	coding	missense	AD/AR
v7_58		H, C	NC_000001.11:g.229431604G>C	229431604	G	C		exon 7	c.1029C>G	p.Ile343Met	I343M	Ile341Met	missense				HCM		Likely pathogenic	PP3_Strong,PM1_Supporting,PM2_Supporting			-	-	1	Kim (n=1; HCM)	DM	Kim (2022) Stem Cell Res 63, 102874 [iPSC line]	1	Not provided	Germline	Uncertain significance	GeneDx				NM_001100.4:c.1029C>G(p.Ile343Met)	Failed / Not genotyped	ACTA1,ENSG00000290037			View	Myopathy;?Myopathy;Nemaline myopathy 3	Autosomal dominant;Autosomal recessive	coding,non-coding exon,intronic	coding	missense	AD/AR	Uncertain significance
v7_59		C	NC_000001.11:g.229431606T>C	229431606	T	C		exon 7	c.1027A>G	p.Ile343Val	I343V	Ile341Val	missense				-		Uncertain significance	PM1_Supporting,PM2_Supporting			-	-			-	-	1	PSHP-DM	Germline	Uncertain significance	MGZ Medical Genetics Center				NM_001100.4:c.1027A>G(p.Ile343Val)	Failed / Not genotyped	ACTA1,ENSG00000290037			View	Myopathy;?Myopathy;Nemaline myopathy 3	Autosomal dominant;Autosomal recessive	coding,non-coding exon,intronic	coding	missense	AD/AR	Uncertain significance
v7_60		L	NC_000001.11:g.229431614G>C	229431614	G	C	-	exon 7	c.1019C>G	p.Ser340Trp	S340W	Ser338Trp	missense				CFTD		Likely pathogenic	PP3_Strong,PM1,PM2_Supporting	1	CFTD (1)	Unknown	Likely pathogenic			-	-		-	-	-	-				NM_001100.4:c.1019C>G(p.Ser340Trp)	Failed / Not genotyped	ACTA1,ENSG00000290037			View	Myopathy;?Myopathy;Nemaline myopathy 3	Autosomal dominant;Autosomal recessive	coding,non-coding exon,intronic	coding	missense	AD/AR
v7_61		C	NC_000001.11:g.229431619T>G	229431619	T	G	rs1553255306	exon 7	c.1014A>C	p.Lys338Asn	K338N	Lys336Asn	missense				-		Pathogenic	PM5_Strong,PP3_Strong,PM1,PM2_Supporting			-	-			-	-	1	AAM*	Germline	Uncertain significance	Invitae				NM_001100.4:c.1014A>C(p.Lys338Asn)	Failed / Not genotyped	ACTA1,ENSG00000290037			View	Myopathy;?Myopathy;Nemaline myopathy 3	Autosomal dominant;Autosomal recessive	coding,non-coding exon,intronic	coding	missense	AD/AR	Uncertain significance
v7_62		L, H	NC_000001.11:g.229431620T>A	229431620	T	A	-	exon 7	c.1013A>T	p.Lys338Ile	K338I	Lys336Ile	missense	Y			IRM		Pathogenic	PP3_Strong,PM1,PM5,PM2_Supporting,PP5	1	IRM (1)	Germline	Pathogenic	1	Sparrow (n=1; IRM)	DM	Sparrow (2003) Neuromuscul Disord 13, 519; Vandamme (2009) Cell Motil Cytoskeleton 66, 179 [Functional characterisation]		-	-	-	-				NM_001100.4:c.1013A>T(p.Lys338Ile)	Failed / Not genotyped	ACTA1,ENSG00000290037			View	Myopathy;?Myopathy;Nemaline myopathy 3	Autosomal dominant;Autosomal recessive	coding,non-coding exon,intronic	coding	missense	AD/AR
v7_63		H	NC_000001.11:g.229431620T>G	229431620	T	G		exon 7	c.1013A>C	p.Lys338Thr	K338T	Lys336Thr	missense				NEM		Pathogenic	PM5_Strong,PP3_Strong,PM1,PM2_Supporting			-	-	2	Huang (n=2; NEM childhood-onset)	DM	Huang (2018) Zhongguo Dang Dai Er Ke Za Zhi 20, 804		-	-	-	-				NM_001100.4:c.1013A>C(p.Lys338Thr)	Failed / Not genotyped	ACTA1,ENSG00000290037			View	Myopathy;?Myopathy;Nemaline myopathy 3	Autosomal dominant;Autosomal recessive	coding,non-coding exon,intronic	coding	missense	AD/AR
v7_64		L, H	NC_000001.11:g.229431621T>C	229431621	T	C	-	exon 7	c.1012A>G	p.Lys338Glu	K338E	Lys336Glu	missense	Y		De novo	NEM/HCM		Pathogenic	PS3,PP3_Strong,PM1,PM5,PM2_Supporting	1	NEM/HCM (1)	De novo	Pathogenic	1	D'Amico (n=1; NEM/HCM)	DM	D'Amico (2006) Neuromuscul Disord 16, 548		-							NM_001100.4:c.1012A>G(p.Lys338Glu)	Failed / Not genotyped	ACTA1,ENSG00000290037			View	Myopathy;?Myopathy;Nemaline myopathy 3	Autosomal dominant;Autosomal recessive	coding,non-coding exon,intronic	coding	missense	AD/AR
v7_65		C	NC_000001.11:g.229431623C>T	229431623	C	T		exon 7	c.1010G>A	p.Arg337His	R337H	Arg335His	missense				-		Likely pathogenic	PP3_Strong,PM1,PM2_Supporting			-	-			-	-	1	AAM*	Germline	Uncertain significance	Invitae				NM_001100.4:c.1010G>A(p.Arg337His)	Failed / Not genotyped	ACTA1,ENSG00000290037			View	Myopathy;?Myopathy;Nemaline myopathy 3	Autosomal dominant;Autosomal recessive	coding,non-coding exon,intronic	coding	missense	AD/AR
v7_66		L	NC_000001.11:g.229431624G>C	229431624	G	C	-	exon 7	c.1009C>G	p.Arg337Gly	R337G	Arg335Gly	missense		AD		NEM	Mother also has variant	Likely pathogenic	PP3_Strong,PM1,PM2_Supporting	1	NEM (1)	Germline	VUS			-	-		-	-	-	-				NM_001100.4:c.1009C>G(p.Arg337Gly)	Failed / Not genotyped	ACTA1,ENSG00000290037			View	Myopathy;?Myopathy;Nemaline myopathy 3	Autosomal dominant;Autosomal recessive	coding,non-coding exon,intronic	coding	missense	AD/AR
v7_67		L	NC_000001.11:g.229431625C>G	229431625	C	G	-	exon 7	c.1008G>C	p.Glu336Asp	E336D	Glu334Asp	missense			De novo	NEM	Mosaicism	Likely pathogenic	PP3_Strong,PM1,PM5,PM2_Supporting	1	NEM (1)	De novo	Pathogenic			-	-		-	-	-	-				NM_001100.4:c.1008G>C(p.Glu336Asp)	Failed / Not genotyped	ACTA1,ENSG00000290037			View	Myopathy;?Myopathy;Nemaline myopathy 3	Autosomal dominant;Autosomal recessive	coding,non-coding exon,intronic	coding	missense	AD/AR
v7_68		L, H, C	NC_000001.11:g.229431626T>G	229431626	T	G	rs121909528	exon 7	c.1007A>C	p.Glu336Ala	E336A	Glu334Ala	missense	Y	AD		NEM/CAM, COM/HCM	3 generation family (5 affecteds) with core myopathy (no nemaline rods) and cardiomyopathy	Likely pathogenic	PP3_Strong,PM1,PP5_Moderate,PM2_Supporting	1	NEM/CAM (1)	Germline	Pathogenic	5	Kaindl (n=5; COM/HCM)	DM	Kaindl (2004) J Med Genet 41, 842	1	CM (with cores)*	Germline	Pathogenic	OMIM				NM_001100.4:c.1007A>C(p.Glu336Ala)	Failed / Not genotyped	ACTA1,ENSG00000290037			View	Myopathy;?Myopathy;Nemaline myopathy 3	Autosomal dominant;Autosomal recessive	coding,non-coding exon,intronic	coding	missense	AD/AR	Pathogenic
v7_69		L	NC_000001.11:g.229431627C>G	229431627	C	G	-	exon 7	c.1006G>C	p.Glu336Gln	E336Q	Glu334Gln	missense				CFTD		Pathogenic	PM1_Strong,PP3_Strong,PM5,PM2_Supporting	1	CFTD (1)	Germline	Likely pathogenic			-	-		-	-	-	-				NM_001100.4:c.1006G>C(p.Glu336Gln)	Failed / Not genotyped	ACTA1,ENSG00000290037			View	Myopathy;?Myopathy;Nemaline myopathy 3	Autosomal dominant;Autosomal recessive	coding,non-coding exon,intronic	coding	missense	AD/AR
v7_70		L, H	NC_000001.11:g.229431627C>T	229431627	C	T	-	exon 7	c.1006G>A	p.Glu336Lys	E336K	Glu334Lys	missense	Y		De novo	NEM		Pathogenic	PM1_Strong,PP3_Strong,PM5,PM2_Supporting	3	NEM (3)	De novo, germline	Pathogenic	1	Laing (n=1; NEM)	DM	Laing (2009) Hum Mutat 30, 1267		-	-	-	-				NM_001100.4:c.1006G>A(p.Glu336Lys)	Failed / Not genotyped	ACTA1,ENSG00000290037			View	Myopathy;?Myopathy;Nemaline myopathy 3	Autosomal dominant;Autosomal recessive	coding,non-coding exon,intronic	coding	missense	AD/AR
v7_71		L, H, C	NC_000001.11:g.229431629G>A	229431629	G	A	rs1057518493	exon 7	c.1004C>T	p.Pro335Leu	P335L	Pro333Leu	missense				MD		Pathogenic	PM5_Strong,PP3_Strong,PM1,PP5_Moderate,PM2_Supporting	1	Not reported (1)	Unknown	Pathogenic	1	Westra (n=1; muscular dystrophy - per HGMD)	DM	Westra (2019) J Neuromuscul Dis 6, 241	1	AAM*	Germline	Likely pathogenic	Invitae				NM_001100.4:c.1004C>T(p.Pro335Leu)	Failed / Not genotyped	ACTA1,ENSG00000290037			View	Myopathy;?Myopathy;Nemaline myopathy 3	Autosomal dominant;Autosomal recessive	coding,non-coding exon,intronic	coding	missense	AD/AR	Likely Pathogenic
v7_72		C	NC_000001.11:g.229431629G>C	229431629	G	C	rs1057518493	exon 7	c.1004C>G	p.Pro335Arg	P335R	Pro333Arg	missense				-		Pathogenic	PM5_Strong,PP3_Strong,PM1,PP5_Moderate,PM2_Supporting			-	-			-	-	1	AAM*	Unknown	Likely pathogenic	Mendelics	LP	VUS	PM2; PP3	NM_001100.4:c.1004C>G(p.Pro335Arg)	Failed / Not genotyped	ACTA1,ENSG00000290037			View	Myopathy;?Myopathy;Nemaline myopathy 3	Autosomal dominant;Autosomal recessive	coding,non-coding exon,intronic	coding	missense	AD/AR	Likely Pathogenic
v7_73		C	NC_000001.11:g.229431629G>T	229431629	G	T	rs1057518493	exon 7	c.1004C>A	p.Pro335Gln	P335Q	Pro333Gln	missense				-		Pathogenic	PM5_Strong,PP3_Strong,PM1,PP5_Moderate,PM2_Supporting			-	-			-	-	1	Not provided	Germline	Likely pathogenic	GeneDx				NM_001100.4:c.1004C>A(p.Pro335Gln)	Failed / Not genotyped	ACTA1,ENSG00000290037			View	Myopathy;?Myopathy;Nemaline myopathy 3	Autosomal dominant;Autosomal recessive	coding,non-coding exon,intronic	coding	missense	AD/AR	Likely Pathogenic
v7_74		C	NC_000001.11:g.229431630G>C	229431630	G	C	rs1558081384	exon 7	c.1003C>G	p.Pro335Ala	P335A	Pro333Ala	missense				-		Pathogenic	PM1_Strong,PM5_Strong,PP3_Strong,PM2_Supporting			-	-			-	-	1	AAM*	Germline	Likely pathogenic	Invitae				NM_001100.4:c.1003C>G(p.Pro335Ala)	Failed / Not genotyped	ACTA1,ENSG00000290037			View	Myopathy;?Myopathy;Nemaline myopathy 3	Autosomal dominant;Autosomal recessive	coding,non-coding exon,intronic	coding	missense	AD/AR	Uncertain significance
v7_75		L, C	NC_000001.11:g.229431632G>A	229431632	G	A	rs1553255312	exon 7	c.1001C>T	p.Pro334Leu	P334L	Pro332Leu	missense				CFTD		Pathogenic	PM5_Strong,PP3_Strong,PM1,PM2_Supporting,PP5	1	CFTD (1)	Unknown	Likely pathogenic			-	-	4	AAM, AAM*	Germline	Conflicting interpretations (Likely pathogenic(3), Uncertain significance(1))	Invitae; MGZ Medical Genetics Center; CeGaT Center for Human Genetics Tuebingen				NM_001100.4:c.1001C>T(p.Pro334Leu)	Failed / Not genotyped	ACTA1,ENSG00000290037			View	Myopathy;?Myopathy;Nemaline myopathy 3	Autosomal dominant;Autosomal recessive	coding,non-coding exon,intronic	coding	missense	AD/AR	Conflicting
v7_76		L, H, C	NC_000001.11:g.229431632G>C	229431632	G	C	rs1553255312	exon 7	c.1001C>G	p.Pro334Arg	P334R	Pro332Arg	missense	Y		De novo	NEM		Pathogenic	PP3_Strong,PP5_Strong,PM1,PM5,PM2_Supporting	2	NEM (2)	De novo	Pathogenic	3	Laing (n=1; NEM), Tsang (n=1; congenital myopathy), Zhu (n=1; NEM)	DM	Laing (2009) Hum Mutat 30, 1267; Tsang (2020) Mol Genet Genomic Med 8, e1205 [Additional report]; Zhu (2022) Ultrasound Obstet Gynecol 60, 780 [Additional report]	2	AAM	Germline	Likely pathogenic	Baylor Genetics; Invitae				NM_001100.4:c.1001C>G(p.Pro334Arg)	Failed / Not genotyped	ACTA1,ENSG00000290037			View	Myopathy;?Myopathy;Nemaline myopathy 3	Autosomal dominant;Autosomal recessive	coding,non-coding exon,intronic	coding	missense	AD/AR	Likely Pathogenic
v7_77		L, H, C	NC_000001.11:g.229431633G>A	229431633	G	A	rs121909531	exon 7	c.1000C>T	p.Pro334Ser	P334S	Pro332Ser	missense	Y			CFTD		Pathogenic	PP3_Strong,PM1,PM5,PP5_Moderate,PM2_Supporting	1	CFTD (1)	Unknown	Pathogenic	1	Laing (n=1; CFTD), Clarke (functional work), Vandamme (functional work)	DM	Laing (2004) Ann Neurol 56, 689; Clarke (2007) Ann Neurol 61, 552 [Functional characterisation]; Vandamme (2009) Cell Motil Cytoskeleton 66, 179 [Functional characterisation]	3	AAM*	Germline	Likely pathogenic	Invitae; OMIM; GeneReviews				NM_001100.4:c.1000C>T(p.Pro334Ser)	Failed / Not genotyped	ACTA1,ENSG00000290037			View	Myopathy;?Myopathy;Nemaline myopathy 3	Autosomal dominant;Autosomal recessive	coding,splicing,non-coding exon,intronic	coding,splicing	missense	AD/AR	Pathogenic
v7_78		L, C	NC_000001.11:g.229431637G>T	229431637	G	T	rs74897770	exon 7	c.996C>A	p.Ile332=	I332=	Ile330=	synonymous				Not reported		Benign	BA1,BP6_Very Strong,BP4_Strong,BP7	3	None (1), Unclassified (1), Not reported (1)	Germline	Benign/likely benign			-	Mayosi (1999) J Med Genet 36, 796	8	AAM*, CFTD*, FRCM*, NEM*	Germline	Benign/Likely benign	Eurofins Ntd LLC; Prevention Genetics; Invitae; GeneDx; Illumina Laboratory Services; Genetic Services Laboratory University of Chicago				NM_001100.4:c.996C>A(p.Ile332=)	Failed / Not genotyped	ACTA1,ENSG00000290037			View	Myopathy;?Myopathy;Nemaline myopathy 3	Autosomal dominant;Autosomal recessive	coding,splicing,non-coding exon,intronic	coding,splicing	synonymous	AD/AR	Likely Benign
v7_79		C	NC_000001.11:g.229431654C>G	229431654	C	G		intron 6	c.991-12G>C	p.?	?	?					-		Likely benign	BP4_Strong,PM2_Supporting			-	-			-	-	1	AAM*	Germline	Likely benign	Invitae				NM_001100.4:c.991-12G>C	Failed / Not genotyped	ACTA1,ENSG00000290037			View	Myopathy;?Myopathy;Nemaline myopathy 3	Autosomal dominant;Autosomal recessive	intronic,non-coding exon	intronic		AD/AR
v7_80		C	NC_000001.11:g.229431656C>A	229431656	C	A		intron 6	c.991-14G>T	p.?	?	?					-		Likely benign	BP4_Strong,PM2_Supporting			-	-			-	-	1	AAM*	Germline	Likely benign	Invitae				NM_001100.4:c.991-14G>T	Failed / Not genotyped	ACTA1,ENSG00000290037			View	Myopathy;?Myopathy;Nemaline myopathy 3	Autosomal dominant;Autosomal recessive	intronic,non-coding exon	intronic		AD/AR
v7_81		C	NC_000001.11:g.229431717_229431718insACC	229431710	C	CCAC		intron 6	c.990+6TGG[3]	p.?	?	?					-		Likely benign	BP6_Moderate,BP4,PM2_Supporting			-	-			-	-	1	AAM*	Germline	Likely benign	Invitae				NM_001100.4:c.990+9_990+11dup	Failed / Not genotyped	ACTA1,ENSG00000290037			View	Myopathy;?Myopathy;Nemaline myopathy 3	Autosomal dominant;Autosomal recessive	intronic,non-coding exon	intronic		AD/AR	Likely Benign
v7_82		C	NC_000001.11:g.229431718C>A	229431718	C	A		intron 6	c.990+3G>T	p.?	?	?					-		Likely benign	BP4_Moderate,PM2_Supporting			-	-			-	-	1	AAM*	Germline	Uncertain significance	Invitae				NM_001100.4:c.990+3G>T	Failed / Not genotyped	ACTA1,ENSG00000290037			View	Myopathy;?Myopathy;Nemaline myopathy 3	Autosomal dominant;Autosomal recessive	intronic,splicing,non-coding exon	intronic,splicing		AD/AR
v7_83		L, H, C	NC_000001.11:g.229431720C>A	229431720	C	A	rs372686280	intron 6	c.990+1G>T	p.?	?	?		Y	AR		NEM		Pathogenic	PVS1,PP5_Very Strong,PM2_Supporting	3	NEM (2), Not reported (1)	Germline	Pathogenic	1	Laing (n=1; NEM severe), Capalbo (n=1; no phenotype reported - carrier screening)	DM	Laing (2009) Hum Mutat 30, 1267; Capalbo (2019) PLoS Genet 15, e1008409 [Additional report]	4	AAM	Germline	Pathogenic/likely pathogenic	Invitae; Baylor Genetics; GeneDx; CeGaT Center for Human Genetics Tuebingen				NM_001100.4:c.990+1G>T	Failed / Not genotyped	ACTA1,ENSG00000290037			View	Myopathy;?Myopathy;Nemaline myopathy 3	Autosomal dominant;Autosomal recessive	intronic,splicing,splicing-ACMG,non-coding exon	intronic,splicing,splicing-ACMG		AD/AR	Pathogenic
v7_84		C	NC_000001.11:g.229431725A>G	229431725	A	G		exon 6	c.986T>C	p.Ile329Thr	I329T	Ile327Thr	missense				-		Likely pathogenic	PP3_Strong,PM2_Supporting,PP2			-	-			-	-	1	AAM*	Germline	Uncertain significance	Invitae				NM_001100.4:c.986T>C(p.Ile329Thr)	Failed / Not genotyped	ACTA1,ENSG00000290037			View	Myopathy;?Myopathy;Nemaline myopathy 3	Autosomal dominant;Autosomal recessive	coding,splicing,non-coding exon	coding,splicing	missense	AD/AR
v7_85		C	NC_000001.11:g.229431726_229431727insTGAT	229431722	T	TTGAT		exon 6	c.986_989dup	p.Lys330fs	K330fs	Lys328fs	frameshift				-		Likely pathogenic	PVS1,PM2_Supporting			-	-			-	-	1	AAM*	Germline	Uncertain significance	Invitae				NM_001100.4:c.986_989dup(p.Lys330AsnfsTer72)	Failed / Not genotyped	ACTA1,ENSG00000290037			View	Myopathy;?Myopathy;Nemaline myopathy 3	Autosomal dominant;Autosomal recessive	NMD,coding,splicing,splicing-ACMG,non-coding exon	NMD,coding,splicing,splicing-ACMG	frameshift	AD/AR
v7_86		L, H, C	NC_000001.11:g.229431727C>G	229431727	C	G	rs398122936	exon 6	c.984G>C	p.Lys328Asn	K328N	Lys326Asn	missense	Y		De novo	NEM	Mutation causes increased sensitivity to Ca2+	Likely pathogenic	PP3_Strong,PP5_Moderate,PM2_Supporting,PP2	1	NEM (1)	De novo	Pathogenic	2	Laing (n=1; NEM severe), Jain (n=1; NEM with stiffness)	DM	Laing (2009) Hum Mutat 30, 1267; Jain (2012) Neurology 78, 1100 [Functional characterisation]	1	AAM*	Germline	Pathogenic	OMIM	P	LP	PM2; PM5; PM6; PS3_Moderate; PP2; PP3	NM_001100.4:c.984G>C(p.Lys328Asn)	Failed / Not genotyped	ACTA1,ENSG00000290037			View	Myopathy;?Myopathy;Nemaline myopathy 3	Autosomal dominant;Autosomal recessive	coding,splicing,non-coding exon	coding,splicing	missense	AD/AR	Pathogenic
v7_87		C	NC_000001.11:g.229431727C>T	229431727	C	T		exon 6	c.984G>A	p.Lys328=	K328=	Lys326=	synonymous				-		Likely benign	BP4_Strong,BP6_Moderate,BP7,PM2_Supporting			-	-			-	-	1	AAM*	Germline	Likely benign	Invitae				NM_001100.4:c.984G>A(p.Lys328=)	Failed / Not genotyped	ACTA1,ENSG00000290037			View	Myopathy;?Myopathy;Nemaline myopathy 3	Autosomal dominant;Autosomal recessive	coding,splicing,non-coding exon	coding,splicing	synonymous	AD/AR	Likely Benign
v7_88		L, H, C	NC_000001.11:g.229431728_229431730del	229431727	CTTC	C	rs1659939983	exon 6	c.983_985del	p.Lys328del	K328del	Lys326del	in frame	Y		De novo	NEM		Uncertain significance	PM4,PM2_Supporting	3	NEM (3)	De novo	Likely pathogenic	2	Laing (n=1; NEM), Yang (n=1; NEM typical)	DM	Laing (2009) Hum Mutat 30, 1267; Yang (2021) Neurol Sci 42, 5401	1	AAM*	Germline	Uncertain significance	Invitae				NM_001100.4:c.983_985del(p.Lys328del)	Failed / Not genotyped	ACTA1,ENSG00000290037			View	Myopathy;?Myopathy;Nemaline myopathy 3	Autosomal dominant;Autosomal recessive	coding,splicing,non-coding exon	coding,splicing	in frame	AD/AR	Uncertain significance
v7_89		C	NC_000001.11:g.229431730C>G	229431730	C	G	rs1553255334	exon 6	c.981G>C	p.Met327Ile	M327I	Met325Ile	missense				-		Uncertain significance LP	PM5,PM2_Supporting,PP2			-	-			-	-	1	AAM*	Germline	Uncertain significance	Invitae				NM_001100.4:c.981G>C(p.Met327Ile)	Failed / Not genotyped	ACTA1,ENSG00000290037			View	Myopathy;?Myopathy;Nemaline myopathy 3	Autosomal dominant;Autosomal recessive	coding,splicing,non-coding exon	coding,splicing	missense	AD/AR	Uncertain significance
v7_90		L, H, C	NC_000001.11:g.229431731A>T	229431731	A	T	-	exon 6	c.980T>A	p.Met327Lys	M327K	Met325Lys	missense			De novo	CFTD, CFTD/DCM		Likely pathogenic	PP3_Moderate,PP5_Moderate,PM2_Supporting,PP2	1	CFTD (1)	De novo, Unknown	Likely pathogenic	2	Kajino (n=1; CFTD), Matsumoto (n=1; CFTD/DCM)	DM	Kajino (2014) J Neurol Sci 340, 94; Matsumoto (2022) Mol Genet Genomic Med 10, e2008 [Congenital fiber-type disproportion syndrome and dilated cardiomyopathy]	1	AAM*	Germline	Likely pathogenic	Invitae				NM_001100.4:c.980T>A(p.Met327Lys)	Failed / Not genotyped	ACTA1,ENSG00000290037			View	Myopathy;?Myopathy;Nemaline myopathy 3	Autosomal dominant;Autosomal recessive	coding,non-coding exon	coding	missense	AD/AR	Likely Pathogenic
v7_91		H	NC_000001.11:g.229431736G>T	229431736	G	T		exon 6	c.975C>A	p.Ser325Arg	S325R	Ser323Arg	missense				Muscle weakness		Uncertain significance	PM2_Supporting,PP2,PP3			-	-	1	Wu (n=1; NEM/HCM - VUS)	DM?	Wu (2018) Can J Neurol Sci 45, 262		-	-	-	-				NM_001100.4:c.975C>A(p.Ser325Arg)	Failed / Not genotyped	ACTA1,ENSG00000290037			View	Myopathy;?Myopathy;Nemaline myopathy 3	Autosomal dominant;Autosomal recessive	coding,non-coding exon	coding	missense	AD/AR
v7_92		H	NC_000001.11:g.229431740G>C	229431740	G	C		exon 6	c.971C>G	p.Pro324Arg	P324R	Pro322Arg	missense				MYOP	Missed in HGMD, but also another mutation at this position; Pro322Ser (legacy notation) reported in Tominaga (2010) Acta Neuropathol 119, 481	Likely pathogenic	PP3_Strong,PM2_Supporting,PP2			-	-	1	Bugiardini (n=1; NEM with distal weakness/cardiomyopathy)	DM	Bugiardini (2019) Neuromuscul Disord 29, 747		-	-	-	-				NM_001100.4:c.971C>G(p.Pro324Arg)	Failed / Not genotyped	ACTA1,ENSG00000290037			View	Myopathy;?Myopathy;Nemaline myopathy 3	Autosomal dominant;Autosomal recessive	coding,non-coding exon	coding	missense	AD/AR
v7_93		C	NC_000001.11:g.229431745_229431750del	229431743	GCCAGCG	G	rs1553255336	exon 6	c.963_968del	p.Leu322_Ala323del	L322_A323del	Leu320_Ala321del	in frame				-		Uncertain significance	PM4,PM2_Supporting			-	-			-	-	1	AAM*	Germline	Uncertain significance	Invitae				NM_001100.4:c.963_968del(p.Leu322_Ala323del)	Failed / Not genotyped	ACTA1,ENSG00000290037			View	Myopathy;?Myopathy;Nemaline myopathy 3	Autosomal dominant;Autosomal recessive	coding,non-coding exon	coding	in frame	AD/AR	Uncertain significance
v7_94		C	NC_000001.11:g.229431745C>T	229431745	C	T	rs765996798	exon 6	c.966G>A	p.Leu322=	L322=	Leu320=	synonymous				-		Likely benign	BP4_Strong,BP7,PM2_Supporting			-	-			-	-	3	AAM*, CFTD*, FRCM*	Germline	Uncertain significance	Illumina Laboratory Services				NM_001100.4:c.966G>A(p.Leu322=)	Failed / Not genotyped	ACTA1,ENSG00000290037			View	Myopathy;?Myopathy;Nemaline myopathy 3	Autosomal dominant;Autosomal recessive	coding,non-coding exon	coding	synonymous	AD/AR	Uncertain significance
v7_95		C	NC_000001.11:g.229431746A>T	229431746	A	T	rs1571892527	exon 6	c.965T>A	p.Leu322Gln	L322Q	Leu320Gln	missense				-		Likely pathogenic	PP3_Strong,PM2_Supporting,PP2			-	-			-	-	1	AAM*	Germline	Uncertain significance	Invitae				NM_001100.4:c.965T>A(p.Leu322Gln)	Failed / Not genotyped	ACTA1,ENSG00000290037			View	Myopathy;?Myopathy;Nemaline myopathy 3	Autosomal dominant;Autosomal recessive	coding,non-coding exon	coding	missense	AD/AR	Uncertain significance
v7_96		C	NC_000001.11:g.229431747G>C	229431747	G	C	rs1659940726	exon 6	c.964C>G	p.Leu322Val	L322V	Leu320Val	missense				-		Uncertain significance LP	PP3_Moderate,PM2_Supporting,PP2			-	-			-	-	1	AAM*	Germline	Uncertain significance	Invitae				NM_001100.4:c.964C>G(p.Leu322Val)	Failed / Not genotyped	ACTA1,ENSG00000290037			View	Myopathy;?Myopathy;Nemaline myopathy 3	Autosomal dominant;Autosomal recessive	coding,non-coding exon	coding	missense	AD/AR	Uncertain significance
v7_97		C	NC_000001.11:g.229431748C>A	229431748	C	A		exon 6	c.963G>T	p.Ala321_Leu322=	A321_L322=	Ala319_Leu320=	synonymous				-		Likely benign	BP4_Strong,BP7,PM2_Supporting			-	-			-	-	1	AAM*	Germline	Likely benign	Invitae				NM_001100.4:c.963G>T(p.Ala321=)	Failed / Not genotyped	ACTA1,ENSG00000290037			View	Myopathy;?Myopathy;Nemaline myopathy 3	Autosomal dominant;Autosomal recessive	coding,non-coding exon	coding	synonymous	AD/AR
v7_98		C	NC_000001.11:g.229431748C>G	229431748	C	G	rs374599062	exon 6	c.963G>C	p.Ala321=	A321=	Ala319=	synonymous				-		Likely benign	BP4_Strong,BP6_Moderate,BP7,PM2_Supporting			-	-			-	-	1	AAM*	Germline	Likely benign	Invitae				NM_001100.4:c.963G>C(p.Ala321=)	Failed / Not genotyped	ACTA1,ENSG00000290037			View	Myopathy;?Myopathy;Nemaline myopathy 3	Autosomal dominant;Autosomal recessive	coding,non-coding exon	coding	synonymous	AD/AR	Likely Benign
v7_99		C	NC_000001.11:g.229431748C>T	229431748	C	T	rs374599062	exon 6	c.963G>A	p.Ala321=	A321=	Ala319=	synonymous				-		Likely benign	BP4_Strong,BP6_Moderate,BP7,PM2_Supporting			-	-			-	-	1	AAM*	Germline	Likely benign	Invitae				NM_001100.4:c.963G>A(p.Ala321=)	Failed / Not genotyped	ACTA1,ENSG00000290037			View	Myopathy;?Myopathy;Nemaline myopathy 3	Autosomal dominant;Autosomal recessive	coding,non-coding exon	coding	synonymous	AD/AR	Likely Benign
v7_100		C	NC_000001.11:g.229431751G>A	229431751	G	A		exon 6	c.960C>T	p.Thr320=	T320=	Thr318=	synonymous				-		Likely benign	BP4_Strong,BP6_Moderate,BP7,PM2_Supporting			-	-			-	-	1	AAM*	Germline	Likely benign	Invitae				NM_001100.4:c.960C>T(p.Thr320=)	Failed / Not genotyped	ACTA1,ENSG00000290037			View	Myopathy;?Myopathy;Nemaline myopathy 3	Autosomal dominant;Autosomal recessive	coding,non-coding exon	coding	synonymous	AD/AR	Likely Benign
v7_101		H	NC_000001.11:g.229431755A>G	229431755	A	G		exon 6	c.956T>C	p.Ile319Thr	I319T	Ile317Thr	missense				NEM		Uncertain significance LP	PP3_Moderate,PM2_Supporting,PP2			-	-	1	Yin (n=1; NEM typical)	DM	Yin (2021) Acta Neurol Belg 122, 631		-	-	-	-				NM_001100.4:c.956T>C(p.Ile319Thr)	Failed / Not genotyped	ACTA1,ENSG00000290037			View	Myopathy;?Myopathy;Nemaline myopathy 3	Autosomal dominant;Autosomal recessive	coding,non-coding exon	coding	missense	AD/AR
v7_102		L	NC_000001.11:g.229431770C>A	229431770	C	A	-	exon 6	c.941G>T	p.Arg314Leu	R314L	Arg312Leu	missense				Not reported		Likely pathogenic	PP3_Strong,PM2_Supporting,PP2	1	Not reported (1)	Unknown	VUS			-	-		-	-	-	-				NM_001100.4:c.941G>T(p.Arg314Leu)	Failed / Not genotyped	ACTA1,ENSG00000290037			View	Myopathy;?Myopathy;Nemaline myopathy 3	Autosomal dominant;Autosomal recessive	coding,non-coding exon	coding	missense	AD/AR
v7_103		H	NC_000001.11:g.229431782C>T	229431782	C	T		exon 6	c.929G>A	p.Gly310Glu	G310E	Gly308Glu	missense				DCM		Likely pathogenic	PP3_Strong,PM2_Supporting,PP2			-	-	1	Mazzarotto (n=1; DCM)	DM?	Mazzarotto (2020) Circulation 141, 387		-	-	-	-				NM_001100.4:c.929G>A(p.Gly310Glu)	Failed / Not genotyped	ACTA1,ENSG00000290037			View	Myopathy;?Myopathy;Nemaline myopathy 3	Autosomal dominant;Autosomal recessive	coding,non-coding exon	coding	missense	AD/AR
v7_104		L, H	NC_000001.11:g.229431786G>A	229431786	G	A	-	exon 6	c.925C>T	p.Pro309Ser	P309S	Pro207Ser	missense				CFTD		Uncertain significance	PM2_Supporting,PP2,PP3	3	CM (2), Unclassified (1)	Germline	Likely pathogenic	2	Gonzalez-Quereda (n=1; CFTD), Natera-de Benito (n=1; CFTD)	DM	Gonzalez-Quereda (2020) Genes (Basel) 11, 539; Natera-de Benito (2021) Pediatr Neurol 115: 50 [Myopathy]		-	-	-	-				NM_001100.4:c.925C>T(p.Pro309Ser)	Failed / Not genotyped	ACTA1,ENSG00000290037			View	Myopathy;?Myopathy;Nemaline myopathy 3	Autosomal dominant;Autosomal recessive	coding,non-coding exon	coding	missense	AD/AR
v7_105		L, H, C	NC_000001.11:g.229431788T>C	229431788	T	C	rs878854374	exon 6	c.923A>G	p.Tyr308Cys	Y308C	Tyr306Cys	missense		AR	De novo	CM, MYOP, MD/MYOP		Likely pathogenic	PP3_Moderate,PP5_Moderate,PM2_Supporting,PP2	2	CM (1), MYOP (1)	De novo, Germline	Likely pathogenic	2	Dai (n=1; CM with rimmed vacuoles), Wang (n=1; NEM typical)	DM	Dai (2015) Neuromuscul Disord 25, 617; Punetha (2016) J Neuromuscul Dis 3, 209; Wang (2020) Clin Genet 97: 878 [Nemaline myopathy]	3	AAM	Germline	Conflicting interpretations (Likely pathogenic(1), Uncertain significance(2))	Center for Genetic Medicine Research, Children's National Medical center; Invitae	LP	VUS	PM2; PP2; PP3	NM_001100.4:c.923A>G(p.Tyr308Cys)	Failed / Not genotyped	ACTA1,ENSG00000290037			View	Myopathy;?Myopathy;Nemaline myopathy 3	Autosomal dominant;Autosomal recessive	coding,non-coding exon	coding	missense	AD/AR	Likely Pathogenic
v7_106		C	NC_000001.11:g.229431789A>G	229431789	A	G		exon 6	c.922T>C	p.Tyr308His	Y308H	Tyr306His	missense				-		Likely pathogenic	PM5,PP3_Moderate,PM2_Supporting,PP2			-	-			-	-	1	AAM*	Germline	Uncertain significance	Invitae				NM_001100.4:c.922T>C(p.Tyr308His)	Failed / Not genotyped	ACTA1,ENSG00000290037			View	Myopathy;?Myopathy;Nemaline myopathy 3	Autosomal dominant;Autosomal recessive	coding,non-coding exon	coding	missense	AD/AR	Uncertain significance
v7_107		L, C	NC_000001.11:g.229431791A>C	229431791	A	C	-	exon 6	c.920T>G	p.Met307Arg	M307R	Met305Arg	missense			De novo	NEM		Likely pathogenic	PP3_Strong,PM2_Supporting,PP2	1	NEM (1)	De novo	Likely pathogenic			-	-	1	AAM*	Germline	Pathogenic	Invitae				NM_001100.4:c.920T>G(p.Met307Arg)	Failed / Not genotyped	ACTA1,ENSG00000290037			View	Myopathy;?Myopathy;Nemaline myopathy 3	Autosomal dominant;Autosomal recessive	coding,non-coding exon	coding	missense	AD/AR
v7_108		C	NC_000001.11:g.229431800C>T	229431800	C	T		exon 6	c.911G>A	p.Gly304Asp	G304D	Gly302As	missense				-		Likely pathogenic	PP3_Strong,PM2_Supporting,PP2			-	-			-	-	1	AAM*	Germline	Uncertain significance	Invitae				NM_001100.4:c.911G>A(p.Gly304Asp)	Failed / Not genotyped	ACTA1,ENSG00000290037			View	Myopathy;?Myopathy;Nemaline myopathy 3	Autosomal dominant;Autosomal recessive	coding,non-coding exon	coding	missense	AD/AR	Uncertain significance
v7_109		C	NC_000001.11:g.229431805C>T	229431805	C	T		exon 6	c.906G>A	p.Ser302_Gly303=	S302_G303=	Ser300_Gly301=	synonymous				-		Likely benign	BP4_Strong,BP7,PM2_Supporting			-	-			-	-	1	AAM*	Germline	Likely benign	Invitae				NM_001100.4:c.906G>A(p.Ser302=)	Failed / Not genotyped	ACTA1,ENSG00000290037			View	Myopathy;?Myopathy;Nemaline myopathy 3	Autosomal dominant;Autosomal recessive	coding,non-coding exon	coding	synonymous	AD/AR
v7_110		L	NC_000001.11:g.229431805del	229431804	CC	C	-	exon 6	c.911del	p.Gly304Alafs*24	G304Afs*24	Gly302Alafs*24	frameshift		AR		NEM		Likely pathogenic	PVS1,PM2_Supporting			Germline	Pathogenic	1	Friedman (n=1; NEM)	-	Friedman (2014) Neuromuscul Disord 24, 331		-	-	-	-				NM_001100.4:c.911del(p.Gly304AlafsTer24)	Failed / Not genotyped	ACTA1,ENSG00000290037			View	Myopathy;?Myopathy;Nemaline myopathy 3	Autosomal dominant;Autosomal recessive	NMD,coding,non-coding exon	NMD,coding	frameshift	AD/AR
v7_111		L, H	NC_000001.11:g.229431809A>T	229431809	A	T	-	exon 6	c.902T>A	p.Met301Lys	M301K	Met299Lys	missense	Y	AR		NEM		Uncertain significance LP	PP3_Moderate,PM2_Supporting,PP2	1	NEM (1)	Germline	Pathogenic	1	Laing (n=1; NEM severe)	DM	Laing (2009) Hum Mutat 30, 1267		-	-	-	-				NM_001100.4:c.902T>A(p.Met301Lys)	Failed / Not genotyped	ACTA1,ENSG00000290037			View	Myopathy;?Myopathy;Nemaline myopathy 3	Autosomal dominant;Autosomal recessive	coding,non-coding exon	coding	missense	AD/AR
v7_112		C	NC_000001.11:g.229431813C>A	229431813	C	A	rs1553255349	exon 6	c.898G>T	p.Val300Phe	V300F	Val298Phe	missense				-		Likely pathogenic	PP3_Strong,PM2_Supporting,PP2			-	-			-	-	1	AAM*	Germline	Uncertain significance	Invitae				NM_001100.4:c.898G>T(p.Val300Phe)	Failed / Not genotyped	ACTA1,ENSG00000290037			View	Myopathy;?Myopathy;Nemaline myopathy 3	Autosomal dominant;Autosomal recessive	coding,non-coding exon	coding	missense	AD/AR	Uncertain significance
v7_113		C	NC_000001.11:g.229431814G>T	229431814	G	T	rs533868659	exon 6	c.897C>A	p.Asn299Lys	N299K	Asn297Lys	missense				-		Uncertain significance	PM2_Supporting,PP2			-	-			-	-	1	AAM*	Germline	Uncertain significance	Invitae				NM_001100.4:c.897C>A(p.Asn299Lys)	Failed / Not genotyped	ACTA1,ENSG00000290037			View	Myopathy;?Myopathy;Nemaline myopathy 3	Autosomal dominant;Autosomal recessive	coding,non-coding exon	coding	missense	AD/AR	Uncertain significance
v7_114		L, H	NC_000001.11:g.229431822C>T	229431822	C	T	-	exon 6	c.889G>A	p.Ala297Thr	A297T	Ala295Thr	missense			De novo	MYOP, MD/MYOP		Uncertain significance	PM2_Supporting,PP2	1	MYOP (1)	De novo	VUS	2	Zenagui (n=1; myopathy (cohort)), Juntas Morales (n=1; myopathy)	DM	Zenagui (2018) J Mol Diagn 20, 533; Juntas Morales (2021) Genes (Basel) 12, 1199 [Congenital myopathy]		-	-	-	-				NM_001100.4:c.889G>A(p.Ala297Thr)	Failed / Not genotyped	ACTA1,ENSG00000290037			View	Myopathy;?Myopathy;Nemaline myopathy 3	Autosomal dominant;Autosomal recessive	coding,non-coding exon	coding	missense	AD/AR
v7_115		L	NC_000001.11:g.229431823A>C	229431823	A	C		exon 6	c.888T>G	p.Tyr296*	Y296*	Tyr294*	nonsense				NEM		Likely pathogenic	PVS1,PM2_Supporting	1	NEM (1)	Unknown	Pathogenic			-	-		-	-	-	-				NM_001100.4:c.888T>G(p.Tyr296Ter)	Failed / Not genotyped	ACTA1,ENSG00000290037			View	Myopathy;?Myopathy;Nemaline myopathy 3	Autosomal dominant;Autosomal recessive	NMD,coding,non-coding exon	NMD,coding	nonsense	AD/AR
v7_116		C	NC_000001.11:g.229431823A>G	229431823	A	G	rs770931836	exon 6	c.888T>C	p.Tyr296=	Y296=	Tyr294=	synonymous				-		Likely benign	BP4_Strong,BP7,PM2_Supporting			-	-			-	-	4	AAM*, CFTD*, FRCM*	Germline	Conflicting interpretations (Uncertain significance(2), Likely benign(1), Benign(1))	Invitae; Illumina Laboratory Services				NM_001100.4:c.888T>C(p.Tyr296=)	Failed / Not genotyped	ACTA1,ENSG00000290037			View	Myopathy;?Myopathy;Nemaline myopathy 3	Autosomal dominant;Autosomal recessive	coding,non-coding exon	coding	synonymous	AD/AR	Conflicting
v7_117		C	NC_000001.11:g.229431829G>A	229431829	G	A		exon 6	c.882C>T	p.Asp294=	D294=	Asp292=	synonymous				-		Likely benign	BP4_Strong,BP6_Moderate,BP7,PM2_Supporting			-	-			-	-	1	AAM*	Germline	Likely benign	Invitae				NM_001100.4:c.882C>T(p.Asp294=)	Failed / Not genotyped	ACTA1,ENSG00000290037			View	Myopathy;?Myopathy;Nemaline myopathy 3	Autosomal dominant;Autosomal recessive	coding,non-coding exon	coding	synonymous	AD/AR	Likely Benign
v7_118		L, H, C	NC_000001.11:g.229431830T>A	229431830	T	A	rs121909529	exon 6	c.881A>T	p.Asp294Val	D294V	Asp292Val	missense	Y			CFTD		Pathogenic	PS3_Very Strong,PP3_Strong,PM2_Supporting,PP2	1	CFTD (1)	Germline	Pathogenic	1	Laing (n=1; CFTD), Clarke, Vandamme, Marston, Sevdali (functional work)	DM	Laing (2004) Ann Neurol 56, 689 [Primary report]; Clarke (2007) Ann Neurol 61, 552 [Functional characterisation]; Vandamme (2009) Cell Motil Cytoskeleton 66, 179 [Functional characterisation]; Marston (2013) Hum Mol Genet 22, 4978 [Functional characterisation]; Sevdali (2013) Neuromuscul Disord 23, 243 [Functional characterisation]	3	AAM	Germline	Pathogenic	Biochemical Molecular Genetic Laboratory, King Abdulaziz Medical City				NM_001100.4:c.881A>T(p.Asp294Val)	Failed / Not genotyped	ACTA1,ENSG00000290037			View	Myopathy;?Myopathy;Nemaline myopathy 3	Autosomal dominant;Autosomal recessive	coding,non-coding exon	coding	missense	AD/AR	Pathogenic
v7_119		L, H	NC_000001.11:g.229431831C>A	229431831	C	A	-	exon 6	c.880G>T	p.Asp294Tyr	D294Y	Asp292Tyr	missense				CFTD, DCM (modifier)		Likely pathogenic	PP3_Strong,PM5,PM2_Supporting,PP2	1	CFTD (1)	Germline	VUS	1	Burstein (n=1; DCM)	DM?	Burstein (2021) Pediatr Res 89, 1470		-	-	-	-				NM_001100.4:c.880G>T(p.Asp294Tyr)	Failed / Not genotyped	ACTA1,ENSG00000290037			View	Myopathy;?Myopathy;Nemaline myopathy 3	Autosomal dominant;Autosomal recessive	coding,non-coding exon	coding	missense	AD/AR
v7_120		H	NC_000001.11:g.229431837T>C	229431837	T	C		exon 6	c.874A>G	p.Arg292Gly	R292G	Arg290Gly	missense				CM		Likely pathogenic	PP3_Strong,PM1,PM2_Supporting			-	-	1	Tsang (n=1; congenital myopathy)	DM	Tsang (2020) Mol Genet Genomic Med 8, e1205		-	-	-	-				NM_001100.4:c.874A>G(p.Arg292Gly)	Failed / Not genotyped	ACTA1,ENSG00000290037			View	Myopathy;?Myopathy;Nemaline myopathy 3	Autosomal dominant;Autosomal recessive	coding,non-coding exon	coding	missense	AD/AR
v7_121		L, H	NC_000001.11:g.229431840T>A	229431840	T	A	-	exon 6	c.871A>T	p.Ile291Phe	I291F	Ile289Phe	missense	Y		De novo	NEM		Likely pathogenic	PP3_Strong,PM1,PM2_Supporting	1	NEM (1)	Germline, De novo	Pathogenic	2	Laing (n=1; NEM), Moreau-Le Lan (n=1; NEM)	DM	Laing (2009) Hum Mutat 30, 1267; Moreau-Le Lan (2018) PLoS One 13, e0207296 [Additional report]		-	-	-	-				NM_001100.4:c.871A>T(p.Ile291Phe)	Failed / Not genotyped	ACTA1,ENSG00000290037			View	Myopathy;?Myopathy;Nemaline myopathy 3	Autosomal dominant;Autosomal recessive	coding,3'flank	coding	missense	AD/AR
v7_122		L, H, C	NC_000001.11:g.229431843C>G	229431843	C	G	rs1553255354	exon 6	c.868G>C	p.Asp290His	D290H	Asp288His	missense			De novo	NEM		Pathogenic	PP3_Strong,PP5_Strong,PM1_Supporting,PM2_Supporting	1	NEM (1)	De novo	Pathogenic	2	Ueda (n=1; NEM severe), Powis (not reported)	DM	Ueda (2017) J Clin Neurol 13, 300; Powis (2018) Genet Med 20, 1468	2	AAM, Inborn genetic diseases	Germline	Pathogenic	Institute of Human Genetics, University of Leipzig Medical Center; Ambry Genetics	P	LP	PM6_Strong; PM2; PP2; PP3	NM_001100.4:c.868G>C(p.Asp290His)	Failed / Not genotyped	ACTA1,ENSG00000290037			View	Myopathy;?Myopathy;Nemaline myopathy 3	Autosomal dominant;Autosomal recessive	coding,3'flank	coding	missense	AD/AR	Pathogenic
v7_123		L, H	NC_000001.11:g.229431843C>T	229431843	C	T	-	exon 6	c.868G>A	p.Asp290Asn	D290N	Asp288Asn	missense	Y		De novo	NEM	Gonadal mosaicism (Seidahmed 2016)	Likely pathogenic	PP3_Strong,PM1,PM5,PM2_Supporting	2	NEM (2)	De novo, Germline	Pathogenic/likely pathogenic	3	Laing (n=1; NEM), Seidahmed (n=2; NEM)	DM	Laing (2009) Hum Mutat 30, 1267; Seidahmed (2016) Am J Med Genet A 170, 2219 [Additional case report]		-	-	-	-				NM_001100.4:c.868G>A(p.Asp290Asn)	Failed / Not genotyped	ACTA1,ENSG00000290037			View	Myopathy;?Myopathy;Nemaline myopathy 3	Autosomal dominant;Autosomal recessive	coding,3'flank	coding	missense	AD/AR
v7_124		L, C	NC_000001.11:g.229431844G>A	229431844	G	A	rs140074813	exon 6	c.867C>T	p.Ile289=	I289=	Ile287=	synonymous				Not reported		Likely benign	BP4_Strong,BP7,PM2_Supporting	1	Not reported (1)	Unknown	Likely benign			-	-	5	AAM*, CFTD*, FRCM*	Germline	Conflicting interpretations (Uncertain significance(4), Likely benign(1))	Illumina Laboratory Services; Genetic Services Laboratory, University of Chicago; Invitae				NM_001100.4:c.867C>T(p.Ile289=)	Failed / Not genotyped	ACTA1,ENSG00000290037			View	Myopathy;?Myopathy;Nemaline myopathy 3	Autosomal dominant;Autosomal recessive	coding,3'flank	coding	synonymous	AD/AR	Conflicting
v7_125		C	NC_000001.11:g.229431845A>T	229431845	A	T	rs1659943773	exon 6	c.866T>A	p.Ile289Asn	I289N	Ile287Asn	missense				-		Uncertain significance P	PM1,PP3_Moderate,PM2_Supporting			-	-			-	-	1	AAM*	Germline	Uncertain significance	Invitae				NM_001100.4:c.866T>A(p.Ile289Asn)	Failed / Not genotyped	ACTA1,ENSG00000290037			View	Myopathy;?Myopathy;Nemaline myopathy 3	Autosomal dominant;Autosomal recessive	coding,3'flank	coding	missense	AD/AR	Uncertain significance
v7_126		L, H	NC_000001.11:g.229431848T>C	229431848	T	C	-	exon 6	c.863A>G	p.Asp288Gly	D288G	Asp286Gly	missense	Y			NEM	Many publications, including multiple on functional assessment	Pathogenic	PS3,PP3_Strong,PM1,PM2_Supporting	1	NEM (1)	Germline	Pathogenic	2	Nowak (n=1; NEM severe), Sparrow (n=1 NEM from Nowak 1999), Agrawal (n=1; NEM severe), Costa, Bathe, Ochala, Gineste (functional work)	DM	Nowak (1999) Nat Genet 23, 208; Sparrow (2003) Neuromuscul Disord 13, 519; Agrawal (2004) Ann Neurol 56, 86; Costa (2004) J Cell Sci 117: 3367 [Functional characterisation]; Bathe (2007) BMC Cell Biol 8: 2 [Functional characterisation]; Ochala (2012) PLoS One 7, e45923; Gineste (2013) PLoS One 8: e72294 [Functional characterisation]; Ravenscroft (2013) Hum Mol Genet 22, 3987; Ochala (2015) J Stru…		-							NM_001100.4:c.863A>G(p.Asp288Gly)	Failed / Not genotyped	ACTA1,ENSG00000290037			View	Myopathy;?Myopathy;Nemaline myopathy 3	Autosomal dominant;Autosomal recessive	coding,3'flank	coding	missense	AD/AR
v7_127		L, H	NC_000001.11:g.229431857A>C	229431857	A	C	-	exon 6	c.854T>G	p.Met285Arg	M285R	Met283Arg	missense	Y		De novo	NEM		Likely pathogenic	PP3_Strong,PM1,PM5,PM2_Supporting	2	NEM (2)	De novo, Germline	Likely pathogenic	2	Laing (n=1; NEM), Gurgel-Giannetti (n=1; NEM typical)	DM	Laing (2009) Hum Mutat 30, 1267; Gurgel-Giannetti (2022) Int J Mol Sci 23, 11995		-	-	-	-				NM_001100.4:c.854T>G(p.Met285Arg)	Failed / Not genotyped	ACTA1,ENSG00000290037			View	Myopathy;?Myopathy;Nemaline myopathy 3	Autosomal dominant;Autosomal recessive	coding,3'flank	coding	missense	AD/AR
v7_128		L, H	NC_000001.11:g.229431857A>T	229431857	A	T	-	exon 6	c.854T>A	p.Met285Lys	M285K	Met283Lys	missense	Y		De novo	NEM		Likely pathogenic	PP3_Strong,PM1,PM2_Supporting,PP5	1	NEM (1)	De novo	Pathogenic	1	Sparrow (n=1; NEM typical)	DM	Sparrow (2003) Neuromuscul Disord 13, 519		-	-	-	-				NM_001100.4:c.854T>A(p.Met285Lys)	Failed / Not genotyped	ACTA1,ENSG00000290037			View	Myopathy;?Myopathy;Nemaline myopathy 3	Autosomal dominant;Autosomal recessive	coding,3'flank	coding	missense	AD/AR
v7_129		H	NC_000001.11:g.229431863C>T	229431863	C	T		exon 6	c.848G>A	p.Ser283Asn	S283N	Ser281Asn	missense				HCM		Uncertain significance	PM1,PM2_Supporting			-	-	1	Micheu (n=1; HCM)	DM	Micheu (2020) Diagnostics (Basel) 10, 1061		-	-	-	-				NM_001100.4:c.848G>A(p.Ser283Asn)	Failed / Not genotyped	ACTA1,ENSG00000290037			View	Myopathy;?Myopathy;Nemaline myopathy 3	Autosomal dominant;Autosomal recessive	coding,3'flank	coding	missense	AD/AR
v7_130		L, H, C	NC_000001.11:g.229431865G>C	229431865	G	C	-	exon 6	c.846C>G	p.Asn282Lys	N282K	Asn280Lys	missense	Y		De novo	NEM		Pathogenic	PS1,PP3_Strong,PM1,PP5_Moderate,PM2_Supporting	1	NEM (1)	De novo	Pathogenic	2	Nowak (n=1; NEM severe), Sparrow (n=1 NEM severe from Nowak 1999), Agrawal (n=1 NEM severe), Costa (functional work)	DM	Nowak (1999) Nat Genet 23, 208; Sparrow (2003) Neuromuscul Disord 13, 519; Agrawal (2004) Ann Neurol 56, 86; Costa (2004) J Cell Sci 117: 3367 [Functional characterisation]	1	AAM*	Germline	Pathogenic	Invitae				NM_001100.4:c.846C>G(p.Asn282Lys)	Failed / Not genotyped	ACTA1,ENSG00000290037			View	Myopathy;?Myopathy;Nemaline myopathy 3	Autosomal dominant;Autosomal recessive	coding,3'flank	coding	missense	AD/AR	Pathogenic
v7_131		C	NC_000001.11:g.229431867T>G	229431867	T	G		exon 6	c.844A>C	p.Asn282His	N282H	Asn280His	missense				-		Pathogenic	PM5_Strong,PP3_Strong,PM1,PM2_Supporting			-	-			-	-	1	AAM*	Germline	Likely pathogenic	Invitae				NM_001100.4:c.844A>C(p.Asn282His)	Failed / Not genotyped	ACTA1,ENSG00000290037			View	Myopathy;?Myopathy;Nemaline myopathy 3	Autosomal dominant;Autosomal recessive	coding,3'flank	coding	missense	AD/AR
v7_132		C	NC_000001.11:g.229431869T>C	229431869	T	C	rs1659944113	exon 6	c.842A>G	p.Tyr281Cys	Y281C	Tyr279Cys	missense			De novo	-		Likely pathogenic	PM1,PM5,PP3_Moderate,PP5_Moderate,PM2_Supporting			-	-			-	-	1	NEM	De novo	Pathogenic	Invitae				NM_001100.4:c.842A>G(p.Tyr281Cys)	Failed / Not genotyped	ACTA1,ENSG00000290037			View	Myopathy;?Myopathy;Nemaline myopathy 3	Autosomal dominant;Autosomal recessive	coding,3'flank	coding	missense	AD/AR	Pathogenic
v7_133		L, H, C	NC_000001.11:g.229431870A>G	229431870	A	G	-	exon 6	c.841T>C	p.Tyr281His	Y281H	Tyr279His	missense	Y		De novo	NEM		Pathogenic	PP5_Strong,PM1,PM5,PP3_Moderate,PM2_Supporting	3	NEM (3)	De novo, Germline	Pathogenic	3	Sparrow (n=1; NEM intermediate), Agrawal (n=1; NEM intermediate), Laing (n=1; NEM)	DM	Sparrow (2003) Neuromuscul Disord 13, 519; Agrawal (2004) Ann Neurol 56, 86; Laing (2009) Hum Mutat 30, 1267	1	AAM*	Germline	Pathogenic	Invitae				NM_001100.4:c.841T>C(p.Tyr281His)	Failed / Not genotyped	ACTA1,ENSG00000290037			View	Myopathy;?Myopathy;Nemaline myopathy 3	Autosomal dominant;Autosomal recessive	coding,3'flank	coding	missense	AD/AR	Pathogenic
v7_134		L, H	NC_000001.11:g.229431877C>A	229431877	C	A	-	exon 6	c.834G>T	p.Glu278Asp	E278D	Glu276Asp	missense				NEM		Uncertain significance P	PM1,PP3_Moderate,PM2_Supporting	1	Unclassified (1)	Unknown	VUS		Lunke (n=1; NEM)	DM	Lunke (2020) JAMA 323, 2503		-	-	-	-				NM_001100.4:c.834G>T(p.Glu278Asp)	Failed / Not genotyped	ACTA1,ENSG00000290037			View	Myopathy;?Myopathy;Nemaline myopathy 3	Autosomal dominant;Autosomal recessive	coding,3'flank	coding	missense	AD/AR
v7_135		L	NC_000001.11:g.229431887C>G	229431887	C	G	-	exon 6	c.824G>C	p.Gly275Ala	G275A	Gly273Ala	missense			De novo	NEM		Likely pathogenic	PP3_Strong,PM1,PM2_Supporting	1	NEM (1)	De novo	Likely pathogenic			-	-		-	-	-	-				NM_001100.4:c.824G>C(p.Gly275Ala)	Failed / Not genotyped	ACTA1,ENSG00000290037			View	Myopathy;?Myopathy;Nemaline myopathy 3	Autosomal dominant;Autosomal recessive	coding,3'flank	coding	missense	AD/AR
v7_136		L, H, C	NC_000001.11:g.229431890G>A	229431890	G	A	rs1553255357	exon 6	c.821C>T	p.Ala274Val	A274V	Ala272Val	missense		AD	De novo	NEM		Pathogenic	PP5_Very Strong,PM1,PM5,PM2_Supporting	1	NEM (1)	De novo	Pathogenic	3	Stehlíková (n=1; NEM), Schocchia (n=2; NEM)	DM	Stehlíková (2017) Clin Genet 91, 463; Scocchia (2019) NPJ Genom Med 4, 5 [Nemaline myopathy]	3	PSHP-DM	Germline	Pathogenic	DASA				NM_001100.4:c.821C>T(p.Ala274Val)	Failed / Not genotyped	ACTA1,ENSG00000290037			View	Myopathy;?Myopathy;Nemaline myopathy 3	Autosomal dominant;Autosomal recessive	coding,3'flank	coding	missense	AD/AR	Pathogenic
v7_137		L, H, C	NC_000001.11:g.229431890G>T	229431890	G	T	-	exon 6	c.821C>A	p.Ala274Glu	A274E	Ala272Glu	missense	Y			NEM		Pathogenic	PP5_Strong,PM1,PM5,PM2_Supporting,PP3	2	NEM (2)	Germline	Likely pathogenic	2	Sparrow (n=1; NEM intermediate), Laing (n=1; NEM intermediate)	DM	Sparrow (2003) Neuromuscul Disord 13, 519; Laing (2009) Hum Mutat 30, 1267	1	AAM*	Germline	Pathogenic	Invitae				NM_001100.4:c.821C>A(p.Ala274Glu)	Failed / Not genotyped	ACTA1,ENSG00000290037			View	Myopathy;?Myopathy;Nemaline myopathy 3	Autosomal dominant;Autosomal recessive	coding,3'flank	coding	missense	AD/AR	Pathogenic
v7_138		C	NC_000001.11:g.229431891_229431892delinsAA	229431891	CC	AA		exon 6	c.819_820delinsTT	p.Ala274Ser	A274S	Ala272Ser	missense				-		Likely pathogenic	PM5_Strong,PM1,PM2_Supporting			-	-			-	-	1	AAM*	Germline	Uncertain significance	Invitae				NM_001100.4:c.819_820delGGinsTT(p.Ala274Ser)	Failed / Not genotyped	ACTA1,ENSG00000290037			View	Myopathy;?Myopathy;Nemaline myopathy 3	Autosomal dominant;Autosomal recessive	coding,3'flank	coding	missense	AD/AR
v7_139		L	NC_000001.11:g.229431893G>C	229431893	G	C	-	exon 6	c.818C>G	p.Ser273Trp	S273W	Ser271Trp	missense				NEM		Uncertain significance P	PM1,PP3_Moderate,PM2_Supporting	1	NEM (1)	Unknown	Likely pathogenic			-	-		-	-	-	-				NM_001100.4:c.818C>G(p.Ser273Trp)	Failed / Not genotyped	ACTA1,ENSG00000290037			View	Myopathy;?Myopathy;Nemaline myopathy 3	Autosomal dominant;Autosomal recessive	coding,splicing,3'flank	coding,splicing	missense	AD/AR
v7_140		L, H	NC_000001.11:g.229431897C>G	229431897	C	G	-	exon 6	c.814G>C	p.Glu272Gln	E272Q	Glu270Gln	missense	Y			NEM		Uncertain significance P	PM1,PP3_Moderate,PM2_Supporting	1	NEM (1)	Germline	Pathogenic	1	Laing (n=1; NEM)	DM	Laing (2009) Hum Mutat 30, 1267		-	-	-	-				NM_001100.4:c.814G>C(p.Glu272Gln)	Failed / Not genotyped	ACTA1,ENSG00000290037			View	Myopathy;?Myopathy;Nemaline myopathy 3	Autosomal dominant;Autosomal recessive	coding,splicing,3'flank	coding,splicing	missense	AD/AR
v7_141		L, H, C	NC_000001.11:g.229431899A>C	229431899	A	C	rs1553255360	exon 6	c.812T>G	p.Met271Arg	M271R	Met269Arg	missense	Y		De novo	NEM		Pathogenic	PP3_Strong,PP5_Strong,PM2_Supporting,PP2	1	NEM (1)	De novo	Pathogenic	2	Jungbluth (n=1; NEM mild), Sparrow (n=1; NEM mild)	DM	Jungbluth (2001) Neuromuscul Disord 11, 35; Sparrow (2003) Neuromuscul Disord 13, 519	1	AAM*	Germline	Likely pathogenic	Invitae	LP	LP	PM6_S; PM2; PP3	NM_001100.4:c.812T>G(p.Met271Arg)	Failed / Not genotyped	ACTA1,ENSG00000290037			View	Myopathy;?Myopathy;Nemaline myopathy 3	Autosomal dominant;Autosomal recessive	coding,splicing,3'flank	coding,splicing	missense	AD/AR	Likely Pathogenic
v7_142		H, C	NC_000001.11:g.229431900T>C	229431900	T	C	rs1553255361	exon 6	c.811A>G	p.Met271Val	M271V	Met269Val	missense				FSPM, CM		Likely pathogenic	PM1,PM5,PM2_Supporting,PP3			-	-		Kao (n=1; FSPM), Nicolau (n=1; congenital myopathy)	DM	Kao (2018) J Clin Neurosci 53, 261; Nicolau (2019) Neurol Genet 5, e341 [Congenital myopathy]	2	AAM*	Germline	Uncertain significance	Invitae				NM_001100.4:c.811A>G(p.Met271Val)	Failed / Not genotyped	ACTA1,ENSG00000290037			View	Myopathy;?Myopathy;Nemaline myopathy 3	Autosomal dominant;Autosomal recessive	coding,splicing,3'flank	coding,splicing	missense	AD/AR	Uncertain significance
v7_143		L, H, C	NC_000001.11:g.229431902C>T	229431902	C	T	rs1553255362	exon 6	c.809G>A	p.Gly270Asp	G270D	Gly268Asp	missense	Y		De novo	NEM		Pathogenic	PP3_Very Strong,PP5_Very Strong,PM5_Strong,PM2_Supporting,PP2	2	NEM (2)	Germline, De novo	Pathogenic	2	Ohlsson (n=1; NEM), Laing (n=1; NEM)	DM	Ohlsson (2004) Neuromuscul Disord 14, 471; Laing (2009) Hum Mutat 30, 1267	4	NEM, Neurodevelopmental delay	Germline	Pathogenic/Likely pathogenic	Genetic Services Laboratory, University of Chicago; Centre de Biologie Pathologie Génétique, Centre Hospitalier Universitaire de Lille	P/LP	P	PM1; PM2; PM6; PP2; PP3	NM_001100.4:c.809G>A(p.Gly270Asp)	Failed / Not genotyped	ACTA1,ENSG00000290037			View	Myopathy;?Myopathy;Nemaline myopathy 3	Autosomal dominant;Autosomal recessive	coding,splicing,splicing-ACMG,3'flank	coding,splicing,splicing-ACMG	missense	AD/AR	Pathogenic
v7_144		L, H	NC_000001.11:g.229431903C>A	229431903	C	A	-	intron 5	c.809-1G>T	p.?	?	?		Y	AR		NEM		Likely pathogenic	PVS1,PM2_Supporting	2	NEM (2)	Germline	Pathogenic	1	Sparrow (n=1; NEM severe)	DM	Sparrow (2003) Neuromuscul Disord 13, 519		-	-	-	-				NM_001100.4:c.809-1G>T	Failed / Not genotyped	ACTA1,ENSG00000290037			View	Myopathy;?Myopathy;Nemaline myopathy 3	Autosomal dominant;Autosomal recessive	intronic,splicing,splicing-ACMG,3'flank	intronic,splicing,splicing-ACMG		AD/AR
v7_145		L, H, C	NC_000001.11:g.229431904T>A	229431904	T	A	rs1301902450	intron 5	c.809-2A>T	p.?	?	?			AR		NEM		Pathogenic	PVS1,PP5_Moderate,PM2_Supporting	1	NEM (1)	Germline	Likely pathogenic		Capalbo (n=1; no phenotype reported - carrier screening)	DM	Capalbo (2019) PLoS Genet 15, e1008409	1	AAM	Unknown	Pathogenic	NeuroMeGen, Hospital Clinico Santiago de Compostela				NM_001100.4:c.809-2A>T	Failed / Not genotyped	ACTA1,ENSG00000290037			View	Myopathy;?Myopathy;Nemaline myopathy 3	Autosomal dominant;Autosomal recessive	intronic,splicing,splicing-ACMG,3'flank	intronic,splicing,splicing-ACMG		AD/AR	Pathogenic
v7_146		C	NC_000001.11:g.229431911C>T	229431911	C	T		intron 5	c.809-9G>A	p.?	?	?					-		Likely benign	BP4_Strong,PM2_Supporting			-	-			-	-	1	AAM*	Germline	Uncertain significance	Invitae				NM_001100.4:c.809-9G>A	Failed / Not genotyped	ACTA1,ENSG00000290037			View	Myopathy;?Myopathy;Nemaline myopathy 3	Autosomal dominant;Autosomal recessive	intronic,splicing,3'flank	intronic,splicing		AD/AR
v7_147		C	NC_000001.11:g.229431912G>T	229431912	G	T	rs1659945481	intron 5	c.809-10C>A	p.?	?	?					-		Uncertain significance P	PP3_Strong,PM2_Supporting			-	-			-	-	1	AAM*	Germline	Uncertain significance	Invitae				NM_001100.4:c.809-10C>A	Failed / Not genotyped	ACTA1,ENSG00000290037			View	Myopathy;?Myopathy;Nemaline myopathy 3	Autosomal dominant;Autosomal recessive	intronic,splicing,3'flank	intronic,splicing		AD/AR	Uncertain significance
v7_148		C	NC_000001.11:g.229431913C>T	229431913	C	T		intron 5	c.809-11G>A	p.?	?	?					-		Likely benign	BP4_Strong,PM2_Supporting			-	-			-	-	1	AAM*	Germline	Likely benign	Invitae				NM_001100.4:c.809-11G>A	Failed / Not genotyped	ACTA1,ENSG00000290037			View	Myopathy;?Myopathy;Nemaline myopathy 3	Autosomal dominant;Autosomal recessive	intronic,3'flank	intronic		AD/AR
v7_149		C	NC_000001.11:g.229431914_229431915dup	229431914	G	GGG	rs201427429	intron 5	c.809-13_809-12dup	p.?	?	?					-		Likely benign	BP4_Moderate,PM2_Supporting			-	-			-	-	4	AAM*, CFTD*, FRCM*, NEM*	Germline	Conflicting interpretations (Uncertain significance(3), Likely benign(1))	Illumina Laboratory Services; Invitae				NM_001100.4:c.809-13_809-12dup	Failed / Not genotyped	ACTA1,ENSG00000290037			View	Myopathy;?Myopathy;Nemaline myopathy 3	Autosomal dominant;Autosomal recessive	intronic,3'flank	intronic		AD/AR	Uncertain significance
v7_150		C	NC_000001.11:g.229431915_229431916insA	229431915	G	GA		intron 5	c.809-14_809-13insT	p.?	?	?					-		Likely benign	BP4_Moderate,PM2_Supporting			-	-			-	-	1	AAM*	Germline	Likely benign	Invitae				NM_001100.4:c.809-14_809-13insT	Failed / Not genotyped	ACTA1,ENSG00000290037			View	Myopathy;?Myopathy;Nemaline myopathy 3	Autosomal dominant;Autosomal recessive	intronic,3'flank	intronic		AD/AR
v7_151	VarSome needed	C	NC_000001.11:g.229431915_229431916insG	229431914	G	GG	rs201427429	intron 5	c.809-13dup	p.?	?	?					-						-	-			-	-	7	AAM*, CFTD*, FRCM*, NEM*	Germline	Benign/Likely benign	Invitae; PreventionGenetics; Illumina Laboratory Services; GeneDx; EuroFins NTD LLC				MISSING?
v7_152		C	NC_000001.11:g.229431915_229431916insT	229431915	G	GT	rs749384329	intron 5	c.809-14_809-13insA	p.?	?	?					-		Likely benign	BP4_Moderate,PM2_Supporting			-	-			-	-	4	AAM*, CFTD*, FRCM*, NEM*	Germline	Conflicting interpretations (Uncertain significance(3), Likely benign(1))	Illumina Laboratory Services; Invitae				NM_001100.4:c.809-14_809-13insA	Failed / Not genotyped	ACTA1,ENSG00000290037			View	Myopathy;?Myopathy;Nemaline myopathy 3	Autosomal dominant;Autosomal recessive	intronic,3'flank	intronic		AD/AR	Conflicting
v7_153		L	NC_000001.11:g.229431915dup	229431915	G	GG	-	intron 5	c.809-12dup	p.=	=	=					None	Known polymorphism	Benign	BA1,BP6_Very Strong,BP4_Moderate	4	None (2), Not reported (2)	Germline	Benign, VUS			-	Graziano (2004) Int J Mol Med 13, 805		-	-	-	-				NM_001100.4:c.809-12dup	Failed / Not genotyped	ACTA1,ENSG00000290037			View	Myopathy;?Myopathy;Nemaline myopathy 3	Autosomal dominant;Autosomal recessive	intronic,3'flank	intronic		AD/AR	Likely Benign
v7_154		C	NC_000001.11:g.229431916_229431937delinsGGGGGGAGCGTGAGCAGAAGCT	229431916	CGGGGAGCGTGAGCAGAAGCTC	GGGGGGAGCGTGAGCAGAAGCT	rs1553255366	intron 5	c.809-35_809-14delinsAGCTTCTGCTCACGCTCCCCCC	p.?	?	?							Likely benign	BP6_Moderate,BP4,PM2_Supporting			-	-			-	-	1	Not specified	Germline	Benign/Likely benign	Laboratory for Molecular Medicine, Mass General Brigham Personalized Medicine				NM_001100.4:c.809-35_809-14delinsAGCTTCTGCTCACGCTCCCCCC	Failed / Not genotyped	ACTA1,ENSG00000290037			View	Myopathy;?Myopathy;Nemaline myopathy 3	Autosomal dominant;Autosomal recessive	intronic,3'flank	intronic		AD/AR	Benign
v7_155		C	NC_000001.11:g.229431916C>A	229431916	C	A		intron 5	c.809-14G>T	p.?	?	?					-		Likely benign	BP4_Strong,BP6_Moderate,PM2_Supporting			-	-			-	-	1	AAM*	Germline	Likely benign	Invitae				NM_001100.4:c.809-14G>T	Failed / Not genotyped	ACTA1,ENSG00000290037			View	Myopathy;?Myopathy;Nemaline myopathy 3	Autosomal dominant;Autosomal recessive	intronic,3'flank	intronic		AD/AR	Likely Benign
v7_156		L, C	NC_000001.11:g.229431916C>G	229431916	C	G	rs6673359	intron 5	c.809-14G>C	p.=, p.?	=	=					None		Benign	BA1,BP6_Very Strong,BP4_Strong	5	None (2), Unclassified (1), Not reported (2)	Germline	Benign			-	Graziano (2004) Int J Mol Med 13, 805	10	AAM*, CFTD*, FRCM*	Germline	Benign	PreventionGenetics; Eurofins NTD LLC; Laboratory for Molecular Medicine, Mass General Brigham Personalized Medicine; Illumina Laboratory Services; Invitae; GeneDx; Genome Diagnostics Laboratory, University Medical Center Utrecht; Joint Genome Diagnostic Labs from Nijmegen and Maastricht, Radboudumc and MUMC+ Labs				NM_001100.4:c.809-14G>C	Failed / Not genotyped	ACTA1,ENSG00000290037			View	Myopathy;?Myopathy;Nemaline myopathy 3	Autosomal dominant;Autosomal recessive	intronic,3'flank	intronic		AD/AR	Benign
v7_157		C	NC_000001.11:g.229431916C>T	229431916	C	T		intron 5	c.809-14G>A	p?	?	?					-		Likely benign	BP4_Strong,PM2_Supporting			-	-			-	-	1	AAM*	Germline	Likely benign	Invitae				NM_001100.4:c.809-14G>A	Failed / Not genotyped	ACTA1,ENSG00000290037			View	Myopathy;?Myopathy;Nemaline myopathy 3	Autosomal dominant;Autosomal recessive	intronic,3'flank	intronic		AD/AR
v7_158		C	NC_000001.11:g.229431916del	229431915	GC	G		intron 5	c.809-14del	p?	?	?					-		Likely benign	BP4_Moderate,BP6_Moderate,PM2_Supporting			-	-			-	-	1	Not provided	Germline	Benign	GeneDx				NM_001100.4:c.809-14del	Failed / Not genotyped	ACTA1,ENSG00000290037			View	Myopathy;?Myopathy;Nemaline myopathy 3	Autosomal dominant;Autosomal recessive	intronic,3'flank	intronic		AD/AR	Benign
v7_159		C	NC_000001.11:g.229431916delinsGG	229431915	GC	GGG	rs876657420	intron 5	c.809-14delinsCC	p?	?	?					-		Likely benign	BP6_Strong,BP4_Moderate,PM2_Supporting			-	-			-	-	2	Not specified	Germline	Benign	GeneDx; Laboratory for Molecular Medicine, Mass General Brigham Personalized Medicine				NM_001100.4:c.809-14delGinsCC	Failed / Not genotyped	ACTA1,ENSG00000290037			View	Myopathy;?Myopathy;Nemaline myopathy 3	Autosomal dominant;Autosomal recessive	intronic,3'flank	intronic		AD/AR	Benign
v7_160		C	NC_000001.11:g.229431917_229431918insC	229431917	G	GC	rs746125735	intron 5	c.809-16_809-15insG	p?	?	?					-		Likely benign	BP4_Moderate,PM2_Supporting			-	-			-	-	3	CFTD*, FRCM*, NEM*	Germline	Uncertain significance	Illumina Laboratory Services				NM_001100.4:c.809-16_809-15insG	Failed / Not genotyped	ACTA1,ENSG00000290037			View	Myopathy;?Myopathy;Nemaline myopathy 3	Autosomal dominant;Autosomal recessive	intronic,3'flank	intronic		AD/AR	Uncertain significance
v7_161		C	NC_000001.11:g.229431919_229431920insA	229431919	G	GA		intron 5	c.809-18_809-17insT	p?	?	?					-		Likely benign	BP4_Moderate,BP6_Moderate,PM2_Supporting			-	-			-	-	1	AAM*	Germline	Likely benign	Invitae				NM_001100.4:c.809-18_809-17insT	Failed / Not genotyped	ACTA1,ENSG00000290037			View	Myopathy;?Myopathy;Nemaline myopathy 3	Autosomal dominant;Autosomal recessive	intronic,3'flank	intronic		AD/AR	Likely Benign
v7_162	VarSome needed	C	NC_000001.11:g.229431920_229431921insG	229431917	G	GG	rs398123565	intron 5	c.809-18dup	p?	?	?					-						-	-			-	-	3	AAM*	Germline	Benign/Likely benign	GeneDx; Invitae; Eurofins NTD LLC				MISSING?
v7_163		C	NC_000001.11:g.229431920_229431921insT	229431920	G	GT	rs1659946693	intron 5	c.809-19_809-18insA	p?	?	?					-		Likely benign	BP4_Moderate,PM2_Supporting			-	-			-	-	1	PSHP-DM	Unknown	Uncertain significance	Centre for Mendelian Genomics, University Medical Centre Ljubljana				NM_001100.4:c.809-19_809-18insA	Failed / Not genotyped	ACTA1,ENSG00000290037			View	Myopathy;?Myopathy;Nemaline myopathy 3	Autosomal dominant;Autosomal recessive	intronic,3'flank	intronic		AD/AR	Uncertain significance
v7_164		L	NC_000001.11:g.229431920dup	229431920	G	GG	-	intron 5	c.809-15dup	p.=	=	=					Not reported		Benign	BP6_Very Strong,BS1,BS2,BP4_Moderate	2	Unclassified (1), Not reported (1)	Unknown	Benign, Likely benign			-	-		-	-	-	-				NM_001100.4:c.809-15dup	Failed / Not genotyped	ACTA1,ENSG00000290037			View	Myopathy;?Myopathy;Nemaline myopathy 3	Autosomal dominant;Autosomal recessive	intronic,3'flank	intronic		AD/AR	Likely Benign
v7_165		C	NC_000001.11:g.229431921_229431937delinsGAGCGTGAGCAGAAGCT	229431921	AGCGTGAGCAGAAGCTC	GAGCGTGAGCAGAAGCT	rs1064794988	intron 5	c.809-35_809-19delinsAGCTTCTGCTCACGCTC	p?	?	?					-		Likely benign	BP6_Moderate,BP4,PM2_Supporting			-	-			-	-	1	Not specified	Germline	Likely benign	GeneDx				NM_001100.4:c.809-35_809-19delinsAGCTTCTGCTCACGCTC	Failed / Not genotyped	ACTA1,ENSG00000290037			View	Myopathy;?Myopathy;Nemaline myopathy 3	Autosomal dominant;Autosomal recessive	intronic,3'flank	intronic		AD/AR	Likely Benign
v7_166		L, C	NC_000001.11:g.229431937del	229431936	TC	T	rs59228224	intron 5	c.809-35del	p.=	=	=					None		Benign	BA1,BP6_Very Strong,BP4_Strong	3	None (2), Unclassified (1)	Germline	Benign			-	Graziano (2004) Int J Mol Med 13, 805	3	Not provided, Not specified	Germline	Benign	PreventionGenetics; Eurofins NTD LLC; GeneDx				NM_001100.4:c.809-35del	Failed / Not genotyped	ACTA1,ENSG00000290037			View	Myopathy;?Myopathy;Nemaline myopathy 3	Autosomal dominant;Autosomal recessive	intronic,3'flank	intronic		AD/AR	Benign
v7_167		C	NC_000001.11:g.229431945C>A	229431945	C	A		intron 5	c.809-43G>T	p?	?	?					-		Benign	BS1,BS2,BP4_Strong,BP6_Moderate			-	-			-	-	1	Not provided	Germline	Likely benign	GeneDx				NM_001100.4:c.809-43G>T	Failed / Not genotyped	ACTA1,ENSG00000290037			View	Myopathy;?Myopathy;Nemaline myopathy 3	Autosomal dominant;Autosomal recessive	intronic,3'flank	intronic		AD/AR	Likely Benign
v7_168		C	NC_000001.11:g.229431976A>G	229431976	A	G		intron 5	c.808+18T>C	p?	?	?					-		Likely benign	BP4_Strong			-	-			-	-	1	AAM*	Germline	Likely benign	Invitae				NM_001100.4:c.808+18T>C	Failed / Not genotyped	ACTA1,ENSG00000290037			View	Myopathy;?Myopathy;Nemaline myopathy 3	Autosomal dominant;Autosomal recessive	intronic,3'flank	intronic		AD/AR
v7_169		C	NC_000001.11:g.229431978G>C	229431978	G	C		intron 5	c.808+16C>G	p?	?	?					-		Likely benign	BP4_Strong,PM2_Supporting			-	-			-	-	1	AAM*	Germline	Likely benign	Invitae				NM_001100.4:c.808+16C>G	Failed / Not genotyped	ACTA1,ENSG00000290037			View	Myopathy;?Myopathy;Nemaline myopathy 3	Autosomal dominant;Autosomal recessive	intronic,3'flank	intronic		AD/AR
v7_170		C	NC_000001.11:g.229431981G>A	229431981	G	A	rs539461449	intron 5	c.808+13C>T	p?	?	?					-		Benign	BS1,BS2,BP4_Strong,BP6_Strong			-	-			-	-	2	AAM*	Germline	Likely benign	PreventionGenetics; Invitae				NM_001100.4:c.808+13C>T	Failed / Not genotyped	ACTA1,ENSG00000290037			View	Myopathy;?Myopathy;Nemaline myopathy 3	Autosomal dominant;Autosomal recessive	intronic,3'flank	intronic		AD/AR	Likely Benign
v7_171		C	NC_000001.11:g.229431985G>T	229431985	G	T		intron 5	c.808+9C>A	p?	?	?					-		Likely benign	BP4_Strong,BP6_Moderate,PM2_Supporting			-	-			-	-	1	AAM*	Germline	Likely benign	Invitae				NM_001100.4:c.808+9C>A	Failed / Not genotyped	ACTA1,ENSG00000290037			View	Myopathy;?Myopathy;Nemaline myopathy 3	Autosomal dominant;Autosomal recessive	intronic,splicing,3'flank	intronic,splicing		AD/AR	Likely Benign
v7_172		C	NC_000001.11:g.229431987G>C	229431987	G	C	rs1571892919	intron 5	c.808+7C>G	p?	?	?					-		Likely benign	BP4_Strong,BP6_Moderate,PM2_Supporting			-	-			-	-	1	Not provided	Germline	Likely benign	Invitae				NM_001100.4:c.808+7C>G	Failed / Not genotyped	ACTA1,ENSG00000290037			View	Myopathy;?Myopathy;Nemaline myopathy 3	Autosomal dominant;Autosomal recessive	intronic,splicing,3'flank	intronic,splicing		AD/AR	Likely Benign
v7_173		C	NC_000001.11:g.229431988G>T	229431988	G	T	rs200342114	intron 5	c.808+6C>A	p?	?	?					-		Likely benign	BP4_Strong			-	-			-	-	1	AAM*	Germline	Uncertain significance	Invitae				NM_001100.4:c.808+6C>A	Failed / Not genotyped	ACTA1,ENSG00000290037			View	Myopathy;?Myopathy;Nemaline myopathy 3	Autosomal dominant;Autosomal recessive	intronic,splicing,3'flank	intronic,splicing		AD/AR	Uncertain significance
v7_174		C	NC_000001.11:g.229431991C>T	229431991	C	T		intron 5	c.808+3G>A	p?	?	?					-		Likely benign	BP4_Strong,PM2_Supporting			-	-			-	-	1	AAM*	Germline	Uncertain significance	Invitae				NM_001100.4:c.808+3G>A	Failed / Not genotyped	ACTA1,ENSG00000290037			View	Myopathy;?Myopathy;Nemaline myopathy 3	Autosomal dominant;Autosomal recessive	intronic,splicing,3'flank	intronic,splicing		AD/AR	Uncertain significance
v7_175		L, H	NC_000001.11:g.229431993CCG>CTT	229431993	CCG	CTT		intron 5	c.807_808delCGinsAA	p.Gly270Ser	G270S	Gly268Ser	missense	Y			NEM		Likely pathogenic	PM5_Strong,PM1,PM2_Supporting	1	NEM (1)	Germline	Pathogenic	1	Laing (n=1; NEM)	DM	Laing (2009) Hum Mutat 30, 1267		-	-	-	-				NM_001100.4:c.807_808delCGinsAA(p.Gly270Ser)	Failed / Not genotyped	ACTA1,ENSG00000290037			View	Myopathy;?Myopathy;Nemaline myopathy 3	Autosomal dominant;Autosomal recessive	coding,splicing,splicing-ACMG,3'flank	coding,splicing,splicing-ACMG	missense	AD/AR
v7_176		L, H, C	NC_000001.11:g.229431994C>A	229431994	C	A	rs121909525	exon 5	c.808G>T	p.Gly270Cys	G270C	Gly268Cys	missense	Y		De novo	NEM	Many cases (n = 8)	Pathogenic	PP3_Very Strong,PS3,PM5_Strong,PM1,PM2_Supporting,PP5	8	NEM (8)	De novo, Germline	Pathogenic	8	Ilkovksi (n=1; childhood-onset NEM), Sparrow (n=2; NEM mild, NEM intermediate), Ilkovski (n=1; childhood-onset NEM), Costa (functional work), Laing (n=8; NEM with some overlap Sparrow/Ilkovski)	DM	Ilkovski (2001) Am J Hum Genet 68, 1333; Sparrow (2003) Neuromuscul Disord 13, 519; Ilkovski (2004) Hum Mol Genet 13, 1727; Costa (2004) J Cell Sci 117: 3367 [Functional characterisation]; Laing (2009) Hum Mutat 30, 1267	1	AAM*	Germline	Pathogenic	OMIM	P	P	PM6_S; PM2; PS4_M; PP2; PP3; PS3_P	NM_001100.4:c.808G>T(p.Gly270Cys)	Failed / Not genotyped	ACTA1,ENSG00000290037			View	Myopathy;?Myopathy;Nemaline myopathy 3	Autosomal dominant;Autosomal recessive	coding,splicing,splicing-ACMG,3'flank	coding,splicing,splicing-ACMG	missense	AD/AR	Pathogenic
v7_177		L, H, C	NC_000001.11:g.229431994C>G	229431994	C	G	rs121909525	exon 5	c.808G>C	p.Gly270Arg	G270R	Gly268Arg	missense	Y		De novo	NEM	Many cases (n = 6)	Pathogenic	PP3_Very Strong,PM5_Strong,PP5_Strong,PM1,PM2_Supporting	6	NEM (5), Unclassified (1)	De novo, Germline	Pathogenic	6	Sparrow (n=2; NEM severe), Costa, Bathe (functional work), Laing (n=4; NEM)	DM	Sparrow (2003) Neuromuscul Disord 13, 519; Costa (2004) J Cell Sci 117: 3367 [Functional characterisation]; Bathe (2007) BMC Cell Biol 8: 2 [Functional characterisation]; Laing (2009) Hum Mutat 30, 1267	2	AAM*, NMD*	Germline	Pathogenic	Invitae; Laboratory for Molecular Medicine, Mass General Brigham Personalized Medicine	P	P	PS2_VeryStrong; PM2; PM5; PS3_Moderate; PP2; PP3	NM_001100.4:c.808G>C(p.Gly270Arg)	Failed / Not genotyped	ACTA1,ENSG00000290037			View	Myopathy;?Myopathy;Nemaline myopathy 3	Autosomal dominant;Autosomal recessive	coding,splicing,splicing-ACMG,3'flank	coding,splicing,splicing-ACMG	missense	AD/AR	Pathogenic
v7_178		L, H	NC_000001.11:g.229431994C>T	229431994	C	T	-	exon 5	c.808G>A	p.Gly270Ser	G270S	Gly268Ser	missense	Y		De novo	NEM		Pathogenic	PP3_Very Strong,PM5_Strong,PM1,PM2_Supporting	1	NEM (1)	De novo	Pathogenic	1	Graziano (n=1; NEM typical)	DM	Graziano (2004) Int J Mol Med 13, 805		-	-	-	-				NM_001100.4:c.808G>A(p.Gly270Ser)	Failed / Not genotyped	ACTA1,ENSG00000290037			View	Myopathy;?Myopathy;Nemaline myopathy 3	Autosomal dominant;Autosomal recessive	coding,splicing,splicing-ACMG,3'flank	coding,splicing,splicing-ACMG	missense	AD/AR
v7_179		C	NC_000001.11:g.229431999A>G	229431999	A	G	rs1558081605	exon 5	c.803T>C	p.Phe268Ser	F268S	Phe266Ser	missense			De novo	-		Likely pathogenic	PM1,PM5,PP3_Moderate,PP5_Moderate,PM2_Supporting			-	-			-	-	1	AAM	De novo	Pathogenic	Invitae	P	LP	PS2; PM2; PP3	NM_001100.4:c.803T>C(p.Phe268Ser)	Failed / Not genotyped	ACTA1,ENSG00000290037			View	Myopathy;?Myopathy;Nemaline myopathy 3	Autosomal dominant;Autosomal recessive	coding,splicing,3'flank	coding,splicing	missense	AD/AR	Pathogenic
v7_180		L, H	NC_000001.11:g.229432000A>G	229432000	A	G	-	exon 5	c.802T>C	p.Phe268Leu	F268L	Phe266Leu	missense	Y		De novo	NEM		Pathogenic	PP5_Strong,PM1,PM5,PP3_Moderate,PM2_Supporting	3	NEM (3)	De novo, Germline	Pathogenic	3	Laing (n=2; NEM, NEM typical), Maggi (n=1; congenital myopathy)	DM	Laing (2009) Hum Mutat 30, 1267; Maggi (2013) Neuromuscul Disord 23, 195		-	-	-	-				NM_001100.4:c.802T>C(p.Phe268Leu)	Failed / Not genotyped	ACTA1,ENSG00000290037			View	Myopathy;?Myopathy;Nemaline myopathy 3	Autosomal dominant;Autosomal recessive	coding,splicing,3'flank	coding,splicing	missense	AD/AR
v7_181		L, H, C	NC_000001.11:g.229432002G>C	229432002	G	C	-	exon 5	c.800C>G	p.Ser267Cys	S267C	Ser265Cys	missense	Y			NEM		Likely pathogenic	PP3_Strong,PM1,PM2_Supporting	1	NEM (1)	Germline	Pathogenic	1	Laing (n=1; NEM)	DM	Laing (2009) Hum Mutat 30, 1267	1	AAM*	Germline	Uncertain significance	Invitae				NM_001100.4:c.800C>G(p.Ser267Cys)	Failed / Not genotyped	ACTA1,ENSG00000290037			View	Myopathy;?Myopathy;Nemaline myopathy 3	Autosomal dominant;Autosomal recessive	coding,splicing,3'flank	coding,splicing	missense	AD/AR	Uncertain significance
v7_182		C	NC_000001.11:g.229432005G>A	229432005	G	A		exon 5	c.797C>T	p.Pro266Leu	P266L	Pro264Leu	missense				-		Likely pathogenic	PP3_Strong,PM1,PM2_Supporting			-	-			-	-	1	AAM*	Germline	Uncertain significance	Invitae				NM_001100.4:c.797C>T(p.Pro266Leu)	Failed / Not genotyped	ACTA1,ENSG00000290037			View	Myopathy;?Myopathy;Nemaline myopathy 3	Autosomal dominant;Autosomal recessive	coding,3'flank	coding	missense	AD/AR	Uncertain significance
v7_183		C	NC_000001.11:g.229432006G>A	229432006	G	A	rs1553255405	exon 5	c.796C>T	p.Pro266Ser	P266S	Pro264Ser	missense				-		Likely pathogenic	PP3_Strong,PM1,PM2_Supporting			-	-			-	-	1	AAM*	Germline	Uncertain significance	Invitae				NM_001100.4:c.796C>T(p.Pro266Ser)	Failed / Not genotyped	ACTA1,ENSG00000290037			View	Myopathy;?Myopathy;Nemaline myopathy 3	Autosomal dominant;Autosomal recessive	coding,3'flank	coding	missense	AD/AR	Uncertain significance
v7_184		L, H	NC_000001.11:g.229432006G>T	229432006	G	T	-	exon 5	c.796C>A	p.Pro266Thr	P266T	Pro264Thr	missense	Y			NEM		Likely pathogenic	PP3_Strong,PM1,PM2_Supporting	1	NEM (1)	Germline	Pathogenic	1	Laing (n=1; NEM typical)	DM	Laing (2009) Hum Mutat 30, 1267		-	-	-	-				NM_001100.4:c.796C>A(p.Pro266Thr)	Failed / Not genotyped	ACTA1,ENSG00000290037			View	Myopathy;?Myopathy;Nemaline myopathy 3	Autosomal dominant;Autosomal recessive	coding,3'flank	coding	missense	AD/AR
v7_185		L, H	NC_000001.11:g.229432008T>A	229432008	T	A	-	exon 5	c.794A>T	p.Gln265Leu	Q265L	Gln263Leu	missense	Y		De novo	NEM		Likely pathogenic	PP3_Strong,PM1,PM2_Supporting,PP5	1	NEM (1)	De novo	Pathogenic	1	Nowak (n=1; NEM severe), Costa (functional work)	DM	Nowak (1999) Nat Genet 23, 208; Costa (2004) J Cell Sci 117: 3367 [Functional characterisation]		-	-	-	-				NM_001100.4:c.794A>T(p.Gln265Leu)	Failed / Not genotyped	ACTA1,ENSG00000290037			View	Myopathy;?Myopathy;Nemaline myopathy 3	Autosomal dominant;Autosomal recessive	coding,3'flank	coding	missense	AD/AR
v7_186		C	NC_000001.11:g.229432008T>C	229432008	T	C		exon 5	c.794A>G	p.Gln265Arg	Q265R	Gln263Arg	missense				-		Likely pathogenic	PM1,PM5,PP3_Moderate,PM2_Supporting			-	-			-	-	1	NEM	Germline	Likely pathogenic	Invitae				NM_001100.4:c.794A>G(p.Gln265Arg)	Failed / Not genotyped	ACTA1,ENSG00000290037			View	Myopathy;?Myopathy;Nemaline myopathy 3	Autosomal dominant;Autosomal recessive	coding,3'flank	coding	missense	AD/AR
v7_187		C	NC_000001.11:g.229432016C>G	229432016	C	G	rs141030526	exon 5	c.786G>C	p.Thr262=	T262=	Thr260=	synonymous				-		Likely benign	BP4_Strong,BP7,PM2_Supporting			-	-			-	-	5	AAM*, CFTD*, FRCM*	Germline	Conflicting interpretations (Uncertain significance(2), Likely benign(1), Benign(2))	Illumina Laboratory Services; GeneDx; Invitae				NM_001100.4:c.786G>C(p.Thr262=)	Failed / Not genotyped	ACTA1,ENSG00000290037			View	Myopathy;?Myopathy;Nemaline myopathy 3	Autosomal dominant;Autosomal recessive	coding,3'flank	coding	synonymous	AD/AR	Conflicting
v7_188		L	NC_000001.11:g.229432018T>G	229432018	T	G	-	exon 5	c.784A>C	p.Thr262Pro	T262P	Thr260Pro	missense				Not reported		Uncertain significance	PM1,PM2_Supporting	1	Not reported (1)	Unknown	VUS			-	-		-	-	-	-				NM_001100.4:c.784A>C(p.Thr262Pro)	Failed / Not genotyped	ACTA1,ENSG00000290037			View	Myopathy;?Myopathy;Nemaline myopathy 3	Autosomal dominant;Autosomal recessive	coding,3'flank	coding	missense	AD/AR
v7_189		L, H, C	NC_000001.11:g.229432020T>A	229432020	T	A	rs121909523	exon 5	c.782A>T	p.Glu261Val	E261V	Glu259Val	missense	Y	AR		NEM		Pathogenic	PP5_Very Strong,PP3_Strong,PM1,PM2_Supporting	3	NEM (3)	Germline	Pathogenic	2	Nowak (n=1; NEM severe), Sparrow (n=1 NEM severe from Nowak 1999), Agrawal (n=1; NEM severe), Costa (functional work)	DM	Nowak (1999) Nat Genet 23, 208; Wallgren-Pettersson (2001) Neuromuscul Disord 11, 589; Sparrow (2003) Neuromuscul Disord 13, 519; Agrawal (2004) Ann Neurol 56, 86; Costa (2004) J Cell Sci 117, 3367 [Functional characterisation]	5	AAM*, AM*, CFTD*, PSHP-DM*	Germline	Pathogenic/Likely pathogenic	Illumina Laboratory Services; Invitae; Greenwood Genetic Center Diagnostic Laboratories, Greenwood Genetic Center; Fulgent Genetics; OMIM	LP	P	PS3; PM2; PM3; PP2; PP3	NM_001100.4:c.782A>T(p.Glu261Val)	Failed / Not genotyped	ACTA1,ENSG00000290037			View	Myopathy;?Myopathy;Nemaline myopathy 3	Autosomal dominant;Autosomal recessive	coding,3'flank	coding	missense	AD/AR	Pathogenic
v7_190		C	NC_000001.11:g.229432028G>A	229432028	G	A		exon 5	c.774C>T	p.Arg258=	R258=	Arg256=	synonymous				-		Likely benign	BP4_Strong,BP6_Moderate,BP7,PM2_Supporting			-	-			-	-	1	AAM*	Germline	Likely benign	Invitae				NM_001100.4:c.774C>T(p.Arg258=)	Failed / Not genotyped	ACTA1,ENSG00000290037			View	Myopathy;?Myopathy;Nemaline myopathy 3	Autosomal dominant;Autosomal recessive	coding,3'flank	coding	synonymous	AD/AR	Likely Benign
v7_191		L, H	NC_000001.11:g.229432029C>A	229432029	C	A	-	exon 5	c.773G>T	p.Arg258Leu	R258L	Arg256Leu	missense	Y			NEM		Pathogenic	PP3_Strong,PM1,PM5,PM2_Supporting,PP5	1	NEM (1)	Germline	Pathogenic	1	Sparrow (n=1; NEM severe)	DM	Sparrow (2003) Neuromuscul Disord 13, 519		-	-	-	-				NM_001100.4:c.773G>T(p.Arg258Leu)	Failed / Not genotyped	ACTA1,ENSG00000290037			View	Myopathy;?Myopathy;Nemaline myopathy 3	Autosomal dominant;Autosomal recessive	coding,3'flank	coding	missense	AD/AR
v7_192		L, H, C	NC_000001.11:g.229432029C>T	229432029	C	T	rs1659953887	exon 5	c.773G>A	p.Arg258His	R258H	Arg256His	missense	Y		De novo	NEM		Pathogenic	PP3_Strong,PP5_Strong,PM1,PM5,PM2_Supporting	2	NEM (2)	De novo, Germline	Pathogenic	3	Nowak (n=1; NEM severe), Sparrow (n=1; NEM severe), Winter (n=1; NEM typical)	DM	Nowak (1999) Nat Genet 23, 208; Sparrow (2003) Neuromuscul Disord 13, 519; Laing (2009) Hum Mutat 30, 1267; Winter (2016) Ann Neurol 79, 959	1	Not provided	Germline	Pathogenic	CeGaT Center for Human Genetics Tuebingen				NM_001100.4:c.773G>A(p.Arg258His)	Failed / Not genotyped	ACTA1,ENSG00000290037			View	Myopathy;?Myopathy;Nemaline myopathy 3	Autosomal dominant;Autosomal recessive	coding,3'flank	coding	missense	AD/AR	Pathogenic
v7_193		L, H	NC_000001.11:g.229432030G>C	229432030	G	C	-	exon 5	c.772C>G	p.Arg258Gly	R258G	Arg256Gly	missense		AD		CM, NEM		Pathogenic	PM5_Strong,PP3_Strong,PM1,PM2_Supporting	2	CM (1), NMD (1)	Germline	Likely pathogenic	2	Gonzalez-Quereda (n=1; congenital myopathy), Natera-de Benito (n=1; NEM)	DM	Gonzalez-Quereda (2020) Genes (Basel) 11, 539; Natera-de Benito (2021) Pediatr Neurol 115: 50 [Myopathy]		-	-	-	-				NM_001100.4:c.772C>G(p.Arg258Gly)	Failed / Not genotyped	ACTA1,ENSG00000290037			View	Myopathy;?Myopathy;Nemaline myopathy 3	Autosomal dominant;Autosomal recessive	coding,3'flank	coding	missense	AD/AR
v7_194		L, H	NC_000001.11:g.229432032A>C	229432032	A	C	-	exon 5	c.770T>G	p.Phe257Cys	F257C	Phe255Cys	missense	Y			NEM		Likely pathogenic	PP3_Strong,PM1,PM2_Supporting	1	NEM (1)	Germline	Pathogenic	1	Laing (n=1; NEM)	DM	Laing (2009) Hum Mutat 30, 1267		-	-	-	-				NM_001100.4:c.770T>G(p.Phe257Cys)	Failed / Not genotyped	ACTA1,ENSG00000290037			View	Myopathy;?Myopathy;Nemaline myopathy 3	Autosomal dominant;Autosomal recessive	coding,3'flank	coding	missense	AD/AR
v7_195		H	NC_000001.11:g.229432035C>A	229432035	C	A		exon 5	c.767G>T	p.Arg256Leu	R256L	Arg254Leu	missense			De novo	AMC		Pathogenic	PM5_Strong,PP3_Strong,PM1,PM2_Supporting			-	-	1	Laquerriere (n=1; AMC - de novo)	DM	Laquerriere (2022) J Med Genet 59, 559		-	-	-	-				NM_001100.4:c.767G>T(p.Arg256Leu)	Failed / Not genotyped	ACTA1,ENSG00000290037			View	Myopathy;?Myopathy;Nemaline myopathy 3	Autosomal dominant;Autosomal recessive	coding,3'flank	coding	missense	AD/AR
v7_196		L, H, C	NC_000001.11:g.229432035C>T	229432035	C	T	rs1659954003	exon 5	c.767G>A	p.Arg256His	R256H	Arg254His	missense		AD		DCM	3 affected family members plus 4 obligate carriers. ClinVar entry (Invitae) mistakenly associates with NEM, given original publication/s (Nowak 1999) refer to Arg256His. However, in those publications it actually refers to Arg258His but is confused due to legacy nomenclature	Pathogenic	PP3_Strong,PM1,PM5,PP5_Moderate,PM2_Supporting	1	DCM (1)	Germline	Likely pathogenic	4	Reza (n=4; DCM)	DM	Reza (2018) Circ Genom Precis Med 11, e002243	1	AAM*	Germline	Pathogenic	Invitae				NM_001100.4:c.767G>A(p.Arg256His)	Failed / Not genotyped	ACTA1,ENSG00000290037			View	Myopathy;?Myopathy;Nemaline myopathy 3	Autosomal dominant;Autosomal recessive	coding,3'flank	coding	missense	AD/AR	Pathogenic
v7_197		C	NC_000001.11:g.229432036G>A	229432036	G	A	rs1558081624	exon 5	c.766C>T	p.Arg256Cys	R256C	Arg254Cys	missense			De novo	-		Pathogenic	PP3_Strong,PM1,PM5,PP5_Moderate,PM2_Supporting			-	-			-	-	1	AAM (hypotonia and contractures)	De novo	Likely pathogenic	Invitae	LP	LP	PS2; PM2; PP3	NM_001100.4:c.766C>T(p.Arg256Cys)	Failed / Not genotyped	ACTA1,ENSG00000290037			View	Myopathy;?Myopathy;Nemaline myopathy 3	Autosomal dominant;Autosomal recessive	coding,3'flank	coding	missense	AD/AR	Likely Pathogenic
v7_198		L, H	NC_000001.11:g.229432036G>C	229432036	G	C	-	exon 5	c.766C>G	p.Arg256Gly	R256G	Arg254Gly	missense				CM/DCM, MYOP, DCM		Pathogenic	PM5_Strong,PP3_Strong,PM1,PM2_Supporting	1	CM/DCM (1)	Germline	Likely pathogenic	0	Reza (None - only mentions LOVD report)	DM?	Reza (2018) Circ Genom Precis Med 11, e002243		-	-	-	-				NM_001100.4:c.766C>G(p.Arg256Gly)	Failed / Not genotyped	ACTA1,ENSG00000290037			View	Myopathy;?Myopathy;Nemaline myopathy 3	Autosomal dominant;Autosomal recessive	coding,3'flank	coding	missense	AD/AR
v7_199		L, H	NC_000001.11:g.229432038T>C	229432038	T	C	-	exon 5	c.764A>G	p.Glu255Gly	E255G	Glu253Gly	missense	Y		De novo	NEM		Likely pathogenic	PP3_Strong,PM1,PM2_Supporting	1	NEM (1)	De novo	Pathogenic	1	Laing (n=1; NEM)	DM	Laing (2009) Hum Mutat 30, 1267		-	-	-	-				NM_001100.4:c.764A>G(p.Glu255Gly)	Failed / Not genotyped	ACTA1,ENSG00000290037			View	Myopathy;?Myopathy;Nemaline myopathy 3	Autosomal dominant;Autosomal recessive	coding,3'flank	coding	missense	AD/AR
v7_200		C	NC_000001.11:g.229432040G>C	229432040	G	C		exon 5	c.762C>G	p.Asn254Lys	N254K	Asn252Lys	missense				-		Likely pathogenic	PP3_Strong,PM1,PP5_Moderate,PM2_Supporting			-	-			-	-	1	AAM*	Germline	Likely pathogenic	Mendelics				NM_001100.4:c.762C>G(p.Asn254Lys)	Failed / Not genotyped	ACTA1,ENSG00000290037			View	Myopathy;?Myopathy;Nemaline myopathy 3	Autosomal dominant;Autosomal recessive	coding,3'flank	coding	missense	AD/AR	Likely Pathogenic
v7_201		L, H	NC_000001.11:g.229432042T>A	229432042	T	A	-	exon 5	c.760A>T	p.Asn254Tyr	N254Y	Asn252Tyr	missense	Y			NEM		Likely pathogenic	PP3_Strong,PM1,PM5,PM2_Supporting	1	NEM (1)	Germline	Pathogenic	1	Laing (n=1; NEM)	DM	Laing (2009) Hum Mutat 30, 1267		-	-	-	-				NM_001100.4:c.760A>T(p.Asn254Tyr)	Failed / Not genotyped	ACTA1,ENSG00000290037			View	Myopathy;?Myopathy;Nemaline myopathy 3	Autosomal dominant;Autosomal recessive	coding,3'flank	coding	missense	AD/AR
v7_202		L, H	NC_000001.11:g.229432042T>G	229432042	T	G	-	exon 5	c.760A>C	p.Asn254His	N254H	Asn252His	missense			De novo	NEM		Likely pathogenic	PP3_Strong,PM1,PM5,PM2_Supporting	1	NEM (1)	De novo	Pathogenic	1	Pula (n=1; NEM with mitochondrial complex I deficiency)	DM	Pula (2020) Neuromuscul Disord 30, 159		-	-	-	-				NM_001100.4:c.760A>C(p.Asn254His)	Failed / Not genotyped	ACTA1,ENSG00000290037			View	Myopathy;?Myopathy;Nemaline myopathy 3	Autosomal dominant;Autosomal recessive	coding,3'flank	coding	missense	AD/AR
v7_203		L, H	NC_000001.11:g.229432044C>T	229432044	C	T	-	exon 5	c.758G>A	p.Gly253Asp	G253D	Gly251Asp	missense	Y		De novo	NEM		Likely pathogenic	PP3_Strong,PM1,PM2_Supporting,PP5	2	NEM (2)	De novo, Germline	Pathogenic	2	Sparrow (n=1; NEM intermediate), Agrawal (n=1; NEM severe)	DM	Sparrow (2003) Neuromuscul Disord 13, 519; Agrawal (2004) Ann Neurol 56, 86; Laing (2009) Hum Mutat 30, 1267		-	-	-	-				NM_001100.4:c.758G>A(p.Gly253Asp)	Failed / Not genotyped	ACTA1,ENSG00000290037			View	Myopathy;?Myopathy;Nemaline myopathy 3	Autosomal dominant;Autosomal recessive	coding,3'flank	coding	missense	AD/AR
v7_204		C	NC_000001.11:g.229432045C>A	229432045	C	A		exon 5	c.757G>T	p.Gly253Cys	G253C	Gly251Cys	missense		AD		-		Likely pathogenic	PP3_Strong,PM1,PM5,PM2_Supporting			-	-			-	-	1	AAM	Germline	Uncertain significance	Invitae				NM_001100.4:c.757G>T(p.Gly253Cys)	Failed / Not genotyped	ACTA1,ENSG00000290037			View	Myopathy;?Myopathy;Nemaline myopathy 3	Autosomal dominant;Autosomal recessive	coding,3'flank	coding	missense	AD/AR	Uncertain significance
v7_205		L, H	NC_000001.11:g.229432045C>G	229432045	C	G	-	exon 5	c.757G>C	p.Gly253Arg	G253R	Gly251Arg	missense		AD		NEM, DM	Distal myopathy - father (proband) and two affected children. Proband originally diagnosed with SMA in mid-fifties	Likely pathogenic	PP3_Strong,PM1,PM5,PM2_Supporting	1	NEM (1)	Germline	Pathogenic	4	Liewluck (n=3; DM), Nicolau (n=1; congenital myopathy)	DM	Liewluck (2017) Neuromuscul Disord 27, 742; Nicolau (2019) Neurol Genet 5, e341 [Congenital myopathy]		-	-	-	-				NM_001100.4:c.757G>C(p.Gly253Arg)	Failed / Not genotyped	ACTA1,ENSG00000290037			View	Myopathy;?Myopathy;Nemaline myopathy 3	Autosomal dominant;Autosomal recessive	coding,3'flank	coding	missense	AD/AR
v7_206		C	NC_000001.11:g.229432051T>A	229432051	T	A		exon 5	c.751A>T	p.Thr251Ser	T251S	Thr249Ser	missense				-		Likely pathogenic	PP3_Strong,PM1,PM2_Supporting			-	-			-	-	1	AAM*	Germline	Uncertain significance	Invitae				NM_001100.4:c.751A>T(p.Thr251Ser)	Failed / Not genotyped	ACTA1,ENSG00000290037			View	Myopathy;?Myopathy;Nemaline myopathy 3	Autosomal dominant;Autosomal recessive	coding,3'flank	coding	missense	AD/AR
v7_207		L, H, C	NC_000001.11:g.229432053A>G	229432053	A	G	-	exon 5	c.749T>C	p.Ile250Thr	I250T	Ile248Thr	missense		AR		NEM, MFM	HGMD: myofibrillar myopathy, autosomal recessive	Likely pathogenic	PP3_Strong,PM1,PM2_Supporting,PP5	1	MFM (1)	Unknown	Pathogenic	2	Guglieri (n=2; MFM)	DM	Guglieri (2014) Neuromuscul Disord 24, 832	2	Abnormality of the musculature	Germline	Conflicting interpretations (Likely pathogenic(1), Uncertain significance(1))	Kariminejad - Najmabadi Pathology & Genetics Center				NM_001100.4:c.749T>C(p.Ile250Thr)	Failed / Not genotyped	ACTA1,ENSG00000290037			View	Myopathy;?Myopathy;Nemaline myopathy 3	Autosomal dominant;Autosomal recessive	coding,3'flank	coding	missense	AD/AR	Conflicting
v7_208		C	NC_000001.11:g.229432058C>T	229432058	C	T		exon 5	c.744G>A	p.Gln248=	Q248=	Gln246=	synonymous				-		Likely benign	BP4_Strong,BP6_Moderate,BP7,PM2_Supporting			-	-			-	-	1	AAM*	Germline	Likely benign	Invitae				NM_001100.4:c.744G>A(p.Gln248=)	Failed / Not genotyped	ACTA1,ENSG00000290037			View	Myopathy;?Myopathy;Nemaline myopathy 3	Autosomal dominant;Autosomal recessive	coding,3'flank	coding	synonymous	AD/AR	Likely Benign
v7_209		L, H	NC_000001.11:g.229432059T>C	229432059	T	C	-	exon 5	c.743A>G	p.Gln248Arg	Q248R	Gln246Arg	missense	Y	AD		NEM	5 affected children (Sparrow 2003)	Pathogenic	PP3_Strong,PM1,PM5,PM2_Supporting,PP5	2	NEM (2)	Germline	Pathogenic	11	Sparrow (n=5; NEM mild), Agrawal (n=5; NEM typical/mild), Wang (n=1; childhood-onset NEM)	DM	Sparrow (2003) Neuromuscul Disord 13, 519; Agrawal (2004) Ann Neurol 56, 86; Laing (2009) Hum Mutat 30, 1267; Wang (2020) Clin Genet 97: 878 [Additional report]		-	-	-	-				NM_001100.4:c.743A>G(p.Gln248Arg)	Failed / Not genotyped	ACTA1,ENSG00000290037			View	Myopathy;?Myopathy;Nemaline myopathy 3	Autosomal dominant;Autosomal recessive	coding,3'flank	coding	missense	AD/AR
v7_210		L, H, C	NC_000001.11:g.229432060G>T	229432060	G	T	rs1659954634	exon 5	c.742C>A	p.Gln248Lys	Q248K	Gln246Lys	missense	Y			NEM		Pathogenic	PP3_Strong,PM1,PM5,PM2_Supporting,PP5	1	NEM (1)	Germline	Pathogenic	1	Sparrow (n=1; NEM mild)	DM	Sparrow (2003) Neuromuscul Disord 13, 519	1	AAM*	Germline	Uncertain significance	Invitae				NM_001100.4:c.742C>A(p.Gln248Lys)	Failed / Not genotyped	ACTA1,ENSG00000290037			View	Myopathy;?Myopathy;Nemaline myopathy 3	Autosomal dominant;Autosomal recessive	coding,3'flank	coding	missense	AD/AR	Uncertain significance
v7_211		L, H, C	NC_000001.11:g.229432063C>G	229432063	C	G	rs1057521117	exon 5	c.739G>C	p.Gly247Arg	G247R	Gly245Arg	missense	Y			NEM		Pathogenic	PP5_Very Strong,PS1,PP3_Strong,PM1,PM2_Supporting	1	NEM (1)	Germline	Pathogenic	1	Laing (n=1; NEM severe)	DM	Laing (2009) Hum Mutat 30, 1267	4	AAM	Germline	Pathogenic	Department of Rehabilitation Medicine, Incheon St. Mary’s Hospital,College of Medicine, The Catholic University of Korea; Other	P	VUS	PM2; PP2; PP3	NM_001100.4:c.739G>C(p.Gly247Arg)	Failed / Not genotyped	ACTA1,ENSG00000290037			View	Myopathy;?Myopathy;Nemaline myopathy 3	Autosomal dominant;Autosomal recessive	coding,3'flank	coding	missense	AD/AR	Pathogenic
v7_212		L, H, C	NC_000001.11:g.229432063C>T	229432063	C	T	rs1057521117	exon 5	c.739G>A	p.Gly247Arg	G247R	Gly245Arg	missense			De novo	CFTD, FA		Pathogenic	PS1,PP3_Strong,PM1,PP5_Moderate,PM2_Supporting	1	CFTD (1)	Germline	Pathogenic	1	Pergande (n=1; fetal akinesia)	DM	Pergande (2020) Genet Med 22, 511	1	AMC, FADS	De novo	Pathogenic	Cirak Lab, University Hospital Cologne				NM_001100.4:c.739G>A(p.Gly247Arg)	Failed / Not genotyped	ACTA1,ENSG00000290037			View	Myopathy;?Myopathy;Nemaline myopathy 3	Autosomal dominant;Autosomal recessive	coding,3'flank	coding	missense	AD/AR	Pathogenic
v7_213		C	NC_000001.11:g.229432064G>C	229432064	G	C		exon 5	c.738C>G	p.Asp246Glu	D246E	Asp244Glu	missense				-		Pathogenic	PS1,PP3_Strong,PM1,PM2_Supporting			-	-			-	-	1	AAM*	Germline	Uncertain significance	Invitae				NM_001100.4:c.738C>G(p.Asp246Glu)	Failed / Not genotyped	ACTA1,ENSG00000290037			View	Myopathy;?Myopathy;Nemaline myopathy 3	Autosomal dominant;Autosomal recessive	coding,3'flank	coding	missense	AD/AR
v7_214		L, H, C	NC_000001.11:g.229432064G>T	229432064	G	T	rs748592740	exon 5	c.738C>A	p.Asp246Glu	D246E	Asp244Glu	missense	Y		De novo	NEM		Likely pathogenic	PP3_Strong,PM1,PP5_Moderate,PM2_Supporting	1	NEM (1)	Germline	Pathogenic	1	Laing (n=1; NEM)	DM	Laing (2009) Hum Mutat 30, 1267	4	AAM	De novo	Conflicting interpretations (Pathogenic(1), Likely pathogenic(1), Uncertain significance(2))	Institute of Human Genetics, Klinikum rechts der Isar	P	LP	PS2; PM2; PP2; PP3	NM_001100.4:c.738C>A(p.Asp246Glu)	Failed / Not genotyped	ACTA1,ENSG00000290037			View	Myopathy;?Myopathy;Nemaline myopathy 3	Autosomal dominant;Autosomal recessive	coding,3'flank	coding	missense	AD/AR	Pathogenic
v7_215		L	NC_000001.11:g.229432065T>G	229432065	T	G	-	exon 5	c.737A>C	p.Asp246Ala	D246A	Asp244Ala	missense		AD		CFTD		Likely pathogenic	PP3_Strong,PM1,PM5,PM2_Supporting	1	CFTD (1)	Germline	Likely pathogenic			-	-		-	-	-	-				NM_001100.4:c.737A>C(p.Asp246Ala)	Failed / Not genotyped	ACTA1,ENSG00000290037			View	Myopathy;?Myopathy;Nemaline myopathy 3	Autosomal dominant;Autosomal recessive	coding,3'flank	coding	missense	AD/AR
v7_216		C	NC_000001.11:g.229432072G>A	229432072	G	A		exon 5	c.730C>T	p.Leu244=	L244=	Leu242	synonymous				-		Likely benign	BP4_Strong,BP6_Moderate,BP7,PM2_Supporting			-	-			-	-	1	AAM*	Germline	Likely benign	Invitae				NM_001100.4:c.730C>T(p.Leu244=)	Failed / Not genotyped	ACTA1,ENSG00000290037			View	Myopathy;?Myopathy;Nemaline myopathy 3	Autosomal dominant;Autosomal recessive	coding,3'flank	coding	synonymous	AD/AR	Likely Benign
v7_217		L, H, C	NC_000001.11:g.229432075C>T	229432075	C	T	rs367543051	exon 5	c.727G>A	p.Glu243Lys	E243K	Glu241Lys	missense	Y		De novo	NEM, NEM/CFTD		Likely pathogenic	PP3_Strong,PM1,PM2_Supporting,PP5	2	NEM (2)	De novo, Germline	Pathogenic	2	Sparrow (n=1; NEM severe), Laing (n=1; NEM/CFTD)	DM	Sparrow (2003) Neuromuscul Disord 13, 519; Laing (2009) Hum Mutat 30, 1267	2	AAM*, CFTD*	Germline	Uncertain significance	Invitae; GeneReviews	P	LP	PM2; PM6; PP2; PP3	NM_001100.4:c.727G>A(p.Glu243Lys)	Failed / Not genotyped	ACTA1,ENSG00000290037			View	Myopathy;?Myopathy;Nemaline myopathy 3	Autosomal dominant;Autosomal recessive	coding,3'flank	coding	missense	AD/AR	Uncertain significance
v7_218		C	NC_000001.11:g.229432076G>A	229432076	G	A		exon 5	c.726C>T	p.Tyr242_Glu243=	Y242_E243=	Tyr240_Glu241=	synonymous				-		Likely benign	BP4_Strong,BP7,PM2_Supporting			-	-			-	-	1	AAM*	Germline	Likely benign	Invitae				NM_001100.4:c.726C>T(p.Tyr242=)	Failed / Not genotyped	ACTA1,ENSG00000290037			View	Myopathy;?Myopathy;Nemaline myopathy 3	Autosomal dominant;Autosomal recessive	coding,3'flank	coding	synonymous	AD/AR
v7_219		C	NC_000001.11:g.229432079G>A	229432079	G	A		exon 5	c.723C>T	p.Ser241_Tyr242=	S241_Y242=	Ser239_Tyr240=	synonymous				-		Likely benign	BP4_Strong,BP7,PM2_Supporting			-	-			-	-	1	AAM*	Germline	Likely benign	Invitae				NM_001100.4:c.723C>T(p.Ser241=)	Failed / Not genotyped	ACTA1,ENSG00000290037			View	Myopathy;?Myopathy;Nemaline myopathy 3	Autosomal dominant;Autosomal recessive	coding,3'flank	coding	synonymous	AD/AR
v7_220		L, H	NC_000001.11:g.229432079G>T	229432079	G	T	-	exon 5	c.723C>A	p.Ser241Arg	S241R	Ser239Arg	missense				LGMD		Uncertain significance P	PM1,PP3_Moderate,PM2_Supporting	1	Limb-girdle weakness (1)	Germline	Likely pathogenic	1	Töpf (n=1; neuromuscular disease with limb-girdle weakness)	DM	Töpf (2020) Genet Med 22, 1478		-	-	-	-				NM_001100.4:c.723C>A(p.Ser241Arg)	Failed / Not genotyped	ACTA1,ENSG00000290037			View	Myopathy;?Myopathy;Nemaline myopathy 3	Autosomal dominant;Autosomal recessive	coding,3'flank	coding	missense	AD/AR
v7_221		C	NC_000001.11:g.229432082C>T	229432082	C	T	rs771443604	exon 5	c.720G>A	p.Lys240=	K240=	Lys238=	synonymous				-		Likely benign	BP4_Strong,BP6_Moderate,BP7,PM2_Supporting			-	-			-	-	1	Not provided	Germline	Likely benign	Invitae				NM_001100.4:c.720G>A(p.Lys240=)	Failed / Not genotyped	ACTA1,ENSG00000290037			View	Myopathy;?Myopathy;Nemaline myopathy 3	Autosomal dominant;Autosomal recessive	coding,3'flank	coding	synonymous	AD/AR	Likely Benign
v7_222		C	NC_000001.11:g.229432086T>C	229432086	T	C		exon 5	c.716A>G	p.Glu239Gly	E239G	Glu237Gly	missense				-		Uncertain significance LP	PP3_Moderate,PM1_Supporting,PM2_Supporting			-	-			-	-	2	AAM*	Germline	Uncertain significance	Invitae				NM_001100.4:c.716A>G(p.Glu239Gly)	Failed / Not genotyped	ACTA1,ENSG00000290037			View	Myopathy;?Myopathy;Nemaline myopathy 3	Autosomal dominant;Autosomal recessive	coding,3'flank	coding	missense	AD/AR
v7_223		L, H	NC_000001.11:g.229432087C>A	229432087	C	A	-	exon 5	c.715G>T	p.Glu239*	E239*	Glu237*	nonsense	Y	AR		NEM		Likely pathogenic	PVS1,PM2_Supporting	1	NEM (1)	Germline	Pathogenic	1	Laing (n=1; NEM)	DM	Laing (2009) Hum Mutat 30, 1267		-	-	-	-				NM_001100.4:c.715G>T(p.Glu239Ter)	Failed / Not genotyped	ACTA1,ENSG00000290037			View	Myopathy;?Myopathy;Nemaline myopathy 3	Autosomal dominant;Autosomal recessive	NMD,coding,3'flank	NMD,coding	nonsense	AD/AR
v7_224		L, H, C	NC_000001.11:g.229432087C>T	229432087	C	T	rs886044062	exon 5	c.715G>A	p.Glu239Lys	E239K	Glu237Lys	missense			De novo	NEM, HCM	NEM and cardiomyopathy (Kim 2011)	Uncertain significance LP	PP3_Moderate,PM1_Supporting,PM2_Supporting	2	NEM (1), Not reported (1)	De novo	Likely pathogneic	2	Kim (n=1; NEM/HCM), Park (n=1; NEM)	DM	Kim (2011) J Neurol Sci 307, 171; Park (2018) Muscle Nerve 58: 235 [Nemaline myopathy]	1	Not provided	Germline	Uncertain significance	Eurofins NTD LLC				NM_001100.4:c.715G>A(p.Glu239Lys)	Failed / Not genotyped	ACTA1,ENSG00000290037			View	Myopathy;?Myopathy;Nemaline myopathy 3	Autosomal dominant;Autosomal recessive	coding,3'flank	coding	missense	AD/AR	Uncertain significance
v7_225		C	NC_000001.11:g.229432089A>G	229432089	A	G	rs1571893051	exon 5	c.713T>C	p.Leu238Pro	L238P	Leu236Pro	missense				-		Uncertain significance LP	PP3_Moderate,PM2_Supporting,PP2			-	-			-	-	1	AAM*	Germline	Uncertain significance	Invitae				NM_001100.4:c.713T>C(p.Leu238Pro)	Failed / Not genotyped	ACTA1,ENSG00000290037			View	Myopathy;?Myopathy;Nemaline myopathy 3	Autosomal dominant;Autosomal recessive	coding,3'flank	coding	missense	AD/AR	Uncertain significance
v7_226		C	NC_000001.11:g.229432092del	229432090	GG	G	rs1211561143	exon 5	c.712del	p.Leu238fs	L238fs	Leu236fs	frameshift				-	Loss of function, so interpreted as pathogenic	Pathogenic	PVS1,PP5_Moderate,PM2_Supporting			-	-			-	-	1	AAM*	Germline	Pathogenic	Invitae				NM_001100.4:c.712del(p.Leu238TrpfsTer48)	Failed / Not genotyped	ACTA1,ENSG00000290037			View	Myopathy;?Myopathy;Nemaline myopathy 3	Autosomal dominant;Autosomal recessive	NMD,coding,3'flank	NMD,coding	frameshift	AD/AR	Pathogenic
v7_227		C	NC_000001.11:g.229432098G>T	229432098	G	T		exon 5	c.704C>A	p.Ser235Tyr	S235Y	Ser233Tyr	missense			De novo	-		Uncertain significance LP	PP5_Moderate,PM1_Supporting,PM2_Supporting			-	-			-	-	1	AAM	De novo	Pathogenic	Invitae				NM_001100.4:c.704C>A(p.Ser235Tyr)	Failed / Not genotyped	ACTA1,ENSG00000290037			View	Myopathy;?Myopathy;Nemaline myopathy 3	Autosomal dominant;Autosomal recessive	coding,3'flank	coding	missense	AD/AR	Pathogenic
v7_228		C	NC_000001.11:g.229432104_229432105delinsTT	229432104	GC	TT		exon 5	c.697_698delinsAA	p.Ala233Asn	A233N	Ala231Asn	missense				-		Uncertain significance	PM1,PM2_Supporting			-	-			-	-	1	AAM*	Germline	Uncertain significance	Invitae				NM_001100.4:c.697_698delGCinsAA(p.Ala233Asn)	Failed / Not genotyped	ACTA1,ENSG00000290037			View	Myopathy;?Myopathy;Nemaline myopathy 3	Autosomal dominant;Autosomal recessive	coding,3'flank	coding	missense	AD/AR	Uncertain significance
v7_229		L, H	NC_000001.11:g.229432107G>A	229432107	G	A	-	exon 5	c.695C>T	p.Ala232Val	A232V	Ala230Val	missense	Y		De novo	NEM		Likely pathogenic	PP3_Strong,PM1,PM2_Supporting	1	Unclassified (1)	De novo	Pathogenic	1	Laing (n=1; NEM)	DM	Laing (2009) Hum Mutat 30, 1267		-	-	-	-				NM_001100.4:c.695C>T(p.Ala232Val)	Failed / Not genotyped	ACTA1,ENSG00000290037			View	Myopathy;?Myopathy;Nemaline myopathy 3	Autosomal dominant;Autosomal recessive	coding,3'flank	coding	missense	AD/AR
v7_230		C	NC_000001.11:g.229432109C>T	229432109	C	T		exon 5	c.693G>A	p.Thr231=	T231=	Thr229=	synonymous				-		Likely benign	BP4_Strong,BP6_Moderate,BP7,PM2_Supporting			-	-			-	-	1	AAM*	Germline	Likely benign	Invitae				NM_001100.4:c.693G>A(p.Thr231=)	Failed / Not genotyped	ACTA1,ENSG00000290037			View	Myopathy;?Myopathy;Nemaline myopathy 3	Autosomal dominant;Autosomal recessive	coding,3'flank	coding	synonymous	AD/AR	Likely Benign
v7_231		L, H	NC_000001.11:g.229432115C>A	229432115	C	A	-	exon 5	c.687G>T	p.Met229Ile	M229I	Met227Ile	missense	Y		De novo	NEM		Pathogenic	PS1,PM5_Strong,PP3_Strong,PM1,PM2_Supporting	1	NEM (1)	De novo	Pathogenic	1	Laing (n=1; NEM)	DM	Laing (2009) Hum Mutat 30, 1267		-	-	-	-				NM_001100.4:c.687G>T(p.Met229Ile)	Failed / Not genotyped	ACTA1,ENSG00000290037			View	Myopathy;?Myopathy;Nemaline myopathy 3	Autosomal dominant;Autosomal recessive	coding,3'flank	coding	missense	AD/AR
v7_232		L, H	NC_000001.11:g.229432115C>G	229432115	C	G	-	exon 5	c.687G>C	p.Met229Ile	M229I	Met227Ile	missense	Y		De novo	NEM	Mis-labelled as c.790G>C in Agrawal 2004	Pathogenic	PS1,PM5_Strong,PP3_Strong,PM1,PM2_Supporting	1	NEM (1)	De novo	Pathogenic	2	Sparrow (n=1; NEM typical), Agrawal (n=1; NEM typical)	DM	Sparrow (2003) Neuromuscul Disord 13, 519; Agrawal (2004) Ann Neurol 56, 86		-	-	-	-				NM_001100.4:c.687G>C(p.Met229Ile)	Failed / Not genotyped	ACTA1,ENSG00000290037			View	Myopathy;?Myopathy;Nemaline myopathy 3	Autosomal dominant;Autosomal recessive	coding,3'flank	coding	missense	AD/AR
v7_233		L, H	NC_000001.11:g.229432115C>T	229432115	C	T	-	exon 5	c.687G>A	p.Met229Ile	M229I	Met227Ile	missense	Y	AD		NEM	Family (2 individuals)?	Pathogenic	PM5_Strong,PP3_Strong,PM1,PM2_Supporting,PP5	2	NEM (1), Not reported (1)	Germline	Pathogenic	2	Sparrow (n=2; NEM typical)	DM	Sparrow (2003) Neuromuscul Disord 13, 519		-	-	-	-				NM_001100.4:c.687G>A(p.Met229Ile)	Failed / Not genotyped	ACTA1,ENSG00000290037			View	Myopathy;?Myopathy;Nemaline myopathy 3	Autosomal dominant;Autosomal recessive	coding,3'flank	coding	missense	AD/AR
v7_234		L, H	NC_000001.11:g.229432116A>G	229432116	A	G	-	exon 5	c.686T>C	p.Met229Thr	M229T	Met227Thr	missense	Y		De novo	NEM		Pathogenic	PM5_Strong,PP3_Strong,PM1,PM2_Supporting,PP5	2	NEM (2)	De novo	Pathogenic	2	Sparrow (n=1; NEM severe), Laing (n=1; NEM)	DM	Sparrow (2003) Neuromuscul Disord 13, 519; Laing (2009) Hum Mutat 30, 1267		-	-	-	-				NM_001100.4:c.686T>C(p.Met229Thr)	Failed / Not genotyped	ACTA1,ENSG00000290037			View	Myopathy;?Myopathy;Nemaline myopathy 3	Autosomal dominant;Autosomal recessive	coding,3'flank	coding	missense	AD/AR
v7_235		C	NC_000001.11:g.229432117T>A	229432117	T	A	rs794727714	exon 5	c.685A>T	p.Met229Leu	M229L	Met227Leu	missense				-		Likely pathogenic	PM5_Strong,PM1,PP3_Moderate,PM2_Supporting			-	-			-	-	1	AAM	Germline	Likely pathogenic	Invitae				NM_001100.4:c.685A>T(p.Met229Leu)	Failed / Not genotyped	ACTA1,ENSG00000290037			View	Myopathy;?Myopathy;Nemaline myopathy 3	Autosomal dominant;Autosomal recessive	coding,3'flank	coding	missense	AD/AR	Uncertain significance
v7_236		L, H, C	NC_000001.11:g.229432117T>C	229432117	T	C	rs794727714	exon 5	c.685A>G	p.Met229Val	M229V	Met227Val	missense	Y		De novo	NEM		Pathogenic	PM5_Strong,PP3_Strong,PM1,PM2_Supporting,PP5	4	NEM (3), Unclassified (1)	De novo	Likely pathogenic	4	Sparrow (n=2; NEM typical), Laing (n=2; NEM)	DM	Sparrow (2003) Neuromuscul Disord 13, 519; Laing (2009) Hum Mutat 30, 1267	2	AAM	Germline	Conflicting interpretations (Likely pathogenic(1), Uncertain significance(1))	Clinical Genetics Laboratory, University Hospital Schleswig-Holstein				NM_001100.4:c.685A>G(p.Met229Val)	Failed / Not genotyped	ACTA1,ENSG00000290037			View	Myopathy;?Myopathy;Nemaline myopathy 3	Autosomal dominant;Autosomal recessive	coding,3'flank	coding	missense	AD/AR	Uncertain significance
v7_237	Need to access paper to check inheritance	H, C	NC_000001.11:g.229432120C>A	229432120	C	A	rs1558081664	exon 5	c.682G>T	p.Glu228*	E228*	Glu226Term	nonsense		AR?		MYOP		Pathogenic	PVS1,PP5_Strong,PM2_Supporting			-	-	1	Vill (n=1; myopathy)	DM	Vill (2017) J Neuromuscul Dis 4, 315	2	AAM*, CFTD	Germline	Pathogenic	Institute of Human Genetics, Klinikum rechts der Isar; Invitae				NM_001100.4:c.682G>T(p.Glu228Ter)	Failed / Not genotyped	ACTA1,ENSG00000290037			View	Myopathy;?Myopathy;Nemaline myopathy 3	Autosomal dominant;Autosomal recessive	NMD,coding,3'flank	NMD,coding	nonsense	AD/AR	Pathogenic
v7_238		L, H, C	NC_000001.11:g.229432120C>G	229432120	C	G	rs1558081664	exon 5	c.682G>C	p.Glu228Gln	E228Q	Glu226Gln	missense	Y			NEM, MYOP		Likely pathogenic	PP3_Strong,PM1,PP5_Moderate,PM2_Supporting	3	NEM (1), MYOP (1), Not reported (1)	Germline	Pathogenic	3	Laing (n=1; NEM), Kajino (n=1; CFTD), Savarese (n=1 congenital myopathy), Vissers (couldn't find variant)	DM	Laing (2009) Hum Mutat 30, 1267; Kajino (2014) J Neurol Sci 340, 94 [Fibre type disproportion, congenital]; Savarese (2014) Acta Neuropathol Commun 2, 100 [Congenital myopathy]; Vissers (2017) Genet Med 19, 1055 [Neurology, paediatric]	1	AAM*	Germline	Pathogenic	Invitae	LP	LP	PS2; PM2; PP2; PP3	NM_001100.4:c.682G>C(p.Glu228Gln)	Failed / Not genotyped	ACTA1,ENSG00000290037			View	Myopathy;?Myopathy;Nemaline myopathy 3	Autosomal dominant;Autosomal recessive	coding,3'flank	coding	missense	AD/AR	Likely Pathogenic
v7_239		L, H	NC_000001.11:g.229432125T>C	229432125	T	C	-	exon 5	c.677A>G	p.Glu226Gly	E226G	Glu224Gly	missense	Y		De novo	NEM	Labelled as c.780A>G in Agrawal (2004)	Pathogenic	PP3_Strong,PM1,PM5,PM2_Supporting,PP5	2	NEM (2)	De novo, Germline	Pathogenic	2	Sparrow (n=1; NEM typical), Agrawal (n=1; NEM typical)	DM	Sparrow (2003) Neuromuscul Disord 13, 519; Agrawal (2004) Ann Neurol 56, 86; Laing (2009) Hum Mutat 30, 1267		-	-	-	-				NM_001100.4:c.677A>G(p.Glu226Gly)	Failed / Not genotyped	ACTA1,ENSG00000290037			View	Myopathy;?Myopathy;Nemaline myopathy 3	Autosomal dominant;Autosomal recessive	coding,3'flank	coding	missense	AD/AR
v7_240		L, H, C	NC_000001.11:g.229432126C>G	229432126	C	G	rs1057521118	exon 5	c.676G>C	p.Glu226Gln	E226Q	Glu224Gln	missense	Y			NEM		Likely pathogenic	PM1,PM5,PP3_Moderate,PM2_Supporting,PP5	1	NEM (1)	Germline	Pathogenic	1	Sparrow (n=1; NEM severe)	DM	Sparrow (2003) Neuromuscul Disord 13, 519	2	AAM*	Germline	Pathogenic/Likely pathogenic	GeneDx; Invitae				NM_001100.4:c.676G>C(p.Glu226Gln)	Failed / Not genotyped	ACTA1,ENSG00000290037			View	Myopathy;?Myopathy;Nemaline myopathy 3	Autosomal dominant;Autosomal recessive	coding,3'flank	coding	missense	AD/AR	Conflicting
v7_241		C	NC_000001.11:g.229432126C>T	229432126	C	T	rs1057521118	exon 5	c.676G>A	p.Glu226Lys	E226K	Glu224Lys	missense				-		Likely pathogenic	PM5_Strong,PM1,PP3_Moderate,PM2_Supporting			-	-			-	-	2	AAM*	Germline	Uncertain significance	Invitae				NM_001100.4:c.676G>A(p.Glu226Lys)	Failed / Not genotyped	ACTA1,ENSG00000290037			View	Myopathy;?Myopathy;Nemaline myopathy 3	Autosomal dominant;Autosomal recessive	coding,3'flank	coding	missense	AD/AR	Uncertain significance
v7_242		H	NC_000001.11:g.229432127G>T	229432127	G	T		exon 5	c.675C>A	p.Phe225Leu	F225L	Phe223Leu	missense				Developmental disorder		Uncertain significance P	PM1,PP3_Moderate,PM2_Supporting			-	-	1	Turner (n=1; developmental disorder - large screen)	DM?	Turner (2019) Am J Hum Genet 105, 1274		-	-	-	-				NM_001100.4:c.675C>A(p.Phe225Leu)	Failed / Not genotyped	ACTA1,ENSG00000290037			View	Myopathy;?Myopathy;Nemaline myopathy 3	Autosomal dominant;Autosomal recessive	coding,3'flank	coding	missense	AD/AR
v7_243		L, H, C	NC_000001.11:g.229432134A>G	229432134	A	G	rs121909530	exon 5	c.668T>C	p.Leu223Pro	L223P	Leu221Pro	missense	Y			CFTD		Likely pathogenic	PP3_Strong,PM1,PM2_Supporting,PP5	1	CFTD (1)	Germline	Pathogenic	2	Laing (n=1; CFTD), Clarke, Vandamme (functional work), Tominaga (n=1; CFTD)	DM	Laing (2004) Ann Neurol 56, 689; Clarke (2007) Ann Neurol 61, 552 [Functional characterisation]; Vandamme (2009) Cell Motil Cytoskeleton 66, 179 [Functional characterisation]; Tominaga (2010) Acta Neuropathol 119, 481	4	CFTD	Germline	Conflicting interpretations (Pathogenic(1), Likely pathogenic(1), Uncertain significance(1), Not provided(1))	Institute of Human Genetics, University of Leipzig Medical Center; Invitae; OMIM; GeneReviews				NM_001100.4:c.668T>C(p.Leu223Pro)	Failed / Not genotyped	ACTA1,ENSG00000290037			View	Myopathy;?Myopathy;Nemaline myopathy 3	Autosomal dominant;Autosomal recessive	coding,3'flank	coding	missense	AD/AR	Conflicting
v7_244		L	NC_000001.11:g.229432135G>C	229432135	G	C	-	exon 5	c.667C>G	p.Leu223Val	L223V	Leu221Val	missense				CM		Likely pathogenic	PM1,PM5,PP3_Moderate,PM2_Supporting	1	MYOP (1)	Unknown	Likely pathogenic			-	-		-	-	-	-				NM_001100.4:c.667C>G(p.Leu223Val)	Failed / Not genotyped	ACTA1,ENSG00000290037			View	Myopathy;?Myopathy;Nemaline myopathy 3	Autosomal dominant;Autosomal recessive	coding,3'flank	coding	missense	AD/AR
v7_245		C	NC_000001.11:g.229432142G>T	229432142	G	T	rs201823652	exon 5	c.660C>A	p.Tyr220Ter	Y220*	Tyr218Ter	nonsense				-	Pathogenicity in ClinVar assumed based on fact that LoF variants in ACTA1 are known to be pathogenic. This is likely a recessive variant, esp. since present in gnomAD	Pathogenic	PVS1,PP5_Moderate,PM2_Supporting			-	-			-	-	1	AAM*	Germline	Pathogenic	Invitae				NM_001100.4:c.660C>A(p.Tyr220Ter)	Failed / Not genotyped	ACTA1,ENSG00000290037			View	Myopathy;?Myopathy;Nemaline myopathy 3	Autosomal dominant;Autosomal recessive	NMD,coding,3'flank	NMD,coding	nonsense	AD/AR	Pathogenic
v7_246		C	NC_000001.11:g.229432143T>A	229432143	T	A	rs1571893107	exon 5	c.659A>T	p.Tyr220Phe	Y220F	Tyr218Phe	missense				-		Likely pathogenic	PP3_Strong,PM1_Supporting,PM2_Supporting			-	-			-	-	1	AAM*	Germline	Uncertain significance	Invitae				NM_001100.4:c.659A>T(p.Tyr220Phe)	Failed / Not genotyped	ACTA1,ENSG00000290037			View	Myopathy;?Myopathy;Nemaline myopathy 3	Autosomal dominant;Autosomal recessive	coding,3'flank	coding	missense	AD/AR	Uncertain significance
v7_247		C	NC_000001.11:g.229432150G>A	229432150	G	A		exon 5	c.652C>T	p.Leu218_Cys219=	L218_C219=	Leu216_Cys217=	synonymous				-		Likely benign	BP4_Strong,BP7,PM2_Supporting			-	-			-	-	1	AAM*	Germline	Likely benign	Invitae				NM_001100.4:c.652C>T(p.Leu218=)	Failed / Not genotyped	ACTA1,ENSG00000290037			View	Myopathy;?Myopathy;Nemaline myopathy 3	Autosomal dominant;Autosomal recessive	coding,3'flank	coding	synonymous	AD/AR
v7_248		L, H	NC_000001.11:g.229432153T>A	229432153	T	A	-	exon 5	c.649A>T	p.Lys217*	K217*	Lys215*	nonsense	Y	AR		NEM		Likely pathogenic	PVS1,PM2_Supporting	1	NEM (1)	Germline	Pathogenic	1	Laing (n=1; NEM)	DM	Laing (2009) Hum Mutat 30, 1267		-	-	-	-				NM_001100.4:c.649A>T(p.Lys217Ter)	Failed / Not genotyped	ACTA1,ENSG00000290037			View	Myopathy;?Myopathy;Nemaline myopathy 3	Autosomal dominant;Autosomal recessive	NMD,coding,3'flank	NMD,coding	nonsense	AD/AR
v7_249		L	NC_000001.11:g.229432156C>G	229432156	C	G	-	exon 5	c.646G>C	p.Glu216Gln	E216Q	Glu214Gln	missense				NEM	Variant inherited from unaffected parent so pathogenicity uncertain	Likely pathogenic	PP3_Strong,PM2_Supporting,PP2	1	NEM (1)	Germline	VUS			-	-		-	-	-	-				NM_001100.4:c.646G>C(p.Glu216Gln)	Failed / Not genotyped	ACTA1,ENSG00000290037			View	Myopathy;?Myopathy;Nemaline myopathy 3	Autosomal dominant;Autosomal recessive	coding,3'flank	coding	missense	AD/AR
v7_250		C	NC_000001.11:g.229432157C>T	229432157	C	T	rs1553255420	exon 5	c.645G>A	p.Lys215=	K215=	Lys213=	synonymous				-		Likely benign	BP4_Strong,BP6_Moderate,BP7,PM2_Supporting			-	-			-	-	1	AAM*	Germline	Likely benign	Invitae				NM_001100.4:c.645G>A(p.Lys215=)	Failed / Not genotyped	ACTA1,ENSG00000290037			View	Myopathy;?Myopathy;Nemaline myopathy 3	Autosomal dominant;Autosomal recessive	coding,3'flank	coding	synonymous	AD/AR	Likely Benign
v7_251		L	NC_000001.11:g.229432171C>T	229432171	C	T	-	exon 5	c.631G>A	p.Val211Met	V211M	Val209Met	missense				Not reported		Uncertain significance	PM2_Supporting,PP2,PP3	1	Not reported (1)	Unknown	VUS			-	-		-	-	-	-				NM_001100.4:c.631G>A(p.Val211Met)	Failed / Not genotyped	ACTA1,ENSG00000290037			View	Myopathy;?Myopathy;Nemaline myopathy 3	Autosomal dominant;Autosomal recessive	coding,3'flank	coding	missense	AD/AR
v7_252		L, H	NC_000001.11:g.229432172G>C	229432172	G	C	-	exon 5	c.630C>G	p.Ile210Met	I210M	Ile208Met	missense		AR		MYOP		Likely pathogenic	PP3_Strong,PM2_Supporting,PP2	1	MYOP (1)	Germline	VUS	1	Ganapathy (n=1; myopathy)	DM?	Ganapathy (2019) J Neurol 266, 1919		-	-	-	-				NM_001100.4:c.630C>G(p.Ile210Met)	Failed / Not genotyped	ACTA1,ENSG00000290037			View	Myopathy;?Myopathy;Nemaline myopathy 3	Autosomal dominant;Autosomal recessive	coding,3'flank	coding	missense	AD/AR
v7_253		L, H	NC_000001.11:g.229432175C>G	229432175	C	G	-	exon 5	c.627G>C	p.Glu209Asp	E209D	Glu207Asp	missense		AR?	De novo	NEM	Reported in combination with K68K synonymous change (G>A transversion)	Likely pathogenic	PP3_Strong,PM2_Supporting,PP2	2	NEM (1), Not reported (1)	De novo	VUS	1	Graziano (n=1; NEM)	DM	Graziano (2004) Int J Mol Med 13, 805		-	-	-	-				NM_001100.4:c.627G>C(p.Glu209Asp)	Failed / Not genotyped	ACTA1,ENSG00000290037			View	Myopathy;?Myopathy;Nemaline myopathy 3	Autosomal dominant;Autosomal recessive	coding,3'flank	coding	missense	AD/AR
v7_254		C	NC_000001.11:g.229432175C>T	229432175	C	T		exon 5	c.627G>A	p.Glu209_Ile210=	E209_I210=	Glu207_Ile208=	synonymous				-		Likely benign	BP4_Strong,BP7,PM2_Supporting			-	-			-	-	1	AAM*	Germline	Likely benign	Invitae				NM_001100.4:c.627G>A(p.Glu209=)	Failed / Not genotyped	ACTA1,ENSG00000290037			View	Myopathy;?Myopathy;Nemaline myopathy 3	Autosomal dominant;Autosomal recessive	coding,3'flank	coding	synonymous	AD/AR
v7_255		L	NC_000001.11:g.229432177C>T	229432177	C	T	-	exon 5	c.625G>A	p.Glu209Lys	E209K	Glu207Lys	missense				Not reported		Likely pathogenic	PP3_Strong,PM2_Supporting,PP2	1	Not reported (1)	Unknown	Pathogenic			-	-		-	-	-	-				NM_001100.4:c.625G>A(p.Glu209Lys)	Failed / Not genotyped	ACTA1,ENSG00000290037			View	Myopathy;?Myopathy;Nemaline myopathy 3	Autosomal dominant;Autosomal recessive	coding,splicing,3'flank	coding,splicing	missense	AD/AR
v7_256		C	NC_000001.11:g.229432180G>T	229432180	G	T		exon 5	c.622C>A	p.Arg208Ser	R208S	Arg206Ser	missense				-		Likely pathogenic	PP3_Strong,PM2_Supporting,PP2			-	-			-	-	1	AAM*	Germline	Uncertain significance	Invitae				NM_001100.4:c.622C>A(p.Arg208Ser)	Failed / Not genotyped	ACTA1,ENSG00000290037			View	Myopathy;?Myopathy;Nemaline myopathy 3	Autosomal dominant;Autosomal recessive	coding,splicing,3'flank	coding,splicing	missense	AD/AR	Uncertain significance
v7_257		L, H	NC_000001.11:g.229432181C>G	229432181	C	G	rs367543050	exon 5	c.621G>C	p.Glu207Asp	E207D	Glu205Asp	missense	Y	AD		CFTD	Father of proband also carries mutation and shows histopathological changes in muscle biopsy, although is clinically unaffected	Likely pathogenic	PP3_Strong,PM2_Supporting,PP2	1	CFTD (1)	Germline	Pathogenic	1	Laing (n=1; CFTD)	DM	Laing (2009) Hum Mutat 30, 1267; Feng (2009) Neuromuscul Disord 19, 6		-	-	-	-				NM_001100.4:c.621G>C(p.Glu207Asp)	Failed / Not genotyped	ACTA1,ENSG00000290037			View	Myopathy;?Myopathy;Nemaline myopathy 3	Autosomal dominant;Autosomal recessive	coding,splicing,3'flank	coding,splicing	missense	AD/AR	Not provided
v7_258		L, H	NC_000001.11:g.229432182T>C	229432182	T	C	-	exon 5	c.620A>G	p.Glu207Gly	E207G	Glu205Gly	missense	Y			NEM		Likely pathogenic	PP3_Strong,PM2_Supporting,PP2	1	NEM (1)	Germline	Pathogenic	1	Laing (n=1; NEM)	DM	Laing (2009) Hum Mutat 30, 1267		-	-	-	-				NM_001100.4:c.620A>G(p.Glu207Gly)	Failed / Not genotyped	ACTA1,ENSG00000290037			View	Myopathy;?Myopathy;Nemaline myopathy 3	Autosomal dominant;Autosomal recessive	coding,splicing,3'flank	coding,splicing	missense	AD/AR
v7_259		C	NC_000001.11:g.229432185G>A	229432185	G	A	rs1571893145	exon 5	c.617C>T	p.Ala206Val	A206V	Ala204Val	missense				-		Pathogenic	PP3_Strong,PM5,PP5_Moderate,PM2_Supporting,PP2			-	-			-	-	1	AAM	De novo	Pathogenic	Invitae				NM_001100.4:c.617C>T(p.Ala206Val)	Failed / Not genotyped	ACTA1,ENSG00000290037			View	Myopathy;?Myopathy;Nemaline myopathy 3	Autosomal dominant;Autosomal recessive	coding,splicing,splicing-ACMG,3'flank	coding,splicing,splicing-ACMG	missense	AD/AR	Pathogenic
v7_260		C	NC_000001.11:g.229432190G>A	229432190	G	A	rs199804338	intron 4	c.617-5C>T	p?	?	?					-		Benign	BP6_Very Strong,BS1,BS2,BP4_Strong			-	-			-	-	3	AAM*	Germline	Benign/Likely benign	PreventionGenetics; GeneDx; Invitae				NM_001100.4:c.617-5C>T	Failed / Not genotyped	ACTA1,ENSG00000290037			View	Myopathy;?Myopathy;Nemaline myopathy 3	Autosomal dominant;Autosomal recessive	intronic,splicing,3'flank	intronic,splicing		AD/AR	Likely Benign
v7_261		L, H, C	NC_000001.11:g.229432190G>T	229432190	G	T	-	intron 4	c.617-5C>A	p.Thr205_Ala206insAla	T205_A206insA	Thr203_Ala204insAla		Y	AD		NEM	2 affected family members. Variant predicted to create cryptic splice site and add one AA (Ala) translated from intron 4 to the mature protein	Likely pathogenic	PP3_Strong,PM2_Supporting,PP5	2	NEM (2)	Germline	Likely pathogenic	1	Laing (n=1; NEM)	DM	Laing (2009) Hum Mutat 30, 1267	3	AAM*	Germline	Conflicting interpretations (Likely pathogenic(1), Uncertain significance(2))	GeneDx; Invitae				NM_001100.4:c.617-5C>A	Failed / Not genotyped	ACTA1,ENSG00000290037			View	Myopathy;?Myopathy;Nemaline myopathy 3	Autosomal dominant;Autosomal recessive	intronic,splicing,3'flank	intronic,splicing		AD/AR	Conflicting
v7_262		C	NC_000001.11:g.229432193G>A	229432193	G	A		intron 4	c.617-8C>T	p?	?	?					-		Likely benign	BP4_Strong,PM2_Supporting			-	-			-	-	1	AAM*	Germline	Likely benign	Invitae				NM_001100.4:c.617-8C>T	Failed / Not genotyped	ACTA1,ENSG00000290037			View	Myopathy;?Myopathy;Nemaline myopathy 3	Autosomal dominant;Autosomal recessive	intronic,splicing,3'flank	intronic,splicing		AD/AR
v7_263		C	NC_000001.11:g.229432205G>A	229432205	G	A		intron 4	c.617-20C>T	p?	?	?					-		Likely benign	BP4_Strong,PM2_Supporting			-	-			-	-	1	AAM*	Germline	Likely benign	Invitae				NM_001100.4:c.617-20C>T	Failed / Not genotyped	ACTA1,ENSG00000290037			View	Myopathy;?Myopathy;Nemaline myopathy 3	Autosomal dominant;Autosomal recessive	intronic,3'flank	intronic		AD/AR
v7_264		C	NC_000001.11:g.229432213C>G	229432213	C	G		intron 4	c.617-28G>C	p?	?	?					-		Benign	BS1,BS2,BP4_Strong,BP6_Moderate			-	-			-	-	1	Not provided	Germline	Likely benign	GeneDx				NM_001100.4:c.617-28G>C	Failed / Not genotyped	ACTA1,ENSG00000290037			View	Myopathy;?Myopathy;Nemaline myopathy 3	Autosomal dominant;Autosomal recessive	intronic,3'flank	intronic		AD/AR	Likely Benign
v7_265		C	NC_000001.11:g.229432250G>T	229432250	G	T		intron 4	c.616+20C>A	p?	?	?					-		Likely benign	BP4_Strong,PM2_Supporting			-	-			-	-	1	AAM*	Germline	Likely benign	Invitae				NM_001100.4:c.616+20C>A	Failed / Not genotyped	ACTA1,ENSG00000290037			View	Myopathy;?Myopathy;Nemaline myopathy 3	Autosomal dominant;Autosomal recessive	intronic,3'flank	intronic		AD/AR
v7_266		C	NC_000001.11:g.229432251G>A	229432251	G	A		intron 4	c.616+19C>T	p?	?	?					-		Likely benign	BP4_Strong,BP6_Moderate,PM2_Supporting			-	-			-	-	1	AAM*	Germline	Likely benign	Invitae				NM_001100.4:c.616+19C>T	Failed / Not genotyped	ACTA1,ENSG00000290037			View	Myopathy;?Myopathy;Nemaline myopathy 3	Autosomal dominant;Autosomal recessive	intronic,3'flank	intronic		AD/AR	Likely Benign
v7_267		C	NC_000001.11:g.229432251G>T	229432251	G	T		intron 4	c.616+19C>A	p?	?	?					-		Likely benign	BP4_Strong,BP6_Moderate,PM2_Supporting			-	-			-	-	1	AAM*	Germline	Likely benign	Invitae				NM_001100.4:c.616+19C>A	Failed / Not genotyped	ACTA1,ENSG00000290037			View	Myopathy;?Myopathy;Nemaline myopathy 3	Autosomal dominant;Autosomal recessive	intronic,3'flank	intronic		AD/AR	Likely Benign
v7_268		C	NC_000001.11:g.229432265C>T	229432265	C	T	rs773010488	intron 4	c.616+5G>A	p?	?	?					-		Uncertain significance P	PP3_Strong,PM2_Supporting			-	-			-	-	1	AAM*	Germline	Uncertain significance	Invitae				NM_001100.4:c.616+5G>A	Failed / Not genotyped	ACTA1,ENSG00000290037			View	Myopathy;?Myopathy;Nemaline myopathy 3	Autosomal dominant;Autosomal recessive	intronic,splicing,3'flank	intronic,splicing		AD/AR	Uncertain significance
v7_269		C	NC_000001.11:g.229432266G>A	229432266	G	A		intron 4	c.616+4C>T	p?	?	?					-		Likely benign	BP4_Strong,PM2_Supporting			-	-			-	-	1	AAM*	Germline	Uncertain significance	Invitae				NM_001100.4:c.616+4C>T	Failed / Not genotyped	ACTA1,ENSG00000290037			View	Myopathy;?Myopathy;Nemaline myopathy 3	Autosomal dominant;Autosomal recessive	intronic,splicing,3'flank	intronic,splicing		AD/AR	Uncertain significance
v7_270		C	NC_000001.11:g.229432266G>C	229432266	G	C	rs371799971	intron 4	c.616+4C>G	p?	?	?					-		Likely benign	BP4_Strong,PM2_Supporting			-	-			-	-	2	AAM*	Germline	Conflicting interpretations (Uncertain significance(1), Likely benign(1))	GeneDx; Invitae				NM_001100.4:c.616+4C>G	Failed / Not genotyped	ACTA1,ENSG00000290037			View	Myopathy;?Myopathy;Nemaline myopathy 3	Autosomal dominant;Autosomal recessive	intronic,splicing,3'flank	intronic,splicing		AD/AR	Conflicting
v7_271		L, H	NC_000001.11:g.229432268A>G	229432268	A	G	-	intron 4	c.616+2T>C	p.?	?	?			AR		NMD		Likely pathogenic	PVS1,PM2_Supporting	1	NMD (1)	Germline	Likely pathogenic	1	Gonzalez-Quereda (n=1; NMD - generalised muscle weakness)	DM	Gonzalez-Quereda (2020) Genes (Basel) 11, 539		-	-	-	-				NM_001100.4:c.616+2T>C	Failed / Not genotyped	ACTA1,ENSG00000290037			View	Myopathy;?Myopathy;Nemaline myopathy 3	Autosomal dominant;Autosomal recessive	intronic,splicing,splicing-ACMG,3'flank	intronic,splicing,splicing-ACMG		AD/AR
v7_272		L, H, C	NC_000001.11:g.229432269C>T	229432269	C	T	rs111812550	intron 4	c.616+1G>A	p.?	?	?		Y	AR		NEM	Splicing alteration	Pathogenic	PVS1,PP5_Moderate,PM2_Supporting	1	NEM (1)	Germline	Pathogenic	1	Laing (n=1; NEM severe)	DM	Laing (2009) Hum Mutat 30, 1267	1	AAM*	Germline	Pathogenic	Invitae				NM_001100.4:c.616+1G>A	Failed / Not genotyped	ACTA1,ENSG00000290037			View	Myopathy;?Myopathy;Nemaline myopathy 3	Autosomal dominant;Autosomal recessive	intronic,splicing,splicing-ACMG,3'flank	intronic,splicing,splicing-ACMG		AD/AR	Pathogenic
v7_273		L, H, C	NC_000001.11:g.229432270C>T	229432270	C	T	rs1057521119	exon 4	c.616G>A	p.Ala206Thr	A206T	Ala204Thr	missense	Y			NEM	4 cases, mostly mild/adult onset	Pathogenic	PP3_Very Strong,PP5_Strong,PM5,PM1_Supporting,PM2_Supporting	4	NEM (4)	Germline	Pathogenic	4	Laing (n=4; 2 NEM, 2 NEM mild)	DM	Laing (2009) Hum Mutat 30, 1267	2	AAM*	Germline	Pathogenic/Likely pathogenic	GeneDx; Invitae	P/LP	LP	PM1; PM2; PP2; PP3; PS4_Supporting	NM_001100.4:c.616G>A(p.Ala206Thr)	Failed / Not genotyped	ACTA1,ENSG00000290037			View	Myopathy;?Myopathy;Nemaline myopathy 3	Autosomal dominant;Autosomal recessive	coding,splicing,splicing-ACMG,3'flank	coding,splicing,splicing-ACMG	missense	AD/AR	Pathogenic
v7_274		H	NC_000001.11:g.229432272G>T	229432272	G	T		exon 4	c.614C>A	p.Thr205Lys	T205K	Thr203Lys	missense			De novo	Muscle weakness	Respiratory insufficiency due to muscle weakness, generalized hypotonia and encephalopathy	Likely pathogenic	PP3_Strong,PM1,PM2_Supporting			-	-	1	de Castro (n=1; NEM, de novo)	DM	de Castro (2020) J Clin Med 9, 2362		-	-	-	-				NM_001100.4:c.614C>A(p.Thr205Lys)	Failed / Not genotyped	ACTA1,ENSG00000290037			View	Myopathy;?Myopathy;Nemaline myopathy 3	Autosomal dominant;Autosomal recessive	coding,splicing,3'flank	coding,splicing	missense	AD/AR
v7_275		L, H, C	NC_000001.11:g.229432275G>A	229432275	G	A	-	exon 4	c.611C>T	p.Thr204Ile	T204I	Thr202Ile	missense			De novo	NEM		Likely pathogenic	PP3_Strong,PM1,PM2_Supporting	1	NEM (1)	De novo	Pathogenic	2	Castiglioni (n=1; NEM), Moreno (n=1; NEM)	DM	Castiglioni (2014) Muscle Nerve 50, 1011; Moreno (2017) Pediatr Neurol 75, 11 [Additional case report]	1	AAM*	Germline	Pathogenic	Invitae				NM_001100.4:c.611C>T(p.Thr204Ile)	Failed / Not genotyped	ACTA1,ENSG00000290037			View	Myopathy;?Myopathy;Nemaline myopathy 3	Autosomal dominant;Autosomal recessive	coding,splicing,3'flank	coding,splicing	missense	AD/AR
v7_276		L	NC_000001.11:g.229432276T>G	229432276	T	G	-	exon 4	c.610A>C	p.Thr204Pro	T204P	Thr202Pro	missense				Not reported		Likely pathogenic	PP3_Strong,PM1,PM2_Supporting	1	Not reported (1)	Unknown	Likely pathogenic			-	VKGL data sharing initiative Nederland		-	-	-	-				NM_001100.4:c.610A>C(p.Thr204Pro)	Failed / Not genotyped	ACTA1,ENSG00000290037			View	Myopathy;?Myopathy;Nemaline myopathy 3	Autosomal dominant;Autosomal recessive	coding,splicing,3'flank	coding,splicing	missense	AD/AR
v7_277		H	NC_000001.11:g.229432279C>T	229432279	C	T		exon 4	c.607G>A	p.Val203Met	V203M	Val201Met	missense				DCM		Uncertain significance LP	PM1,PM2_Supporting,PP3			-	-	1	Mazzarotto (n=1; DCM)	DM?	Mazzarotto (2020) Circulation 141, 387		-	-	-	-				NM_001100.4:c.607G>A(p.Val203Met)	Failed / Not genotyped	ACTA1,ENSG00000290037			View	Myopathy;?Myopathy;Nemaline myopathy 3	Autosomal dominant;Autosomal recessive	coding,splicing,3'flank	coding,splicing	missense	AD/AR
v7_278		C	NC_000001.11:g.229432280G>T	229432280	G	T	rs1255258064	exon 4	c.606C>A	p.Phe202Leu	F202L	Phe200Leu	missense				-		Likely pathogenic	PP3_Strong,PM1,PM2_Supporting			-	-			-	-	1	AAM	Germline	Uncertain significance	Invitae				NM_001100.4:c.606C>A(p.Phe202Leu)	Failed / Not genotyped	ACTA1,ENSG00000290037			View	Myopathy;?Myopathy;Nemaline myopathy 3	Autosomal dominant;Autosomal recessive	coding,3'flank	coding	missense	AD/AR	Uncertain significance
v7_279		C	NC_000001.11:g.229432283G>A	229432283	G	A		exon 4	c.603C>T	p.Ser201_Phe202=	S201_F202=	Ser199_Phe200=	synonymous				-		Likely benign	BP4_Strong,BP7,PM2_Supporting			-	-			-	-	1	AAM*	Germline	Likely benign	Invitae				NM_001100.4:c.603C>T(p.Ser201=)	Failed / Not genotyped	ACTA1,ENSG00000290037			View	Myopathy;?Myopathy;Nemaline myopathy 3	Autosomal dominant;Autosomal recessive	coding,3'flank	coding	synonymous	AD/AR
v7_280		L, H, C	NC_000001.11:g.229432287T>C	229432287	T	C	-	exon 4	c.599A>G	p.Tyr200Cys	Y200C	Tyr198Cys	missense	Y		De novo	NEM		Pathogenic	PP3_Strong,PM1,PM5,PP5_Moderate,PM2_Supporting	1	NEM (1)	De novo	Pathogenic	1	Laing (n=1; NEM)	DM	Laing (2009) Hum Mutat 30, 1267	1	AAM*	Germline	Pathogenic	Invitae				NM_001100.4:c.599A>G(p.Tyr200Cys)	Failed / Not genotyped	ACTA1,ENSG00000290037			View	Myopathy;?Myopathy;Nemaline myopathy 3	Autosomal dominant;Autosomal recessive	coding,3'flank	coding	missense	AD/AR	Pathogenic
v7_281		L	NC_000001.11:g.229432287T>G	229432287	T	G	-	exon 4	c.599A>C	p.Tyr200Ser	Y200S	Tyr198Ser	missense				Not reported		Pathogenic	PM1_Strong,PM5_Strong,PP3_Strong,PM2_Supporting	1	Not reported (1)	Unknown	Likely pathogenic			-	VKGL data sharing initiative Nederland		-	-	-	-				NM_001100.4:c.599A>C(p.Tyr200Ser)	Failed / Not genotyped	ACTA1,ENSG00000290037			View	Myopathy;?Myopathy;Nemaline myopathy 3	Autosomal dominant;Autosomal recessive	coding,3'flank	coding	missense	AD/AR
v7_282		L	NC_000001.11:g.229432288A>G	229432288	A	G	-	exon 4	c.598T>C	p.Tyr200His	Y200H	Tyr198His	missense			De novo	NEM		Pathogenic	PM1_Strong,PM5_Strong,PP3_Strong,PM2_Supporting	1	NEM (1)	De novo	Likely pathogenic			-	-		-	-	-	-				NM_001100.4:c.598T>C(p.Tyr200His)	Failed / Not genotyped	ACTA1,ENSG00000290037			View	Myopathy;?Myopathy;Nemaline myopathy 3	Autosomal dominant;Autosomal recessive	coding,3'flank	coding	missense	AD/AR
v7_283		C	NC_000001.11:g.229432288A>T	229432288	A	T	rs1553255432	exon 4	c.598T>A	p.Tyr200Asn	Y200N	Tyr198Asn	missense				-		Pathogenic	PP3_Strong,PM1,PM5,PP5_Moderate,PM2_Supporting			-	-			-	-	1	MYOP	De novo	Pathogenic	Invitae				NM_001100.4:c.598T>A(p.Tyr200Asn)	Failed / Not genotyped	ACTA1,ENSG00000290037			View	Myopathy;?Myopathy;Nemaline myopathy 3	Autosomal dominant;Autosomal recessive	coding,3'flank	coding	missense	AD/AR	Pathogenic
v7_284		L, H	NC_000001.11:g.229432291C>T	229432291	C	T	-	exon 4	c.595G>A	p.Gly199Ser	G199S	Gly197Ser	missense	Y		De novo	NEM		Likely pathogenic	PP3_Strong,PM1,PM2_Supporting,PP5	2	NEM (2)	De novo, Germline	Pathogenic	2	Agrawal (n=1; NEM severe), Laing (n=1; NEM)	DM	Agrawal (2004) Ann Neurol 56, 86; Laing (2009) Hum Mutat 30, 1267		-	-	-	-				NM_001100.4:c.595G>A(p.Gly199Ser)	Failed / Not genotyped	ACTA1,ENSG00000290037			View	Myopathy;?Myopathy;Nemaline myopathy 3	Autosomal dominant;Autosomal recessive	coding,3'flank	coding	missense	AD/AR
v7_285		L, H	NC_000001.11:g.229432293C>A	229432293	C	A	-	exon 4	c.593G>T	p.Arg198Leu	R198L	Arg196Leu	missense	Y			NEM		Pathogenic	PP3_Strong,PM1,PM5,PM2_Supporting,PP5	1	NEM (1)	Germline	Pathogenic	1	Sparrow (n=1; NEM severe)	DM	Sparrow (2003) Neuromuscul Disord 13, 519		-	-	-	-				NM_001100.4:c.593G>T(p.Arg198Leu)	Failed / Not genotyped	ACTA1,ENSG00000290037			View	Myopathy;?Myopathy;Nemaline myopathy 3	Autosomal dominant;Autosomal recessive	coding,3'flank	coding	missense	AD/AR
v7_286		L, H	NC_000001.11:g.229432293C>T	229432293	C	T	-	exon 4	c.593G>A	p.Arg198His	R198H	Arg196His	missense	Y		De novo	NEM		Pathogenic	PM1_Strong,PM5_Strong,PP3_Strong,PM2_Supporting	1	NEM (1)	De novo	Pathogenic	2	Laing (n=1; NEM), Babić Božović (n=1; CFTD/NEM)	DM	Laing (2009) Hum Mutat 30, 1267; Babić Božović (2021) PLoS One 16, e0252953 [Myopathy, congenital]		-	-	-	-				NM_001100.4:c.593G>A(p.Arg198His)	Failed / Not genotyped	ACTA1,ENSG00000290037			View	Myopathy;?Myopathy;Nemaline myopathy 3	Autosomal dominant;Autosomal recessive	coding,3'flank	coding	missense	AD/AR
v7_287		L, H, C	NC_000001.11:g.229432294G>A	229432294	G	A	rs1659962016	exon 4	c.592C>T	p.Arg198Cys	R198C	Arg196Cys	missense	Y		De novo	NEM		Pathogenic	PP3_Strong,PM1,PM5,PP5_Moderate,PM2_Supporting	1	NEM (1)	De novo	Pathogenic	1	Laing (n=1; NEM severe)	DM	Laing (2009) Hum Mutat 30, 1267	1	AAM*	Germline	Likely pathogenic	Invitae				NM_001100.4:c.592C>T(p.Arg198Cys)	Failed / Not genotyped	ACTA1,ENSG00000290037			View	Myopathy;?Myopathy;Nemaline myopathy 3	Autosomal dominant;Autosomal recessive	coding,3'flank	coding	missense	AD/AR	Likely Pathogenic
v7_288		L, H	NC_000001.11:g.229432294G>T	229432294	G	T	-	exon 4	c.592C>A	p.Arg198Ser	R198S	Arg196Ser	missense	Y		De novo	NEM		Pathogenic	PM1_Strong,PM5_Strong,PP3_Strong,PM2_Supporting	1	NEM (1)	De novo	Pathogenic	1	Laing (n=1; NEM severe)	DM	Laing (2009) Hum Mutat 30, 1267		-	-	-	-				NM_001100.4:c.592C>A(p.Arg198Ser)	Failed / Not genotyped	ACTA1,ENSG00000290037			View	Myopathy;?Myopathy;Nemaline myopathy 3	Autosomal dominant;Autosomal recessive	coding,3'flank	coding	missense	AD/AR
v7_289		L, H, C	NC_000001.11:g.229432295C>A	229432295	C	A	rs869312739	exon 4	c.591G>T	p.Glu197Asp	E197D	Glu195Asp	missense		AD		MYOP, PSPM	Extensive pedigree with 33 known affected individuals across 6 generations	Pathogenic	PS3_Very Strong,PS1,PM1,PP3_Moderate,PM2_Supporting	1	MYOP (1)	Germline	Pathogenic	33	Zukosky (n=33; progressive scapuloperoneal myopathy)	DM	Zukosky (2015) JAMA Neurol 72: 689 [Scapuloperoneal myopathy, progressive]	3	AAM*	Germline	Pathogenic	GeneDx; Invitae				NM_001100.4:c.591G>T(p.Glu197Asp)	Failed / Not genotyped	ACTA1,ENSG00000290037			View	Myopathy;?Myopathy;Nemaline myopathy 3	Autosomal dominant;Autosomal recessive	coding,3'flank	coding	missense	AD/AR	Pathogenic
v7_290		H, C	NC_000001.11:g.229432295C>G	229432295	C	G		exon 4	c.591G>C	p.Glu197Asp	E197D	Glu195Asp	missense				DM (with rods)	Distal myopathy - unlike large family (Zukosky 2015), show numerous nemaline rods	Pathogenic	PS1,PS3,PM1,PP3_Moderate,PM2_Supporting			-	-	1	Hernandez-Lain (n=1; DM with rods)	DM	Hernandez-Lain (2019) Neuromuscul Disord 29, 247	1	Not provided	Germline	Uncertain significance	Laboratorio de Genetica e Diagnostico Molecular, Hospital Israelita Albert Einstein				NM_001100.4:c.591G>C(p.Glu197Asp)	Failed / Not genotyped	ACTA1,ENSG00000290037			View	Myopathy;?Myopathy;Nemaline myopathy 3	Autosomal dominant;Autosomal recessive	coding,3'flank	coding	missense	AD/AR	Uncertain significance
v7_291		C	NC_000001.11:g.229432297_229432305del	229432296	TCAGTGAGGA	T	rs1659962077	exon 4	c.581_589del	p.Ile194_Glu197delinsLys	I194_E197delinsK	Ile192_Glu195delinsLys	in frame				-		Likely pathogenic	PM1_Strong,PM4,PP5_Moderate,PM2_Supporting			-	-			-	-	1	CFTD	Germline	Likely pathogenic	Broad Institute Rare Disease Group, Broad Institute				NM_001100.4:c.581_589del(p.Ile194_Glu197delinsLys)	Failed / Not genotyped	ACTA1,ENSG00000290037			View	Myopathy;?Myopathy;Nemaline myopathy 3	Autosomal dominant;Autosomal recessive	coding,3'flank	coding	in frame	AD/AR	Likely Pathogenic
v7_292		C	NC_000001.11:g.229432298A>G	229432298	A	G		exon 4	c.588T>C	p.Thr196=	T196=	Thr194=	synonymous				-		Likely benign	BP4_Strong,BP6_Moderate,BP7,PM2_Supporting			-	-			-	-	1	AAM*	Germline	Likely benign	Invitae				NM_001100.4:c.588T>C(p.Thr196=)	Failed / Not genotyped	ACTA1,ENSG00000290037			View	Myopathy;?Myopathy;Nemaline myopathy 3	Autosomal dominant;Autosomal recessive	coding,3'flank	coding	synonymous	AD/AR	Likely Benign
v7_293		H, C	NC_000001.11:g.229432299G>A	229432299	G	A		exon 4	c.587C>T	p.Thr196Ile	T196I	Thr194Ile	missense				CM		Uncertain significance P	PM1,PP3_Moderate,PM2_Supporting			-	-	1	Nicolau (n=1; congenital myopathy)	DM	Nicolau (2019) Neurol Genet 5, e341	2	AAM*	Germline	Uncertain significance	Invitae				NM_001100.4:c.587C>T(p.Thr196Ile)	Failed / Not genotyped	ACTA1,ENSG00000290037			View	Myopathy;?Myopathy;Nemaline myopathy 3	Autosomal dominant;Autosomal recessive	coding,3'flank	coding	missense	AD/AR	Uncertain significance
v7_294		L, H	NC_000001.11:g.229432300T>G	229432300	T	G	-	exon 4	c.586A>C	p.Thr196Pro	T196P	Thr194Pro	missense	Y			NEM		Likely pathogenic	PP3_Strong,PM1,PM2_Supporting	1	NEM (1)	Germline	Likely pathogenic	1	Laing (n=1; NEM severe)	DM	Laing (2009) Hum Mutat 30, 1267		-	-	-	-				NM_001100.4:c.586A>C(p.Thr196Pro)	Failed / Not genotyped	ACTA1,ENSG00000290037			View	Myopathy;?Myopathy;Nemaline myopathy 3	Autosomal dominant;Autosomal recessive	coding,3'flank	coding	missense	AD/AR
v7_295		C	NC_000001.11:g.229432303G>C	229432303	G	C		exon 4	c.583C>G	p.Leu195Val	L195V	Leu193Val	missense				-		Likely pathogenic	PP3_Strong,PM1,PM2_Supporting			-	-			-	-	1	Not provided	Germline	Uncertain significance	Greenwood Genetic Center Diagnostic, Greenwood Genetic Center				NM_001100.4:c.583C>G(p.Leu195Val)	Failed / Not genotyped	ACTA1,ENSG00000290037			View	Myopathy;?Myopathy;Nemaline myopathy 3	Autosomal dominant;Autosomal recessive	coding,3'flank	coding	missense	AD/AR
v7_296		L, H	NC_000001.11:g.229432307C>A	229432307	C	A	-	exon 4	c.579G>T	p.Lys193Asn	K193N	Lys191Asn	missense	Y		De novo	NEM		Likely pathogenic	PP3_Strong,PM1,PM2_Supporting	1	NEM (1)	De novo	Pathogenic	1	Laing (n=1; NEM intermediate)	DM	Laing (2009) Hum Mutat 30, 1267		-	-	-	-				NM_001100.4:c.579G>T(p.Lys193Asn)	Failed / Not genotyped	ACTA1,ENSG00000290037			View	Myopathy;?Myopathy;Nemaline myopathy 3	Autosomal dominant;Autosomal recessive	coding,3'flank	coding	missense	AD/AR
v7_297		C	NC_000001.11:g.229432311A>G	229432311	A	G	rs1057523333	exon 4	c.575T>C	p.Met192Thr	M192T	Met190Thr	missense				-		Uncertain significance P	PM1,PP3_Moderate,PM2_Supporting			-	-			-	-	1	Not provided	Germline	Uncertain significance	GeneDx				NM_001100.4:c.575T>C(p.Met192Thr)	Failed / Not genotyped	ACTA1,ENSG00000290037			View	Myopathy;?Myopathy;Nemaline myopathy 3	Autosomal dominant;Autosomal recessive	coding,3'flank	coding	missense	AD/AR	Uncertain significance
v7_298		L, H	NC_000001.11:g.229432314A>G	229432314	A	G	-	exon 4	c.572T>C	p.Leu191Pro	L191P	Leu189Pro	missense			De novo	MYOP		Likely pathogenic	PP3_Strong,PM1,PM2_Supporting	1	MYOP (1)	De novo	Pathogenic	1	Stehlíková (n=1; congenital myopathy - no biopsy)	DM	Stehlíková (2017) Clin Genet 91, 463		-	-	-	-				NM_001100.4:c.572T>C(p.Leu191Pro)	Failed / Not genotyped	ACTA1,ENSG00000290037			View	Myopathy;?Myopathy;Nemaline myopathy 3	Autosomal dominant;Autosomal recessive	coding,3'flank	coding	missense	AD/AR
v7_299		L, H	NC_000001.11:g.229432316G>T	229432316	G	T	-	exon 4	c.570C>A	p.Tyr190*	Y190*	Tyr188*	nonsense	Y	AR		NEM	Possible mosaicism	Likely pathogenic	PVS1,PM2_Supporting	1	NEM (1)	Germline	Pathogenic	1	Laing (n=1; NEM severe)	DM	Laing (2009) Hum Mutat 30, 1267		-	-	-	-				NM_001100.4:c.570C>A(p.Tyr190Ter)	Failed / Not genotyped	ACTA1,ENSG00000290037			View	Myopathy;?Myopathy;Nemaline myopathy 3	Autosomal dominant;Autosomal recessive	NMD,coding,3'flank	NMD,coding	nonsense	AD/AR
v7_300		L, H, C	NC_000001.11:g.229432329T>C	229432329	T	C	rs1571893319	exon 4	c.557A>G	p.Asp186Gly	D186G	Asp184Gly	missense	Y		De novo	NEM		Pathogenic	PM1_Strong,PP3_Strong,PM5,PP5_Moderate,PM2_Supporting	2	NEM (2)	De novo	Pathogenic	2	Laing (n=1; NEM), Levesque (n=1; NEM mild)	DM	Laing (2009) Hum Mutat 30, 1267; Levesque (2013) Neuromuscul Disord 23: 239 [Additional case report]	1	AAM*	Germline	Pathogenic	Invitae	P	P	PM6_Strong; PM1; PM2; PP2; PP3	NM_001100.4:c.557A>G(p.Asp186Gly)	Failed / Not genotyped	ACTA1,ENSG00000290037			View	Myopathy;?Myopathy;Nemaline myopathy 3	Autosomal dominant;Autosomal recessive	coding,3'flank	coding	missense	AD/AR	Pathogenic
v7_301		L	NC_000001.11:g.229432330C>A	229432330	C	A	-	exon 4	c.556G>T	p.Asp186Tyr	D186Y	Asp184Tyr	missense			De novo	CM		Pathogenic	PM1_Strong,PM5_Strong,PP3_Strong,PM2_Supporting	1	MYOP (1)	De novo	Pathogenic			-	-		-	-	-	-				NM_001100.4:c.556G>T(p.Asp186Tyr)	Failed / Not genotyped	ACTA1,ENSG00000290037			View	Myopathy;?Myopathy;Nemaline myopathy 3	Autosomal dominant;Autosomal recessive	coding,3'flank	coding	missense	AD/AR
v7_302		L, H	NC_000001.11:g.229432330C>G	229432330	C	G	-	exon 4	c.556G>C	p.Asp186His	D186H	Asp184His	missense			De novo	NEM, MYOP (thin filament)		Pathogenic	PM1_Strong,PM5_Strong,PP3_Strong,PM2_Supporting	1	NEM (1)	De novo	Likely pathogenic	1	Winter (n=1; NEM severe)	DM?	Winter (2016) Ann Neurol 79, 959		-	-	-	-				NM_001100.4:c.556G>C(p.Asp186His)	Failed / Not genotyped	ACTA1,ENSG00000290037			View	Myopathy;?Myopathy;Nemaline myopathy 3	Autosomal dominant;Autosomal recessive	coding,3'flank	coding	missense	AD/AR
v7_303		C	NC_000001.11:g.229432330C>T	229432330	C	T		exon 4	c.556G>A	p.Asp186Asn	D186N	Asp184Asn	missense				-	ClinVar assessment is based on fact that other variants that disrupt this residue are pathogenic	Pathogenic	PM1_Strong,PP3_Strong,PM5,PP5_Moderate,PM2_Supporting			-	-			-	-	1	AAM*	Germline	Likely pathogenic	Invitae				NM_001100.4:c.556G>A(p.Asp186Asn)	Failed / Not genotyped	ACTA1,ENSG00000290037			View	Myopathy;?Myopathy;Nemaline myopathy 3	Autosomal dominant;Autosomal recessive	coding,3'flank	coding	missense	AD/AR	Likely Pathogenic
v7_304		C	NC_000001.11:g.229432331G>A	229432331	G	A	rs759606148	exon 4	c.555C>T	p.Arg185=	R185=	Arg183=	synonymous				-		Likely benign	BP4_Strong,BP6_Moderate,BP7,PM2_Supporting			-	-			-	-	1	AAM*	Germline	Likely benign	Invitae				NM_001100.4:c.555C>T(p.Arg185=)	Failed / Not genotyped	ACTA1,ENSG00000290037			View	Myopathy;?Myopathy;Nemaline myopathy 3	Autosomal dominant;Autosomal recessive	coding,3'flank	coding	synonymous	AD/AR	Likely Benign
v7_305		C	NC_000001.11:g.229432331G>T	229432331	G	T		exon 4	c.555C>A	p.Arg185=	R185=	Arg183=	synonymous				-		Likely benign	BP4_Strong,BP6_Moderate,BP7,PM2_Supporting			-	-			-	-	1	AAM*	Germline	Likely benign	Invitae				NM_001100.4:c.555C>A(p.Arg185=)	Failed / Not genotyped	ACTA1,ENSG00000290037			View	Myopathy;?Myopathy;Nemaline myopathy 3	Autosomal dominant;Autosomal recessive	coding,3'flank	coding	synonymous	AD/AR	Likely Benign
v7_306		L, H	NC_000001.11:g.229432332C>A	229432332	C	A	-	exon 4	c.554G>T	p.Arg185Leu	R185L	Arg183Leu	missense	Y			NEM		Pathogenic	PM1_Strong,PM5_Strong,PP3_Strong,PM2_Supporting	1	NEM (1)	Germline	Pathogenic	1	Laing (n=1; NEM typical)	DM	Laing (2009) Hum Mutat 30, 1267		-	-	-	-				NM_001100.4:c.554G>T(p.Arg185Leu)	Failed / Not genotyped	ACTA1,ENSG00000290037			View	Myopathy;?Myopathy;Nemaline myopathy 3	Autosomal dominant;Autosomal recessive	coding,3'flank	coding	missense	AD/AR
v7_307		L, H, C	NC_000001.11:g.229432333G>A	229432333	G	A	rs1064794287	exon 4	c.553C>T	p.Arg185Cys	R185C	Arg183Cys	missense		AD	De novo	NEM	Mosaicism	Pathogenic	PM1_Strong,PM5_Strong,PP3_Strong,PP5_Strong,PM2_Supporting	2	NEM (2)	Germline	Pathogenic	6	Nowak (n=2; NEM severe), Costa (functional work), Sudo (n=2; NEM severe), Yang (n=1; no phenotype given), Juntas Morales/François-Heude (n=1; congenital myopathy with severe neonatal hypotonia - de novo)	DM	Nowak (1999) Nat Genet 23, 208; Costa (2004) J Cell Sci 117: 3367 [Functional characterisation]; Sudo (2013) No To Hattatsu 45, 452; Yang (2020) J Med Genet 57, 169; François-Heude (2021) Eur J Paediatr Neurol 31: 78 [Neuromuscular disease with neonatal respiratory involvement]; Juntas Morales (2021) Genes (Basel) 12: [Congenital myopathy]	1	AAM*	Germline	Pathogenic	Invitae	P	LP	PM1; PM2; PM5; PS3_Moderate; PP2; PP3	NM_001100.4:c.553C>T(p.Arg185Cys)	Failed / Not genotyped	ACTA1,ENSG00000290037			View	Myopathy;?Myopathy;Nemaline myopathy 3	Autosomal dominant;Autosomal recessive	coding,3'flank	coding	missense	AD/AR	Pathogenic
v7_308		L, H	NC_000001.11:g.229432333G>C	229432333	G	C	-	exon 4	c.553C>G	p.Arg185Gly	R185G	Arg183Gly	missense	Y		De novo	NEM		Pathogenic	PS3,PM1_Strong,PM5_Strong,PP3_Strong,PM2_Supporting	4	NEM (4)	De novo, Germline	Pathogenic	3	Ilkovksi (n=1; NEM severe), Sparrow (n=2; NEM severe, NEM intermediate), Costa, Ilkovski (functional work)	DM	Ilkovski (2001) Am J Hum Genet 68, 1333; Sparrow (2003) Neuromuscul Disord 13, 519; Costa (2004) J Cell Sci 117: 3367 [Functional characterisation]; Ilkovski (2004) Hum Mol Genet 13: 1727 [Functional characterisation]		-	-	-	-				NM_001100.4:c.553C>G(p.Arg185Gly)	Failed / Not genotyped	ACTA1,ENSG00000290037			View	Myopathy;?Myopathy;Nemaline myopathy 3	Autosomal dominant;Autosomal recessive	coding,3'flank	coding	missense	AD/AR
v7_309		L, H, C	NC_000001.11:g.229432333G>T	229432333	G	T	rs1064794287	exon 4	c.553C>A	p.Arg185Ser	R185S	Arg183Ser	missense	Y			NEM		Pathogenic	PM1_Strong,PM5_Strong,PP3_Strong,PP5_Strong,PM2_Supporting	2	NEM (1), Unclassified (1)	Germline	Pathogenic	2	Sparrow (n=2; NEM severe, NEM intermediate), Clayton (iPSC line for n=1 NEM severe from Sparrow 2003)	DM	Sparrow (2003) Neuromuscul Disord 13, 519; Clayton (2021) Stem Cell Res 53, 102273 [Additional report]	2	AAM*	Germline	Pathogenic/Likely pathogenic	GeneDx; Invitae	P	LP	PM1; PM2; PM5; PS3_Moderate; PP2; PP3	NM_001100.4:c.553C>A(p.Arg185Ser)	Failed / Not genotyped	ACTA1,ENSG00000290037			View	Myopathy;?Myopathy;Nemaline myopathy 3	Autosomal dominant;Autosomal recessive	coding,3'flank	coding	missense	AD/AR	Pathogenic
v7_310		L, H, C	NC_000001.11:g.229432335C>T	229432335	C	T	-	exon 4	c.551G>A	p.Gly184Asp	G184D	Gly182Asp	missense	Y		De novo	NEM		Pathogenic	PM1_Strong,PP3_Strong,PP5_Strong,PM2_Supporting	1	NEM (1)	De novo	Pathogenic	2	Nowak (n=1; NEM mild), Costa (functional work)	DM	Nowak (1999) Nat Genet 23, 208; Costa (2004) J Cell Sci 117, 3367 [Functional characterisation]	1	Not provided	Germline	Pathogenic	GeneDx				NM_001100.4:c.551G>A(p.Gly184Asp)	Failed / Not genotyped	ACTA1,ENSG00000290037			View	Myopathy;?Myopathy;Nemaline myopathy 3	Autosomal dominant;Autosomal recessive	coding,3'flank	coding	missense	AD/AR	Pathogenic
v7_311		L, C	NC_000001.11:g.229432337C>T	229432337	C	T	rs200094415	exon 4	c.549G>A	p.Ala183=	A183=	Ala181=	synonymous				None	Known polymorphism	Benign	BP6_Very Strong,BP4_Strong,BP7,PM2_Supporting	1	None (1)	Germline	Benign			-	-	5	CFTD*, FRCM*, NEM*	Germline	Benign/Likely benign	Illumina Laboratory Services; CeGaT Center for Human Genetics Tuebingen; Invitae				NM_001100.4:c.549G>A(p.Ala183=)	Failed / Not genotyped	ACTA1,ENSG00000290037			View	Myopathy;?Myopathy;Nemaline myopathy 3	Autosomal dominant;Autosomal recessive	coding,3'flank	coding	synonymous	AD/AR	Likely Benign
v7_312		L, H	NC_000001.11:g.229432339C>T	229432339	C	T	-	exon 4	c.547G>A	p.Ala183Thr	A183T	Ala181Thr	missense	Y			NEM		Likely pathogenic	PM1_Strong,PP3_Strong,PM2_Supporting	1	NEM (1)	Germline	Pathogenic	1	Laing (n=1; NEM)	DM	Laing (2009) Hum Mutat 30, 1267		-	-	-	-				NM_001100.4:c.547G>A(p.Ala183Thr)	Failed / Not genotyped	ACTA1,ENSG00000290037			View	Myopathy;?Myopathy;Nemaline myopathy 3	Autosomal dominant;Autosomal recessive	coding,3'flank	coding	missense	AD/AR
v7_313		C	NC_000001.11:g.229432340C>T	229432340	C	T		exon 4	c.546G>A	p.Leu182=	L182=	Leu180=	synonymous				-		Likely benign	BP4_Strong,BP6_Moderate,BP7,PM2_Supporting			-	-			-	-	1	AAM*	Germline	Likely benign	Invitae				NM_001100.4:c.546G>A(p.Leu182=)	Failed / Not genotyped	ACTA1			View	Myopathy;?Myopathy;Nemaline myopathy 3	Autosomal dominant;Autosomal recessive	coding	coding	synonymous	AD/AR	Likely Benign
v7_314		L, H	NC_000001.11:g.229432344T>C	229432344	T	C	-	exon 4	c.542A>G	p.Asp181Gly	D181G	Asp179Gly	missense	Y		De novo	NEM		Pathogenic	PM1_Strong,PM5_Strong,PP3_Strong,PM2_Supporting,PP5	1	NEM (1)	De novo	Pathogenic	1	Agrawal (n=1; NEM severe)	DM	Agrawal (2004) Ann Neurol 56, 86		-	-	-	-				NM_001100.4:c.542A>G(p.Asp181Gly)	Failed / Not genotyped	ACTA1			View	Myopathy;?Myopathy;Nemaline myopathy 3	Autosomal dominant;Autosomal recessive	coding	coding	missense	AD/AR
v7_315		L, H	NC_000001.11:g.229432345C>G	229432345	C	G	-	exon 4	c.541G>C	p.Asp181His	D181H	Asp179His	missense	Y		De novo	NEM		Pathogenic	PM1_Strong,PM5_Strong,PP3_Strong,PM2_Supporting,PP5	6	NEM (3), Unclassified (3)	De novo, Germline	Likely pathogenic	8	Sparrow (n=1; NEM mild), Laing (n=5; NEM intermediate/mild), Moreno (n=1; NEM - de novo), Gurgel-Giannetti (n=1; NEM typical)	DM	Sparrow (2003) Neuromuscul Disord 13, 519; Laing (2009) Hum Mutat 30, 1267; Moreno (2017) Pediatr Neurol 75: 11 [Additional case report]; Gurgel-Giannetti (2022) Int J Mol Sci 23, 11995		-	-	-	-				NM_001100.4:c.541G>C(p.Asp181His)	Failed / Not genotyped	ACTA1			View	Myopathy;?Myopathy;Nemaline myopathy 3	Autosomal dominant;Autosomal recessive	coding	coding	missense	AD/AR
v7_316		L, H	NC_000001.11:g.229432345C>T	229432345	C	T	-	exon 4	c.541G>A	p.Asp181Asn	D181N	Asp179Asn	missense	Y		De novo	NEM		Pathogenic	PM1_Strong,PM5_Strong,PP3_Strong,PM2_Supporting,PP5	2	NEM (1), Not reported (1)	De novo, Germline	Pathogenic	1	Sparrow (n=1; NEM mild), Clayton (iPSC line for n=1 NEM mild case from Sparrow 2003)	DM	Sparrow (2003) Neuromuscul Disord 13, 519; Clayton (2021) Stem Cell Res 55, 102482 [iPSC line]		-	-	-	-				NM_001100.4:c.541G>A(p.Asp181Asn)	Failed / Not genotyped	ACTA1			View	Myopathy;?Myopathy;Nemaline myopathy 3	Autosomal dominant;Autosomal recessive	coding	coding	missense	AD/AR
v7_317		L, H, C	NC_000001.11:g.229432346del	229432345	CC	C	rs759242559	exon 4	c.541del	p.Asp181Thrfs*11	D181Tfs*11	Asp179Thrfs*11	frameshift	Y	AR		NEM		Pathogenic	PVS1,PP5_Very Strong,PM2_Supporting	4	NEM (4)	Germline	Pathogenic	5	Nowak (n=5; NEM)	DM	Nowak (2007) Ann Neurol 61, 175	5	AAM*	Germline	Pathogenic/Likely pathogenic	GeneDx; Invitae; Broad Institute Rare Disease Group, Broad Institute; PerkinElmer Genomics				NM_001100.4:c.541del(p.Asp181ThrfsTer11)	Failed / Not genotyped	ACTA1			View	Myopathy;?Myopathy;Nemaline myopathy 3	Autosomal dominant;Autosomal recessive	NMD,coding	NMD,coding	frameshift	AD/AR	Pathogenic
v7_318		L, H, C	NC_000001.11:g.229432347A>G	229432347	A	G	rs1558081797	exon 4	c.539T>C	p.Leu180Pro	L180P	Leu178Pro	missense	Y		De novo	NEM		Likely pathogenic	PM1_Strong,PP3_Strong,PM2_Supporting	1	NEM (1)	Germline	Pathogenic	1	Laing (n=1; NEM)	DM	Laing (2009) Hum Mutat 30, 1267	1	AAM	De novo	Uncertain significance	Baylor Genetics				NM_001100.4:c.539T>C(p.Leu180Pro)	Failed / Not genotyped	ACTA1			View	Myopathy;?Myopathy;Nemaline myopathy 3	Autosomal dominant;Autosomal recessive	coding	coding	missense	AD/AR	Uncertain significance
v7_319		L, C	NC_000001.11:g.229432350C>A	229432350	C	A	rs727503797	exon 4	c.536G>T	p.Arg179Leu	R179L	Arg177Leu	missense			De novo	NEM		Pathogenic	PM1_Strong,PP3_Strong,PM5,PP5_Moderate,PM2_Supporting	1	NEM (1)	De novo	Likely pathogenic			-	-	1	Not provided	Germline	Likely pathogenic	Eurofins NTD LLC				NM_001100.4:c.536G>T(p.Arg179Leu)	Failed / Not genotyped	ACTA1			View	Myopathy;?Myopathy;Nemaline myopathy 3	Autosomal dominant;Autosomal recessive	coding	coding	missense	AD/AR	Likely Pathogenic
v7_320		C	NC_000001.11:g.229432354T>G	229432354	T	G		exon 4	c.532A>C	p.Met178Leu	M178L	Met176Leu	missense				-		Uncertain significance P	PM1_Strong,PM2_Supporting			-	-			-	-	1	AAM*	Germline	Uncertain significance	Invitae				NM_001100.4:c.532A>C(p.Met178Leu)	Failed / Not genotyped	ACTA1			View	Myopathy;?Myopathy;Nemaline myopathy 3	Autosomal dominant;Autosomal recessive	coding	coding	missense	AD/AR	Uncertain significance
v7_321		L, C	NC_000001.11:g.229432357T>C	229432357	T	C	rs1558081804	exon 4	c.529A>G	p.Ile177Val	I177V	Ile175Val	missense				ZBM	Variant also observed in father with no sign of mosaicism. Perhaps benign. Perhaps dominant with reduced penetrance. Perhaps recessive with other vairant not identified	Uncertain significance P	PM1,PP5_Moderate,PM2_Supporting	1	ZBM (1)	Germline	VUS			-	-	1	AAM	Unknown	Likely pathogenic	NeuroMeGen, Hospital Clinico Santiago de Compostela	LP	VUS	PM2; PP3	NM_001100.4:c.529A>G(p.Ile177Val)	Failed / Not genotyped	ACTA1			View	Myopathy;?Myopathy;Nemaline myopathy 3	Autosomal dominant;Autosomal recessive	coding	coding	missense	AD/AR	Likely Pathogenic
v7_322		C	NC_000001.11:g.229432361_229432391del	229432358	GGCGTGCGGCAGCGCGTAGCCCTCATAAATGG	G		exon 4	c.498_528del	p.Ile167fs	I167fs	Ile165fs	frameshift				-		Pathogenic	PVS1,PM2_Supporting,PP5			-	-			-	-	1	Not provided	Germline	Likely pathogenic	PerkinElmer Genomics				NM_001100.4:c.498_528del(p.Ile167SerfsTer15)	Failed / Not genotyped	ACTA1			View	Myopathy;?Myopathy;Nemaline myopathy 3	Autosomal dominant;Autosomal recessive	NMD,coding	NMD,coding	frameshift	AD/AR	Likely Pathogenic
v7_323		C	NC_000001.11:g.229432365G>A	229432365	G	A	rs1057519311	exon 4	c.521C>T	p.Pro174Leu	P174L	Pro172Leu	missense				-		Likely pathogenic	PP3_Strong,PM1,PM2_Supporting,PP5			-	-			-	-	1	AAM	Germline	Likely pathogenic	Foundation for Research in Genetics and Endocrinology, FRIGE's Institute of Human Genetics	LP	VUS	PM2; PP2; PP3	NM_001100.4:c.521C>T(p.Pro174Leu)	Failed / Not genotyped	ACTA1			View	Myopathy;?Myopathy;Nemaline myopathy 3	Autosomal dominant;Autosomal recessive	coding	coding	missense	AD/AR	Likely Pathogenic
v7_324		C	NC_000001.11:g.229432365G>C	229432365	G	C	rs1057519311	exon 4	c.521C>G	p.Pro174Arg	P174R	Pro172Arg	missense				-		Likely pathogenic	PP3_Strong,PM1,PM5,PM2_Supporting			-	-			-	-	1	Not provided	Germline	Uncertain significance	GeneDx				NM_001100.4:c.521C>G(p.Pro174Arg)	Failed / Not genotyped	ACTA1			View	Myopathy;?Myopathy;Nemaline myopathy 3	Autosomal dominant;Autosomal recessive	coding	coding	missense	AD/AR	Uncertain significance
v7_325		C	NC_000001.11:g.229432369G>T	229432369	G	T		exon 4	c.517C>A	p.Leu173Met	L173M	Leu171Met	missense				-		Uncertain significance P	PM1,PP3_Moderate,PM2_Supporting			-	-			-	-	1	AAM*	Germline	Uncertain significance	Invitae				NM_001100.4:c.517C>A(p.Leu173Met)	Failed / Not genotyped	ACTA1			View	Myopathy;?Myopathy;Nemaline myopathy 3	Autosomal dominant;Autosomal recessive	coding	coding	missense	AD/AR	Uncertain significance
v7_326		C	NC_000001.11:g.229432370C>G	229432370	C	G		exon 4	c.516G>C	p.Ala172_Leu173=	A172_L173=	Ala170_Leu171=	synonymous				-		Likely benign	BP4_Strong,BP7,PM2_Supporting			-	-			-	-	1	AAM*	Germline	Likely benign	Invitae				NM_001100.4:c.516G>C(p.Ala172=)	Failed / Not genotyped	ACTA1			View	Myopathy;?Myopathy;Nemaline myopathy 3	Autosomal dominant;Autosomal recessive	coding	coding	synonymous	AD/AR
v7_327		C	NC_000001.11:g.229432371G>A	229432371	G	A	rs587780272	exon 4	c.515C>T	p.Ala172Val	A172V	Ala170Val	missense				-		Pathogenic	PM5_Strong,PP3_Strong,PM1,PM2_Supporting			-	-			-	-	1	AAM*	Germline	Uncertain significance	Invitae				NM_001100.4:c.515C>T(p.Ala172Val)	Failed / Not genotyped	ACTA1			View	Myopathy;?Myopathy;Nemaline myopathy 3	Autosomal dominant;Autosomal recessive	coding	coding	missense	AD/AR	Uncertain significance
v7_328		L, H	NC_000001.11:g.229432371G>C	229432371	G	C	-	exon 4	c.515C>G	p.Ala172Gly	A172G	Ala170Gly	missense	Y		De novo	NEM		Pathogenic	PP3_Strong,PM1,PM5,PM2_Supporting,PP5	1	NEM (1)	Germline	Pathogenic	3	Sparrow (n=1; NEM severe), Wang (n=1; NEM typical), Zhang (n=1; NEM - de novo)	DM	Sparrow (2003) Neuromuscul Disord 13, 519; Wang (2020) Clin Genet 97, 878 [Additional report]; Zhang (2022) BMC Pediatr 22, 65 [Additional report]		-	-	-	-				NM_001100.4:c.515C>G(p.Ala172Gly)	Failed / Not genotyped	ACTA1			View	Myopathy;?Myopathy;Nemaline myopathy 3	Autosomal dominant;Autosomal recessive	coding	coding	missense	AD/AR
v7_329		L, H, C	NC_000001.11:g.229432371G>T	229432371	G	T	rs587780272	exon 4	c.515C>A	p.Ala172Glu	A172E	Ala170Glu	missense	Y			NEM		Pathogenic	PP3_Strong,PM1,PM5,PP5_Moderate,PM2_Supporting	2	NEM (1), Unclassified (1)	De novo, Germline	Pathogenic	2	Laing (n=2, NEM severe), Clayton (iPSC line from n=1 NEM severe patient from Laing 2009)	DM	Laing (2009) Hum Mutat 30, 1267; Clayton (2022) Stem Cell Res 63, 102829 [iPSC line]	1	NEM	Germline	Pathogenic	Genetic Services Laboratory, University of Chicago	P	VUS	PM2; PP2; PP3	NM_001100.4:c.515C>A(p.Ala172Glu)	Failed / Not genotyped	ACTA1			View	Myopathy;?Myopathy;Nemaline myopathy 3	Autosomal dominant;Autosomal recessive	coding	coding	missense	AD/AR	Pathogenic
v7_330		C	NC_000001.11:g.229432377C>T	229432377	C	T		exon 4	c.509G>A	p.Gly170Asp	G170D	Gly168Asp	missense			De novo	-		Likely pathogenic	PP3_Strong,PM1,PP5_Moderate,PM2_Supporting			-	-			-	-	1	AAM	De novo	Pathogenic	Invitae				NM_001100.4:c.509G>A(p.Gly170Asp)	Failed / Not genotyped	ACTA1			View	Myopathy;?Myopathy;Nemaline myopathy 3	Autosomal dominant;Autosomal recessive	coding	coding	missense	AD/AR	Pathogenic
v7_331		L	NC_000001.11:g.229432380T>C	229432380	T	C	-	exon 4	c.506A>G	p.Glu169Gly	E169G	Glu167Gly	missense				Not reported		Likely pathogenic	PP3_Strong,PM1,PM2_Supporting	1	Not reported (1)	Unknown	Likely pathogenic			-	VKGL data sharing initiative Nederland			-	-	-				NM_001100.4:c.506A>G(p.Glu169Gly)	Failed / Not genotyped	ACTA1			View	Myopathy;?Myopathy;Nemaline myopathy 3	Autosomal dominant;Autosomal recessive	coding	coding	missense	AD/AR
v7_332		H	NC_000001.11:g.229432381C>T	229432381	C	T		exon 4	c.505G>A	p.Glu169Lys	E169K	Glu167Lys	missense			De novo	NEM		Likely pathogenic	PP3_Strong,PM1,PM2_Supporting			-	-	1	Suzuki (n=1; NEM - de novo)	DM	Suzuki (2022) J Pediatr 244, 38			-	-	-				NM_001100.4:c.505G>A(p.Glu169Lys)	Failed / Not genotyped	ACTA1			View	Myopathy;?Myopathy;Nemaline myopathy 3	Autosomal dominant;Autosomal recessive	coding	coding	missense	AD/AR
v7_333		C	NC_000001.11:g.229432392del	229432391	CA	C		exon 4	c.494del	p.Val165fs	V165fs	Val163fs	frameshift				-		Pathogenic	PVS1,PM2_Supporting,PP5			-	-			-	-	1	Not provided	Germline	Pathogenic	PerkinElmer Genomics				NM_001100.4:c.494del(p.Val165GlyfsTer27)	Failed / Not genotyped	ACTA1			View	Myopathy;?Myopathy;Nemaline myopathy 3	Autosomal dominant;Autosomal recessive	NMD,coding	NMD,coding	frameshift	AD/AR	Pathogenic
v7_334		L, H, C	NC_000001.11:g.229432393C>A	229432393	C	A	rs121909522	exon 4	c.493G>T	p.Val165Leu	V165L	Val163Leu	missense	Y		De novo	AM/IRM, MDC, IRM, SHPM	Many different phenotypes	Pathogenic	PS1,PP3_Strong,PM1,PM5,PM2_Supporting,PP5	3	AM/IRM (1), CMD (1), IRM (1)	De novo, Germline	Pathogenic	6	Nowak (n=1; AM/IRM), Sparrow (n=1 AM/IRM from Nowak 1999), Weeks (n=1; IRM), Kaimaktchiev (n=1; IRM), Sevdali (functional work), O'Grady (n=1; congenital muscular dystrophy)	DM	Nowak (1999) Nat Genet 23, 208; Sparrow (2003) Neuromuscul Disord 13, 519; Weeks (2003) Ultrastruct Pathol 27, 151; Kaimaktchiev (2006) Muscle Nerve 34, 369; Sevdali (2013) Neuromuscul Disord 23: 243 [Functional characterisation]; O'Grady (2016) Ann Neurol 80, 101	2	NEM*	Germline	Pathogenic	OMIM	P	P	PM5_Strong; PM2; PS3_Moderate; PP2; PP3	NM_001100.4:c.493G>T(p.Val165Leu)	Failed / Not genotyped	ACTA1			View	Myopathy;?Myopathy;Nemaline myopathy 3	Autosomal dominant;Autosomal recessive	coding	coding	missense	AD/AR	Pathogenic
v7_335		L, H, C	NC_000001.11:g.229432393C>G	229432393	C	G	rs121909522	exon 4	c.493G>C	p.Val165Leu	V165L	Val163Leu	missense	Y		De novo	AM/IRM, SHPM	This variant and above (at same pos) appear to be important; lots of different mutations and phenotypes	Pathogenic	PS1,PS3,PP3_Strong,PM1,PM5,PM2_Supporting,PP5	2	AM/IRM (1)	De novo	Pathogenic	4	Nowak (n=1; AM/IRM), Sparrow (n=1 AM/IRM from Nowak 1999), Sevdali (functional work), Karakaya (n=1; scapulohumeroperoneal myopathy - initially suspected SMA); Juntas Morales/François-Heude (n=1; congenital myopathy with severe neonatal hypotonia - de novo)	DM	Nowak (1999) Nat Genet 23, 208; Sparrow (2003) Neuromuscul Disord 13, 519; Sevdali (2013) Neuromuscul Disord 23: 243 [Functional characterisation]; Karakaya (2018) Hum Mutat 39: 1284 [Myopathy, scapulohumeroperoneal]; François-Heude (2021) Eur J Paediatr Neurol 31: 78 [Neuromuscular disease with neonatal respiratory involvement]; Juntas Morales (2021) Genes (Basel) 12: [Congenital myopathy]	1	PSHP-DM	De novo	Pathogenic	Institute of Human Genetics, Cologne University	P	P	PM6_Strong; PM2; PM5; PP2; PP3	NM_001100.4:c.493G>C(p.Val165Leu)	Failed / Not genotyped	ACTA1			View	Myopathy;?Myopathy;Nemaline myopathy 3	Autosomal dominant;Autosomal recessive	coding	coding	missense	AD/AR	Pathogenic
v7_336		L, H, C	NC_000001.11:g.229432393C>T	229432393	C	T	rs121909522	exon 4	c.493G>A	p.Val165Met	V165M	Val163Met	missense	Y	AD		NEM/IRM, NEM	Family (4 individuals?)	Pathogenic	PS3,PM5_Strong,PP3_Strong,PM1,PP5_Moderate,PM2_Supporting	1	NEM/IRM (1)	Germline	Pathogenic	1	Sparrow (n=1; NEM/IRM), Ilkovski, Domzetovska, Sevdali (functional work)	DM	Sparrow (2003) Neuromuscul Disord 13, 519; Ilkovski (2004) Hum Mol Genet 13, 1727 [Functional characterisation]; Domazetovska (2007) Ann Neurol 62, 597 [Functional characterisation]; Sevdali (2013) Neuromuscul Disord 23, 243 [Functional characterisation]	3	AAM*	Germline	Pathogenic	Invitae; PerkinElmer Genomics; OMIM	P	P	PM1; PM2; PM5; PS3; PP2; PP3	NM_001100.4:c.493G>A(p.Val165Met)	Failed / Not genotyped	ACTA1			View	Myopathy;?Myopathy;Nemaline myopathy 3	Autosomal dominant;Autosomal recessive	coding	coding	missense	AD/AR	Pathogenic
v7_337		C	NC_000001.11:g.229432395T>C	229432395	T	C		exon 4	c.491A>G	p.Asn164Ser	N164S	Asn162Ser	missense				-		Uncertain significance	PM1,PM2_Supporting			-	-			-	-	1	AAM*	Germline	Uncertain significance	Invitae				NM_001100.4:c.491A>G(p.Asn164Ser)	Failed / Not genotyped	ACTA1			View	Myopathy;?Myopathy;Nemaline myopathy 3	Autosomal dominant;Autosomal recessive	coding	coding	missense	AD/AR
v7_338		C	NC_000001.11:g.229432397G>T	229432397	G	T	rs1571893383	exon 4	c.489C>A	p.His163Gln	H163Q	His161Gln	missense				-		Likely pathogenic	PP3_Strong,PM1,PP5_Moderate,PM2_Supporting			-	-			-	-	1	NEM	Germline	Pathogenic	Rady Children's Institute for Genomic Medicine, Rady Children's Hospital San Diego	P	LP	PS2; PM2; PP3	NM_001100.4:c.489C>A(p.His163Gln)	Failed / Not genotyped	ACTA1			View	Myopathy;?Myopathy;Nemaline myopathy 3	Autosomal dominant;Autosomal recessive	coding	coding	missense	AD/AR	Pathogenic
v7_339		L	NC_000001.11:g.229432399G>A	229432399	G	A	-	exon 4	c.487C>T	p.His163Tyr	H163Y	His161Tyr	missense		AR?		NEM	?recessive variant	Likely pathogenic	PP3_Strong,PM1,PM5,PM2_Supporting	1	NEM (1)	Germline	Likely pathogenic			-	-		-	-	-	-				NM_001100.4:c.487C>T(p.His163Tyr)	Failed / Not genotyped	ACTA1			View	Myopathy;?Myopathy;Nemaline myopathy 3	Autosomal dominant;Autosomal recessive	coding	coding	missense	AD/AR
v7_340		L, H	NC_000001.11:g.229432399G>C	229432399	G	C	-	exon 4	c.487C>G	p.His163Asp	H163D	His161Asp	missense	Y			IRM, NEM/IRM		Likely pathogenic	PP3_Strong,PM1,PM5,PM2_Supporting	1	IRM (1)	Germline	Pathogenic	2	Laing (n=1; IRM), Moreno (n=1; NEM/IRM)	DM	Laing (2009) Hum Mutat 30, 1267; Moreno (2017) Pediatr Neurol 75, 11 [Additional case report]		-	-	-	-				NM_001100.4:c.487C>G(p.His163Asp)	Failed / Not genotyped	ACTA1			View	Myopathy;?Myopathy;Nemaline myopathy 3	Autosomal dominant;Autosomal recessive	coding	coding	missense	AD/AR
v7_341		C	NC_000001.11:g.229432406G>T	229432406	G	T	rs1571893385	exon 4	c.480C>A	p.Gly160=	G160=	Gly158=	synonymous				-		Likely benign	BP4_Strong,BP7,PM2_Supporting			-	-			-	-	3	AAM*, CFTD*, FRCM*	Germline	Uncertain significance	Illumina Laboratory Services				NM_001100.4:c.480C>A(p.Gly160=)	Failed / Not genotyped	ACTA1			View	Myopathy;?Myopathy;Nemaline myopathy 3	Autosomal dominant;Autosomal recessive	coding	coding	synonymous	AD/AR	Uncertain significance
v7_342		L, H	NC_000001.11:g.229432408C>A	229432408	C	A	-	exon 4	c.478G>T	p.Gly160Cys	G160C	Gly158Cys	missense	Y			NEM		Likely pathogenic	PP3_Strong,PM1,PM2_Supporting	1	NEM (1)	Germline	Pathogenic	1	Laing (n=1; NEM severe)	DM	Laing (2009) Hum Mutat 30, 1267		-	-	-	-				NM_001100.4:c.478G>T(p.Gly160Cys)	Failed / Not genotyped	ACTA1			View	Myopathy;?Myopathy;Nemaline myopathy 3	Autosomal dominant;Autosomal recessive	coding	coding	missense	AD/AR
v7_343		L, H, C	NC_000001.11:g.229432408C>T	229432408	C	T	rs1064794652	exon 4	c.478G>A	p.Gly160Ser	G160S	Gly158Ser	missense			De novo	NEM	Mosaicism (Yokoi 2019)	Likely pathogenic	PP3_Strong,PM1,PM2_Supporting,PP5	2	NEM (2)	Germline	Likely pathogenic	3	Yokoi (n=1; NEM), Gurgel-Giannetti (n=1; NEM severe), Kucińska-Chahwan (n=1; NEM severe with hydrops fetalis/polyhydramnios - stillbirth - de novo)	DM	Yokoi (2019) Pediatr Int 61, 1169; Gurgel-Giannetti (2022) Int J Mol Sci 23, 11995; Kucińska-Chahwan (2022) Genes (Basel) 13, 724 [Additional report]	3	AAM*	De novo, Germline	Pathogenic/Likely pathogenic	GeneDx; Invitae; Baylor Genetics				NM_001100.4:c.478G>A(p.Gly160Ser)	Failed / Not genotyped	ACTA1			View	Myopathy;?Myopathy;Nemaline myopathy 3	Autosomal dominant;Autosomal recessive	coding	coding	missense	AD/AR	Conflicting
v7_344		C	NC_000001.11:g.229432410_229432427del	229432408	CGTCGCCGGAGTCCAGCAC	C	rs1553255444	exon 4	c.461_478del	p.Val154_Asp159del	V154_D159del	Val152_Asp157del	in frame				-		Likely pathogenic	PM1_Strong,PM4,PM2_Supporting			-	-			-	-	1	AAM*	Germline	Uncertain significance	Invitae				NM_001100.4:c.461_478del(p.Val154_Asp159del)	Failed / Not genotyped	ACTA1			View	Myopathy;?Myopathy;Nemaline myopathy 3	Autosomal dominant;Autosomal recessive	coding,splicing	coding,splicing	in frame	AD/AR	Uncertain significance
v7_345		H	NC_000001.11:g.229432414C>T	229432414	C	T		exon 4	c.472G>A	p.Gly158Ser	G158S	Gly156Ser	missense				DCM	Cardiomyopathy (but not myopathy)?	Likely pathogenic	PP3_Strong,PM1,PM2_Supporting			-	-	1	Carnevale (n=1; DCM)	DM	Carnevale (2020) Mol Genet Genomic Med 8, e1504		-	-	-	-				NM_001100.4:c.472G>A(p.Gly158Ser)	Failed / Not genotyped	ACTA1			View	Myopathy;?Myopathy;Nemaline myopathy 3	Autosomal dominant;Autosomal recessive	coding	coding	missense	AD/AR
v7_346		H	NC_000001.11:g.229432418G>T	229432418	G	T		exon 4	c.468C>A	p.Asp156Glu	D156E	Asp154Glu	missense			De novo	AMC		Likely pathogenic	PP3_Strong,PM1,PM5,PM2_Supporting			-	-	1	Laquerriere (n=1; AMC - de novo)	DM	Laquerriere (2022) J Med Genet 59, 559		-	-	-	-				NM_001100.4:c.468C>A(p.Asp156Glu)	Failed / Not genotyped	ACTA1			View	Myopathy;?Myopathy;Nemaline myopathy 3	Autosomal dominant;Autosomal recessive	coding	coding	missense	AD/AR
v7_347		H	NC_000001.11:g.229432420C>G	229432420	C	G		exon 4	c.466G>C	p.Asp156His	D156H	Asp154His	missense			De novo	Muscle weakness (asymmetric)	Mosaicism	Likely pathogenic	PP3_Strong,PM1,PM5,PM2_Supporting			-	-	1	Lornage (n=1; muscle weakness - de novo mosaic)	DM	Lornage (2020) Neurology 95, e3406		-	-	-	-				NM_001100.4:c.466G>C(p.Asp156His)	Failed / Not genotyped	ACTA1			View	Myopathy;?Myopathy;Nemaline myopathy 3	Autosomal dominant;Autosomal recessive	coding	coding	missense	AD/AR
v7_348		L, H	NC_000001.11:g.229432420C>T	229432420	C	T	-	exon 4	c.466G>A	p.Asp156Asn	D156N	Asp154Asn	missense	Y			NEM/IRM		Likely pathogenic	PP3_Strong,PM1,PM2_Supporting,PP5	1	NEM/IRM (1)	Germline	Pathogenic	2	Sparrow (n=1; NEM/AM/IRM), Schröder (n=1; AM), Sevdali (functional work)	DM	Sparrow (2003) Neuromuscul Disord 13, 519; Schröder (2004) Acta Neuropathol 108, 250; Sevdali (2013) Neuromuscul Disord 23: 243 [Functional characterisation]		-	-	-	-				NM_001100.4:c.466G>A(p.Asp156Asn)	Failed / Not genotyped	ACTA1			View	Myopathy;?Myopathy;Nemaline myopathy 3	Autosomal dominant;Autosomal recessive	coding	coding	missense	AD/AR
v7_349		C	NC_000001.11:g.229432424C>A	229432424	C	A		exon 4	c.462G>T	p.Val154=	V154=	Val152=	synonymous				-		Likely benign	BP4_Strong,BP6_Moderate,BP7,PM2_Supporting			-	-			-	-	1	AAM*	Germline	Likely benign	Invitae				NM_001100.4:c.462G>T(p.Val154=)	Failed / Not genotyped	ACTA1			View	Myopathy;?Myopathy;Nemaline myopathy 3	Autosomal dominant;Autosomal recessive	coding,splicing	coding,splicing	synonymous	AD/AR	Likely Benign
v7_350		C	NC_000001.11:g.229432425A>G	229432425	A	G	rs1553255446	exon 4	c.461T>C	p.Val154Ala	V154A	Val152Ala	missense			De novo	-		Pathogenic	PP3_Strong,PM5,PP5_Moderate,PM2_Supporting,PP2			-	-			-	-	1	CMD	De novo	Pathogenic	Invitae	LP	LP	PS2; PM2; PP3	NM_001100.4:c.461T>C(p.Val154Ala)	Failed / Not genotyped	ACTA1			View	Myopathy;?Myopathy;Nemaline myopathy 3	Autosomal dominant;Autosomal recessive	coding,splicing	coding,splicing	missense	AD/AR	Pathogenic
v7_351		H, C	NC_000001.11:g.229432426C>A	229432426	C	A	rs768144106	exon 4	c.460G>T	p.Val154Leu	V154L	Val152Leu	missense		AR		CM		Pathogenic	PS1,PP3_Strong,PM1,PM5,PM2_Supporting					1	Nicolau (n=1; congenital myopathy)	DM	Nicolau (2019) Neurol Genet 5, e341	1	AAM*	Germline	Likely pathogenic	Invitae				NM_001100.4:c.460G>T(p.Val154Leu)	Failed / Not genotyped	ACTA1			View	Myopathy;?Myopathy;Nemaline myopathy 3	Autosomal dominant;Autosomal recessive	coding,splicing	coding,splicing	missense	AD/AR	Uncertain significance
v7_352		L, H, C	NC_000001.11:g.229432426C>G	229432426	C	G	rs768144106	exon 4	c.460G>C	p.Val154Leu	V154L	Val152Leu	missense		AR		RSMD, LGMD	2 generation family (2 affected, 2 carriers)	Pathogenic	PP3_Strong,PP5_Strong,PM5,PM2_Supporting,PP2	2	RSMD (1), LGMD (1)	Germline	Likely pathogenic	3	O'Grady (n=2; RSMD), Punetha (n=1; LGMD)	DM	O'Grady (2015) Eur J Hum Genet 23, 883; Punetha (2016) J Neuromuscul Dis 3: 209 [Muscular dystrophy, limb-girdle]	2	RSMD	Germline	Likely pathogenic	Center for Genetic Medicine Research, Children's National Medical Center				NM_001100.4:c.460G>C(p.Val154Leu)	Failed / Not genotyped	ACTA1			View	Myopathy;?Myopathy;Nemaline myopathy 3	Autosomal dominant;Autosomal recessive	coding,splicing	coding,splicing	missense	AD/AR	Likely Pathogenic
v7_353		C	NC_000001.11:g.229432427G>T	229432427	G	T	rs780711799	exon 4	c.459C>A	p.Ile153=	I153=	Ile151=	synonymous				-		Likely benign	BP4_Strong,BP6_Moderate,BP7,PM2_Supporting			-	-			-	-	1	AAM*	Germline	Likely benign	Invitae				NM_001100.4:c.459C>A(p.Ile153=)	Failed / Not genotyped	ACTA1			View	Myopathy;?Myopathy;Nemaline myopathy 3	Autosomal dominant;Autosomal recessive	coding,splicing	coding,splicing	synonymous	AD/AR	Likely Benign
v7_354		L, H	NC_000001.11:g.229432431C>G	229432431	C	G	-	exon 4	c.455G>C	p.Gly152Ala	G152A	Gly150Ala	missense			De novo	CM	Multiple pathologies in a single patient	Pathogenic	PP3_Very Strong,PP5_Moderate,PM2_Supporting,PP2	1	NEM (1)	De novo	Pathogenic	1	Ravenscroft (n=1; congenital myopathy with nemaline bodies, intranuclear rods, type I fibre predominance)	DM	Ravenscroft (2011) Neuromuscul Disord 21, 31		-	-	-	-				NM_001100.4:c.455G>C(p.Gly152Ala)	Failed / Not genotyped	ACTA1			View	Myopathy;?Myopathy;Nemaline myopathy 3	Autosomal dominant;Autosomal recessive	coding,splicing,splicing-ACMG	coding,splicing,splicing-ACMG	missense	AD/AR
v7_355		L, H	NC_000001.11:g.229432432C>T	229432432	C	T	-	intron 3	c.455-1G>A	p.?	?	?		Y	AR		NEM		Likely pathogenic	PVS1,PM2_Supporting	2	NEM (2)	Germline	Pathogenic	1	Laing (n=1; NEM)	DM	Laing (2009) Hum Mutat 30, 1267		-	-	-	-				NM_001100.4:c.455-1G>A	Failed / Not genotyped	ACTA1			View	Myopathy;?Myopathy;Nemaline myopathy 3	Autosomal dominant;Autosomal recessive	intronic,splicing,splicing-ACMG	intronic,splicing,splicing-ACMG		AD/AR
v7_356		C	NC_000001.11:g.229432433T>A	229432433	T	A	rs112919437	intron 3	c.455-2A>T	p.?	?	?					-		Pathogenic	PVS1,PP5_Moderate,PM2_Supporting			-	-			-	-	1	Not provided	Germline	Likely pathogenic	CeGaT Center for Human Genetics Tuebingen				NM_001100.4:c.455-2A>T	Failed / Not genotyped	ACTA1			View	Myopathy;?Myopathy;Nemaline myopathy 3	Autosomal dominant;Autosomal recessive	intronic,splicing,splicing-ACMG	intronic,splicing,splicing-ACMG		AD/AR	Likely Pathogenic
v7_357		C	NC_000001.11:g.229432433T>C	229432433	T	C	rs112919437	intron 3	c.455-2A>G	p.?	?	?					-		Pathogenic	PVS1,PP5_Moderate,PM2_Supporting			-	-			-	-	1	Not provided	Germline	Likely pathogenic	CeGaT Center for Human Genetics Tuebingen				NM_001100.4:c.455-2A>G	Failed / Not genotyped	ACTA1			View	Myopathy;?Myopathy;Nemaline myopathy 3	Autosomal dominant;Autosomal recessive	intronic,splicing,splicing-ACMG	intronic,splicing,splicing-ACMG		AD/AR	Likely Pathogenic
v7_358		C	NC_000001.11:g.229432438G>T	229432438	G	T		intron 3	c.455-7C>A	p.?	?	?					-		Uncertain significance P	PP3_Strong,PM2_Supporting			-	-			-	-	1	AAM*	Germline	Uncertain significance	Invitae				NM_001100.4:c.455-7C>A	Failed / Not genotyped	ACTA1			View	Myopathy;?Myopathy;Nemaline myopathy 3	Autosomal dominant;Autosomal recessive	intronic,splicing	intronic,splicing		AD/AR
v7_359		C	NC_000001.11:g.229432439C>T	229432439	C	T		intron 3	c.455-8G>A	p.?	?	?					-		Likely benign	BP4_Strong,PM2_Supporting			-	-			-	-	1	AAM*	Germline	Likely benign	Invitae				NM_001100.4:c.455-8G>A	Failed / Not genotyped	ACTA1			View	Myopathy;?Myopathy;Nemaline myopathy 3	Autosomal dominant;Autosomal recessive	intronic,splicing	intronic,splicing		AD/AR	Uncertain significance
v7_360		C	NC_000001.11:g.229432440G>C	229432440	G	C		intron 3	c.455-9C>G	p.?	?	?					-		Likely benign	BP4_Strong,PM2_Supporting			-	-			-	-	1	AAM*	Germline	Uncertain significance	Invitae				NM_001100.4:c.455-9C>G	Failed / Not genotyped	ACTA1			View	Myopathy;?Myopathy;Nemaline myopathy 3	Autosomal dominant;Autosomal recessive	intronic,splicing	intronic,splicing		AD/AR	Uncertain significance
v7_361		L, C	NC_000001.11:g.229432484T>G	229432484	T	G	rs527621	intron 3	c.455-53A>C	p.=	=	=					None		Benign	BP6_Very Strong,BP4_Strong,PM2_Supporting	2	None (2)	Germline	Benign			-	-	4	AAM*, CFTD*, PSHP-DM*	Germline	Benign	GeneDx; Genome-Nilou Lab				NM_001100.4:c.455-53A>C	Failed / Not genotyped	ACTA1			View	Myopathy;?Myopathy;Nemaline myopathy 3	Autosomal dominant;Autosomal recessive	intronic	intronic		AD/AR	Benign
v7_362		L	NC_000001.11:g.229432497_229432526[3_5]				-	intron 3	c.454+30_454+59CCCGCC[3_5]	p.=	=	=					Not reported	Known polymorphism	Likely benign	BP4	1	None (1)	Germline	Benign			-	Nowak (1999) Nat Genet 23, 208; Graziano (2004) Int J Mol Med 13, 805		-	-	-	-				NM_001100.4:c.454+54_454+59dup	Failed / Not genotyped	ACTA1			View	Myopathy;?Myopathy;Nemaline myopathy 3	Autosomal dominant;Autosomal recessive	intronic	intronic		AD/AR
v7_363		C	NC_000001.11:g.229432505C>G	229432505	C	G		intron 3	c.454+51G>C	p.?	?	?					-		Benign	BS1,BS2,BP4_Strong,BP6_Moderate			-	-			-	-	1	Not provided	Germline	Likely benign	GeneDx				NM_001100.4:c.454+51G>C	Failed / Not genotyped	ACTA1			View	Myopathy;?Myopathy;Nemaline myopathy 3	Autosomal dominant;Autosomal recessive	intronic	intronic		AD/AR	Likely Benign
v7_364		C	NC_000001.11:g.229432511C>G	229432511	C	G		intron 3	c.454+45G>C	p.?	?	?					-		Benign	BS1,BS2,BP4_Strong,BP6_Moderate			-	-			-	-	1	Not provided	Germline	Likely benign	GeneDx				NM_001100.4:c.454+45G>C	Failed / Not genotyped	ACTA1			View	Myopathy;?Myopathy;Nemaline myopathy 3	Autosomal dominant;Autosomal recessive	intronic	intronic		AD/AR	Likely Benign
v7_365		C	NC_000001.11:g.229432520G>A	229432520	G	A	rs569112604	intron 3	c.454+36C>T	p.?	?	?					-		Benign	BS1,BS2,BP4_Strong,BP6_Moderate			-	-			-	-	1	Not specified	Germline	Likely benign	PreventionGenetics				NM_001100.4:c.454+36C>T	Failed / Not genotyped	ACTA1			View	Myopathy;?Myopathy;Nemaline myopathy 3	Autosomal dominant;Autosomal recessive	intronic	intronic		AD/AR	Likely Benign
v7_366	VarSome needed	L	NC_000001.11:g.229432521_229432526dup	229432526	G	GGGCGGG	-	intron 3	c.454+54_454+59dup	p.=	=	=					None				1	None (1)	Germline	Benign			-	-		-	-	-	-				MISSING?
v7_367		C	NC_000001.11:g.229432538G>C	229432538	G	C		intron 3	c.454+18C>G	p.?	?	?					-		Likely benign	BP4_Strong			-	-			-	-	1	AAM	Germline	Likely benign	Invitae				NM_001100.4:c.454+18C>G	Failed / Not genotyped	ACTA1			View	Myopathy;?Myopathy;Nemaline myopathy 3	Autosomal dominant;Autosomal recessive	intronic	intronic		AD/AR
v7_368		C	NC_000001.11:g.229432541G>A	229432541	G	A	rs201388631	intron 3	c.454+15C>T	p.?	?	?					-		Benign	BS1,BS2,BP4_Strong,BP6_Strong			-	-			-	-	1	AAM*	Germline	Benign/Likely benign	GeneDx; Invitae				NM_001100.4:c.454+15C>T	Failed / Not genotyped	ACTA1			View	Myopathy;?Myopathy;Nemaline myopathy 3	Autosomal dominant;Autosomal recessive	intronic	intronic		AD/AR	Likely Benign
v7_369		C	NC_000001.11:g.229432541G>T	229432541	G	T		intron 3	c.454+15C>A	p.?	?	?					-		Benign	BS2,BP4_Strong,BP6_Moderate			-	-			-	-	1	AAM*	Germline	Likely benign	Invitae				NM_001100.4:c.454+15C>A	Failed / Not genotyped	ACTA1			View	Myopathy;?Myopathy;Nemaline myopathy 3	Autosomal dominant;Autosomal recessive	intronic	intronic		AD/AR	Likely Benign
v7_370		C	NC_000001.11:g.229432542del	229432541	GC	G		intron 3	c.454+14del	p.?	?	?					-		Likely benign	BP4_Moderate,PM2_Supporting			-	-			-	-	1	AAM*	Germline	Likely benign	Invitae				NM_001100.4:c.454+14del	Failed / Not genotyped	ACTA1			View	Myopathy;?Myopathy;Nemaline myopathy 3	Autosomal dominant;Autosomal recessive	intronic	intronic		AD/AR
v7_371		C	NC_000001.11:g.229432545C>T	229432545	C	T	rs551674486	intron 3	c.454+11G>A	p.?	?	?					-		Benign	BS1,BS2,BP4_Strong,BP6_Strong			-	-			-	-	2	AAM*	Germline	Likely benign	GeneDx; Invitae				NM_001100.4:c.454+11G>A	Failed / Not genotyped	ACTA1			View	Myopathy;?Myopathy;Nemaline myopathy 3	Autosomal dominant;Autosomal recessive	intronic	intronic		AD/AR	Likely Benign
v7_372		C	NC_000001.11:g.229432546G>T	229432546	G	T		intron 3	c.454+10C>A	p.?	?	?					-		Likely benign	BP4_Strong,BP6_Moderate			-	-			-	-	1	AAM*	Germline	Likely benign	Invitae				NM_001100.4:c.454+10C>A	Failed / Not genotyped	ACTA1			View	Myopathy;?Myopathy;Nemaline myopathy 3	Autosomal dominant;Autosomal recessive	intronic,splicing	intronic,splicing		AD/AR	Likely Benign
v7_373		C	NC_000001.11:g.229432553C>A	229432553	C	A	rs200976037	intron 3	c.454+3G>T	p.?	?	?					-		Likely benign	BP4_Strong,PM2_Supporting			-	-			-	-	5	AAM*, CFTD*, FRCM*	Germline	Conflicting interpretations (Uncertain significance(4), Likely benign(1))	Illumina Laboratory Services; Invitae				NM_001100.4:c.454+3G>T	Failed / Not genotyped	ACTA1			View	Myopathy;?Myopathy;Nemaline myopathy 3	Autosomal dominant;Autosomal recessive	intronic,splicing	intronic,splicing		AD/AR	Conflicting
v7_374		C	NC_000001.11:g.229432557G>A	229432557	G	A	rs76030344	exon 3	c.453C>T	p.Thr151=	T151=	Thr149=	synonymous				-		Likely benign	BP4_Strong,PM2_Supporting			-	-			-	-	1	AAM*	Germline	Uncertain significance	Invitae				NM_001100.4:c.453C>T(p.Thr151=)	Failed / Not genotyped	ACTA1			View	Myopathy;?Myopathy;Nemaline myopathy 3	Autosomal dominant;Autosomal recessive	coding,splicing,splicing-ACMG	coding,splicing,splicing-ACMG	synonymous	AD/AR	Uncertain significance
v7_375		C	NC_000001.11:g.229432557G>C	229432557	G	C	rs76030344	exon 3	c.453C>G	p.Thr151=	T151=	Thr149=	synonymous				-		Likely benign	BP4_Strong,PM2_Supporting			-	-			-	-	4	AAM*, CFTD*, FRCM*	Germline	Conflicting interpretations (Uncertain significance(3), Benign(1))	Illumina Laboratory Services; Invitae				NM_001100.4:c.453C>G(p.Thr151=)	Failed / Not genotyped	ACTA1			View	Myopathy;?Myopathy;Nemaline myopathy 3	Autosomal dominant;Autosomal recessive	coding,splicing,splicing-ACMG	coding,splicing,splicing-ACMG	synonymous	AD/AR	Conflicting
v7_376		L, C	NC_000001.11:g.229432557G>T	229432557	G	T	rs76030344	exon 3	c.453C>A	p.Thr151=	T151=	Thr149=	synonymous				None	Known polymorphism	Benign	BP6_Very Strong,BS1,BS2,BP4_Strong	2	None (2)	Germline	Benign, Likely benign			-	Mayosi (1999) J Med Genet 36, 796	8	AAM*, CFTD*, FRCM*, PSHP-DM*	Germline	Benign/Likely benign	Prevention Genetics; Illumina Laboratory Services; GeneDx; Invitae; Athena Diagnostics Inc; Fulgent Genetics				NM_001100.4:c.453C>A(p.Thr151=)	Failed / Not genotyped	ACTA1			View	Myopathy;?Myopathy;Nemaline myopathy 3	Autosomal dominant;Autosomal recessive	coding,splicing,splicing-ACMG	coding,splicing,splicing-ACMG	synonymous	AD/AR	Likely Benign
v7_377		C	NC_000001.11:g.229432558G>T	229432558	G	T		exon 3	c.452C>A	p.Thr151Asn	T151N	Thr149Asn	missense				-		Likely pathogenic	PP3_Strong,PM1,PM2_Supporting			-	-			-	-	1	AAM*	Germline	Uncertain significance	Invitae				NM_001100.4:c.452C>A(p.Thr151Asn)	Failed / Not genotyped	ACTA1			View	Myopathy;?Myopathy;Nemaline myopathy 3	Autosomal dominant;Autosomal recessive	coding,splicing	coding,splicing	missense	AD/AR	Uncertain significance
v7_378		L, H	NC_000001.11:g.229432561G>A	229432561	G	A	-	exon 3	c.449C>T	p.Thr150Ile	T150I	Thr148Ile	missense				NEM/IRM		Pathogenic	PM5_Strong,PP3_Strong,PM1,PM2_Supporting	1	NEM (1)	Unknown	VUS	2	Kawase (n=1; IRM with fetal abnormalities, encephalopathy), Juntas Morales/François-Heude (n=1; congenital myopathy - severe neonatal hypotonia with arthrogryposis)	DM	Kawase (2015) Brain Dev 37, 265; François-Heude (2021) Eur J Paediatr Neurol 31: 78 [Neuromuscular disease with neonatal respiratory involvement]; Juntas Morales (2021) Genes (Basel) 12, 1199 [Congenital myopathy]		-	-	-	-				NM_001100.4:c.449C>T(p.Thr150Ile)	Failed / Not genotyped	ACTA1			View	Myopathy;?Myopathy;Nemaline myopathy 3	Autosomal dominant;Autosomal recessive	coding,splicing	coding,splicing	missense	AD/AR
v7_379		L, H, C	NC_000001.11:g.229432561G>C	229432561	G	C	rs1553255479	exon 3	c.449C>G	p.Thr150Ser	T150S	Thr148Ser	missense	Y		De novo	IRM, NEM		Pathogenic	PS1,PP3_Strong,PM1,PM5,PP5_Moderate,PM2_Supporting	1	IRM (1)	De novo	Pathogenic	1	Laing (n=1; IRM)	DM	Laing (2009) Hum Mutat 30, 1267	1	IRM	Germline	Pathogenic	Invitae	P	LP	PM6_Strong; PM2; PP2; PP3	NM_001100.4:c.449C>G(p.Thr150Ser)	Failed / Not genotyped	ACTA1			View	Myopathy;?Myopathy;Nemaline myopathy 3	Autosomal dominant;Autosomal recessive	coding,splicing	coding,splicing	missense	AD/AR	Pathogenic
v7_380		L, H	NC_000001.11:g.229432561G>T	229432561	G	T	-	exon 3	c.449C>A	p.Thr150Asn	T150N	Thr148Asn	missense	Y	AD		NEM	2 generation family (2 individuals)	Pathogenic	PM5_Strong,PP3_Strong,PM1,PM2_Supporting,PP5	1	NEM (1)	Germline	Pathogenic	2	Nowak (n=2; NEM mild)	DM	Sparrow (2003) Neuromuscul Disord 13, 519		-	-	-	-				NM_001100.4:c.449C>A(p.Thr150Asn)	Failed / Not genotyped	ACTA1			View	Myopathy;?Myopathy;Nemaline myopathy 3	Autosomal dominant;Autosomal recessive	coding,splicing	coding,splicing	missense	AD/AR
v7_381		C	NC_000001.11:g.229432562T>A	229432562	T	A		exon 3	c.448A>T	p.Thr150Ser	T150S	Thr148Ser	missense				-		Pathogenic	PS1,PP3_Strong,PM1,PM5,PP5_Moderate,PM2_Supporting			-	-			-	-	1	PSHP-DM	Germline	Likely pathogenic	3billion				NM_001100.4:c.448A>T(p.Thr150Ser)	Failed / Not genotyped	ACTA1			View	Myopathy;?Myopathy;Nemaline myopathy 3	Autosomal dominant;Autosomal recessive	coding,splicing	coding,splicing	missense	AD/AR	Likely Pathogenic
v7_382		L, H	NC_000001.11:g.229432562T>C	229432562	T	C	-	exon 3	c.448A>G	P.Thr150Ala	P.T150A	Thr148Ala	missense				NEM	Mosaicism (2 affected children)	Pathogenic	PM5_Strong,PP3_Strong,PM1,PM2_Supporting	1	NEM (1)	Germline	Pathogenic	2	Miyatake (n=2; NEM)	DM	Miyatake (2014) Neuromuscul Disord 24, 642		-	-	-	-				NM_001100.4:c.448A>G(p.Thr150Ala)	Failed / Not genotyped	ACTA1			View	Myopathy;?Myopathy;Nemaline myopathy 3	Autosomal dominant;Autosomal recessive	coding,splicing	coding,splicing	missense	AD/AR
v7_383		L, H, C	NC_000001.11:g.229432564C>T	229432564	C	T	rs398123564	exon 3	c.446G>A	p.Arg149Lys	R149K	Arg147Lys	missense	Y			AM, NEM		Likely pathogenic	PP3_Strong,PM1,PM2_Supporting	1	AM (1)	Germline	Pathogenic	1	Laing (n=1; AM)	DM	Laing (2009) Hum Mutat 30, 1267	2	AAM*	Germline	Uncertain significance	Eurofins NTD LLC; Invitae				NM_001100.4:c.446G>A(p.Arg149Lys)	Failed / Not genotyped	ACTA1			View	Myopathy;?Myopathy;Nemaline myopathy 3	Autosomal dominant;Autosomal recessive	coding,splicing	coding,splicing	missense	AD/AR	Uncertain significance
v7_384		L, H	NC_000001.11:g.229432567C>A	229432567	C	A	-	exon 3	c.443G>T	p.Gly148Val	G148V	Gly146Val	missense			De novo	MTM, Respiratory failure and scleroderma	Myotubular myopathy	Pathogenic	PM5_Strong,PP3_Strong,PM1,PM2_Supporting	1	MTM (1)	Unknown	Likely pathogenic	1	Śmigiel (n=1; respiratory failure/death before diagnosis - de novo)	DM	Śmigiel (2020) J Clin Med 9, 2220		-	-	-	-				NM_001100.4:c.443G>T(p.Gly148Val)	Failed / Not genotyped	ACTA1			View	Myopathy;?Myopathy;Nemaline myopathy 3	Autosomal dominant;Autosomal recessive	coding	coding	missense	AD/AR
v7_385		L, H	NC_000001.11:g.229432567C>CCGGAGG	229432567	C	CCGGAGG		exon 3	c.437_442dupCCTCCG	p.Ala146_Ser147dup	A146_S147dup	Ala144_Ser145dup	in frame	Y			NEM, MFM, MYOP	Myofibrillar myopathy	Pathogenic	PM1_Very Strong,PM4,PM2_Supporting			-	Pathogenic	2	Sparrow (n=1; AM), Selcen (n=1; MFM)	DM	Sparrow (2003) Neuromuscul Disord 13, 519; Selcen (2015) Neuromuscul Disord 25, 488 [Myofibrillar myopathy]		-	-	-	-				NM_001100.4:c.437_442dup(p.Ala146_Ser147dup)	Failed / Not genotyped	ACTA1			View	Myopathy;?Myopathy;Nemaline myopathy 3	Autosomal dominant;Autosomal recessive	coding	coding	in frame	AD/AR
v7_386		L, H	NC_000001.11:g.229432567C>T	229432567	C	T	-	exon 3	c.443G>A	p.Gly148Asp	G148D	Gly146Asp	missense	Y		De novo	AM, NEM		Pathogenic	PS3,PP3_Strong,PM1,PM5,PM2_Supporting,PP5	2	AM (1), NEM (1)	De novo, Germline	Pathogenic	3	Sparrow (n=1; AM), Agrawal (n=1; NEM severe), Houweling; (n=1; NEM)	DM	Sparrow (2003) Neuromuscul Disord 13, 519; Agrawal (2004) Ann Neurol 56, 86; Laing (2009) Hum Mutat 30, 1267; Houweling (2021) Stem Cell Res 54, 102429 [Nemaline myopathy, iPSC line]		-	-	-	-				NM_001100.4:c.443G>A(p.Gly148Asp)	Failed / Not genotyped	ACTA1			View	Myopathy;?Myopathy;Nemaline myopathy 3	Autosomal dominant;Autosomal recessive	coding	coding	missense	AD/AR
v7_387		H, C	NC_000001.11:g.229432568C>G	229432568	C	G	rs398123563	exon 3	c.442G>C	p.Gly148Arg	G148R	Gly146Arg	missense				AMC	Mosaicism (paternal germline)	Pathogenic	PM5_Strong,PP3_Strong,PM1,PM2_Supporting,PP5					3	Laquerriere (n=3; AMC - mosaicism)	DM	Laquerriere (2022) J Med Genet 59, 559	2	AAM*	Germline	Conflicting interpretations (Pathogenic(1), Uncertain significance(1))	GeneDx; Invitae				NM_001100.4:c.442G>C(p.Gly148Arg)	Failed / Not genotyped	ACTA1			View	Myopathy;?Myopathy;Nemaline myopathy 3	Autosomal dominant;Autosomal recessive	coding	coding	missense	AD/AR	Conflicting
v7_388		L, H, C	NC_000001.11:g.229432568C>T	229432568	C	T	rs398123563	exon 3	c.442G>A	p.Gly148Ser	G148S	Gly146Ser	missense	Y		De novo	AM, CAM, NEM		Pathogenic	PP3_Strong,PP5_Strong,PM1,PM5,PM2_Supporting	2	MYOP (1), CAM (1)	De novo, Germline	Likely pathogenic	2	Laing (n=1; AM severe), Wang (n=1; NEM typical)	DM	Laing (2009) Hum Mutat 30, 1267; Wang (2020) Clin Genet 97, 878 [Additional report]	4	AAM	De novo	Conflicting interpretations (Pathogenic(1), Likely pathogenic(2), Uncertain significance(1))	Institute of Human Genetics, Klinikum rechts der Isar; Eurofins; PerkinElmer Genomics; GeneDx	LP	LP	PM2; PM5; PM6; PP3	NM_001100.4:c.442G>A(p.Gly148Ser)	Failed / Not genotyped	ACTA1			View	Myopathy;?Myopathy;Nemaline myopathy 3	Autosomal dominant;Autosomal recessive	coding	coding	missense	AD/AR	Likely Pathogenic
v7_389		C	NC_000001.11:g.229432569G>A	229432569	G	A		exon 3	c.441C>T	p.Ser147=	S147=	Ser145=	synonymous				-		Likely benign	BP4_Strong,BP6_Moderate,BP7,PM2_Supporting		AAM	-	-			-	-	1	AAM	Germline	Likely benign	Invitae				NM_001100.4:c.441C>T(p.Ser147=)	Failed / Not genotyped	ACTA1			View	Myopathy;?Myopathy;Nemaline myopathy 3	Autosomal dominant;Autosomal recessive	coding	coding	synonymous	AD/AR	Likely Benign
v7_390		L, H	NC_000001.11:g.229432570G>A	229432570	G	A	-	exon 3	c.440C>T	p.Ser147Phe	S147F	Ser145Phe	missense				LGMD	Limb-girdle	Likely pathogenic	PP3_Strong,PM1,PM2_Supporting	2	MYOP (1), MFM (1)	Germline	Likely pathogenic	1	Töpf (n=1; neuromuscular disease with limb-girdle weakness)	DM	Töpf (2020) Genet Med 22, 1478		-	-	-	-				NM_001100.4:c.440C>T(p.Ser147Phe)	Failed / Not genotyped	ACTA1			View	Myopathy;?Myopathy;Nemaline myopathy 3	Autosomal dominant;Autosomal recessive	coding	coding	missense	AD/AR
v7_391		L, H	NC_000001.11:g.229432570G>T	229432570	G	T	-	exon 3	c.440C>A	p.Ser147Tyr	S147Y	Ser145Tyr	missense			De novo	FADS/AMC		Likely pathogenic	PP3_Strong,PM1,PM2_Supporting	1	Not reported (1)	De novo	Likely pathogenic	1	Ravenscroft (n=1; FADS - de novo)	DM	Ravenscroft (2021) J Med Genet 58, 609		-	-	-	-				NM_001100.4:c.440C>A(p.Ser147Tyr)	Failed / Not genotyped	ACTA1			View	Myopathy;?Myopathy;Nemaline myopathy 3	Autosomal dominant;Autosomal recessive	coding	coding	missense	AD/AR
v7_392		H, C	NC_000001.11:g.229432573G>A	229432573	G	A	rs1659973054	exon 3	c.437C>T	p.Ala146Val	A146V	Ala144Val	missense				LGMD, IBM		Likely pathogenic	PP3_Strong,PM1,PM2_Supporting	2	FADS (2)	-	-	2	Ghaoui (n=1; LGMD), Cerino (n=1; IBM - uncertain)	DM	Ghaoui (2015) JAMA Neurol 72, 1424; Cerino (2017) Muscle Nerve 56, 993 [Inclusion body myopathy]	1	AAM*	Germline	Uncertain significance	Invitae				NM_001100.4:c.437C>T(p.Ala146Val)	Failed / Not genotyped	ACTA1			View	Myopathy;?Myopathy;Nemaline myopathy 3	Autosomal dominant;Autosomal recessive	coding	coding	missense	AD/AR	Uncertain significance
v7_393		L, H, C	NC_000001.11:g.229432574del	229432573	GC	G	-	exon 3	c.436del	p.Ala146Profs*46	A146Pfs*46	Ala144Profs*46	frameshift	Y	AR		NEM	Labelled as c.539delG in Agrawal 2004	Pathogenic	PVS1,PP5_Strong,PM2_Supporting			Germline	Pathogenic	2	Sparrow (n=1; NEM severe), Agrawal (n=1; NEM severe - labelled as c539delG)	DM	Sparrow (2003) Neuromuscul Disord 13, 519; Agrawal (2004) Ann Neurol 56, 86	3	AAM*	Germline	Pathogenic/Likely pathogenic	GeneDx; Invitae				NM_001100.4:c.436del(p.Ala146ProfsTer46)	Failed / Not genotyped	ACTA1			View	Myopathy;?Myopathy;Nemaline myopathy 3	Autosomal dominant;Autosomal recessive	NMD,coding	NMD,coding	frameshift	AD/AR	Pathogenic
v7_394		C	NC_000001.11:g.229432575G>A	229432575	G	A	rs371410845	exon 3	c.435C>T	p.Tyr145=	Y145=	Tyr143=	synonymous				-		Likely benign	BP4_Strong,BP7,PM2_Supporting	2	NEM (2)	-	-			-	-	4	AAM*, CFTD*, FRCM*	Germline	Conflicting interpretations (Uncertain significance(3), Likely benign(1))	Illumina Laboratory Services; Invitae				NM_001100.4:c.435C>T(p.Tyr145=)	Failed / Not genotyped	ACTA1			View	Myopathy;?Myopathy;Nemaline myopathy 3	Autosomal dominant;Autosomal recessive	coding	coding	synonymous	AD/AR	Conflicting
v7_395		L, H	NC_000001.11:g.229432575G>C	229432575	G	C	-	exon 3	c.435C>G	p.Tyr145*	Y145*	Tyr143*	nonsense	Y	AR		NEM		Likely pathogenic	PVS1,PM2_Supporting			Germline	Pathogenic	1	Laing (n=1; NEM)	DM	Laing (2009) Hum Mutat 30, 1267		-	-	-	-				NM_001100.4:c.435C>G(p.Tyr145Ter)	Failed / Not genotyped	ACTA1			View	Myopathy;?Myopathy;Nemaline myopathy 3	Autosomal dominant;Autosomal recessive	NMD,coding	NMD,coding	nonsense	AD/AR
v7_396		C	NC_000001.11:g.229432575G>T	229432575	G	T	rs371410845	exon 3	c.435C>A	p.Tyr145Ter	Y145*	Tyr143Ter	nonsense				-		Pathogenic	PVS1,PP5_Strong,PM2_Supporting	1	NEM (1)	-	-			-	-	3	AAM, CFTD, PSHP-DM	Germline	Pathogenic/Likely pathogenic	GeneDx; Greenwood Genetic Center Diagnostic Laboratories, Greenwood Genetic Center; Invitae				NM_001100.4:c.435C>A(p.Tyr145Ter)	Failed / Not genotyped	ACTA1			View	Myopathy;?Myopathy;Nemaline myopathy 3	Autosomal dominant;Autosomal recessive	NMD,coding	NMD,coding	nonsense	AD/AR	Likely Pathogenic
v7_397		C	NC_000001.11:g.229432576T>A	229432576	T	A		exon 3	c.434A>T	p.Tyr145Phe	Y145F	Tyr143Phe	missense				-		Likely pathogenic	PM1_Strong,PP3_Moderate,PM2_Supporting			-	-			-	-	1	AAM*	Germline	Uncertain significance	Invitae				NM_001100.4:c.434A>T(p.Tyr145Phe)	Failed / Not genotyped	ACTA1			View	Myopathy;?Myopathy;Nemaline myopathy 3	Autosomal dominant;Autosomal recessive	coding	coding	missense	AD/AR
v7_398		C	NC_000001.11:g.229432579A>G	229432579	A	G		exon 3	c.431T>C	p.Leu144Pro	L144P	Leu142Pro	missense				-		Pathogenic	PM1_Strong,PP3_Strong,PM5,PM2_Supporting			-	-			-	-	1	AAM*	Germline	Uncertain significance	Invitae				NM_001100.4:c.431T>C(p.Leu144Pro)	Failed / Not genotyped	ACTA1			View	Myopathy;?Myopathy;Nemaline myopathy 3	Autosomal dominant;Autosomal recessive	coding	coding	missense	AD/AR
v7_399		L, H, C	NC_000001.11:g.229432580G>A	229432580	G	A	rs886039557	exon 3	c.430C>T	p.Leu144Phe	L144F	Leu142Phe	missense	Y		De novo	NEM, IRM	Large variety of symptoms, study of extramuscular manifestations	Pathogenic	PP3_Strong,PP5_Strong,PM1,PM2_Supporting			De novo	Pathogenic	4	Laing (n=1; NEM/AM/IRM), Arai (n=1; NEM with myofibrillar dysgenesis, abnormal ossification), Saito (n=1; severe congenital myopathy/IRM - de novo), Chou (n=1; IRM with autonomic dysfunction)	DM	Laing (2009) Hum Mutat 30, 1267; Arai (2009) Neuromuscul Disord 19, 485; Saito (2011) Neuromuscul Disord 21, 489; Chou (2013) Brain Dev 35, 686	2	AAM*	Germline	Pathogenic/Likely pathogenic	GeneDx; Invitae	P	VUS	PM2; PP2; PP3	NM_001100.4:c.430C>T(p.Leu144Phe)	Failed / Not genotyped	ACTA1			View	Myopathy;?Myopathy;Nemaline myopathy 3	Autosomal dominant;Autosomal recessive	coding	coding	missense	AD/AR	Pathogenic
v7_400		C	NC_000001.11:g.229432583A>G	229432583	A	G	rs1659973563	exon 3	c.427T>C	p.Ser143Pro	S143P	Ser141Pro	missense			De novo	-		Pathogenic	PM1_Strong,PP3_Strong,PP5_Moderate,PM2_Supporting	2	NEM (1), IRM (1)	-	-			-	-	2	AAM	De novo, Germline	Conflicting interpretations (Pathogenic(1), Uncertain significance(1))	Invitae, PerkinElmer Genomics				NM_001100.4:c.427T>C(p.Ser143Pro)	Failed / Not genotyped	ACTA1			View	Myopathy;?Myopathy;Nemaline myopathy 3	Autosomal dominant;Autosomal recessive	coding	coding	missense	AD/AR	Pathogenic
v7_401		C	NC_000001.11:g.229432585A>C	229432585	A	C		exon 3	c.425T>G	p.Leu142Arg	L142R	Leu140Arg	missense				-		Pathogenic	PM1_Strong,PP3_Strong,PM5,PM2_Supporting			-	-			-	-	1	AAM*	Germline	Uncertain significance	Invitae				NM_001100.4:c.425T>G(p.Leu142Arg)	Failed / Not genotyped	ACTA1			View	Myopathy;?Myopathy;Nemaline myopathy 3	Autosomal dominant;Autosomal recessive	coding	coding	missense	AD/AR	Uncertain significance
v7_402		L, H, C	NC_000001.11:g.229432585A>G	229432585	A	G	rs1553255482	exon 3	c.425T>C	p.Leu142Pro	L142P	Leu140Pro	missense	Y	AD		NEM	2 generation family (2 individuals)	Pathogenic	PM1_Strong,PP3_Strong,PM2_Supporting,PP5	1	NEM (1)	Germline	Pathogenic	2	Sparrow (n=2; NEM typical)	DM	Sparrow (2003) Neuromuscul Disord 13, 519	1	AAM	Germline	Pathogenic	Invitae				NM_001100.4:c.425T>C(p.Leu142Pro)	Failed / Not genotyped	ACTA1			View	Myopathy;?Myopathy;Nemaline myopathy 3	Autosomal dominant;Autosomal recessive	coding	coding	missense	AD/AR	Uncertain significance
v7_403		C	NC_000001.11:g.229432587C>T	229432587	C	T	rs553019935	exon 3	c.423G>A	p.Val141=	V141=	Val139=	synonymous				-		Likely benign	BP4_Strong,BP6_Moderate,BP7,PM2_Supporting			-	-			-	-	1	AAM*	Germline	Likely benign	Invitae				NM_001100.4:c.423G>A(p.Val141=)	Failed / Not genotyped	ACTA1			View	Myopathy;?Myopathy;Nemaline myopathy 3	Autosomal dominant;Autosomal recessive	coding	coding	synonymous	AD/AR	Likely Benign
v7_404		L, H	NC_000001.11:g.229432588A>G	229432588	A	G	-	exon 3	c.422T>C	p.Val141Ala	V141A	Val139Ala	missense	Y		De novo	NEM		Likely pathogenic	PM1_Strong,PP3_Strong,PM2_Supporting	1	Unclassified (1)	De novo	Pathogenic	1	Laing (n=1; NEM)	DM	Laing (2009) Hum Mutat 30, 1267		-	-	-	-				NM_001100.4:c.422T>C(p.Val141Ala)	Failed / Not genotyped	ACTA1			View	Myopathy;?Myopathy;Nemaline myopathy 3	Autosomal dominant;Autosomal recessive	coding	coding	missense	AD/AR
v7_405		C	NC_000001.11:g.229432591G>C	229432591	G	C	rs1435160117	exon 3	c.419C>G	p.Ala140Gly	A140G	Ala138Gly	missense				-		Pathogenic	PM1_Strong,PM5_Strong,PP3_Moderate,PP5_Moderate,PM2_Supporting			-	-			-	-	1	AAM	Germline	Pathogenic	Centogene AG - the Rare Disease Company; Invitae	P	LP	PS2; PM2; PP3	NM_001100.4:c.419C>G(p.Ala140Gly)	Failed / Not genotyped	ACTA1			View	Myopathy;?Myopathy;Nemaline myopathy 3	Autosomal dominant;Autosomal recessive	coding	coding	missense	AD/AR	Pathogenic
v7_406		L, H, C	NC_000001.11:g.229432591G>T	229432591	G	T	-	exon 3	c.419C>A	p.Ala140Asp	A140D	Ala138Asp	missense	Y		De novo	NEM	Myofibrillar myopathy (Invitae)	Pathogenic	PM1_Strong,PM5_Strong,PP3_Strong,PP5_Strong,PM2_Supporting	1	NEM (1)	De novo	Pathogenic	1	Laing (n=1; NEM intermediate)	DM	Laing (2009) Hum Mutat 30, 1267	2	MFM	Germline	Pathogenic/Likely pathogenic	Invitae				NM_001100.4:c.419C>A(p.Ala140Asp)	Failed / Not genotyped	ACTA1			View	Myopathy;?Myopathy;Nemaline myopathy 3	Autosomal dominant;Autosomal recessive	coding	coding	missense	AD/AR	Pathogenic
v7_407		L, H	NC_000001.11:g.229432592C>G	229432592	C	G	-	exon 3	c.418G>C	p.Ala140Pro	A140P	Ala138Pro	missense	Y		De novo	NEM/IRM	Intranuclear rods	Pathogenic	PM1_Strong,PM5_Strong,PP3_Strong,PM2_Supporting,PP5	1	NEM/IRM (1)	De novo, Germline	Pathogenic	1	Sparrow (n=1; NEM severe/IRM)	DM	Sparrow (2003) Neuromuscul Disord 13, 519		-	-	-	-				NM_001100.4:c.418G>C(p.Ala140Pro)	Failed / Not genotyped	ACTA1			View	Myopathy;?Myopathy;Nemaline myopathy 3	Autosomal dominant;Autosomal recessive	coding	coding	missense	AD/AR
v7_408		L, H	NC_000001.11:g.229432593C>G	229432593	C	G	-	exon 3	c.417G>C	p.Gln139His	Q139H	Gln137His	missense	Y		De novo	IRM, NEM		Pathogenic	PS1,PM1_Strong,PP3_Strong,PM2_Supporting	1	IRM (1)	De novo	Pathogenic	1	Koy (n=1; NEM/IRM)	DM	Koy (2007) Neuropediatrics 38, 282		-	-	-	-				NM_001100.4:c.417G>C(p.Gln139His)	Failed / Not genotyped	ACTA1			View	Myopathy;?Myopathy;Nemaline myopathy 3	Autosomal dominant;Autosomal recessive	coding	coding	missense	AD/AR
v7_409		L, H, C	NC_000001.11:g.229432596G>C	229432596	G	C	rs121909526	exon 3	c.414C>G	p.Ile138Met	I138M	Ile136Met	missense	Y			NEM		Pathogenic	PS3,PM1_Strong,PM5,PP3_Moderate,PM2_Supporting,PP5	2	NEM (1), Unclassified (1)	Germline	Pathogenic	2	Schnell (n=1; NEM), Ilkovski (n=1; NEM typical), Laing (n=2 NEM from Schnell, Ilkovski), Costa, Sevdali (functional work)	DM	Schnell (2000) Neuromuscul Disord 10, 307; Ilkovski (2001) Am J Hum Genet 68, 1333; Costa (2004) J Cell Sci 117: 3367 [Functional characterisation]; Laing (2009) Hum Mutat 30, 1267; Sevdali (2013) Neuromuscul Disord 23: 243 [Functional characterisation]	1	AAM*	Germline	Pathogenic	OMIM	P	LP	PS3; PM2; PP3	NM_001100.4:c.414C>G(p.Ile138Met)	Failed / Not genotyped	ACTA1			View	Myopathy;?Myopathy;Nemaline myopathy 3	Autosomal dominant;Autosomal recessive	coding	coding	missense	AD/AR	Pathogenic
v7_410		L, H	NC_000001.11:g.229432597A>G	229432597	A	G	-	exon 3	c.413T>C	p.Ile138Thr	I138T	Ile136Thr	missense	Y			NEM		Pathogenic	PM1_Strong,PM5_Strong,PP3_Strong,PM2_Supporting	1	NEM (1)	Germline	Pathogenic	1	Laing (n=1; NEM)	DM	Laing (2009) Hum Mutat 30, 1267		-	-	-	-				NM_001100.4:c.413T>C(p.Ile138Thr)	Failed / Not genotyped	ACTA1			View	Myopathy;?Myopathy;Nemaline myopathy 3	Autosomal dominant;Autosomal recessive	coding	coding	missense	AD/AR
v7_411		C	NC_000001.11:g.229432597A>T	229432597	A	T	rs587780271	exon 3	c.413T>A	p.Ile138Asn	I138N	Ile136Asn	missense				-		Pathogenic	PM1_Strong,PP3_Strong,PM5,PP5_Moderate,PM2_Supporting			-	-			-	-	1	NEM	Germline	Likely pathogenic	Genetic Services Laboratory, University of Chicago	LP	VUS	PM2; PP3	NM_001100.4:c.413T>A(p.Ile138Asn)	Failed / Not genotyped	ACTA1			View	Myopathy;?Myopathy;Nemaline myopathy 3	Autosomal dominant;Autosomal recessive	coding	coding	missense	AD/AR	Likely Pathogenic
v7_412		C	NC_000001.11:g.229432600G>T	229432600	G	T		exon 3	c.410C>A	p.Ala137Asp	A137D	Ala135Asp	missense				-		Likely pathogenic	PM1_Strong,PP3_Strong,PM2_Supporting			-	-			-	-	1	AAM*	Germline	Uncertain significance	Invitae				NM_001100.4:c.410C>A(p.Ala137Asp)	Failed / Not genotyped	ACTA1			View	Myopathy;?Myopathy;Nemaline myopathy 3	Autosomal dominant;Autosomal recessive	coding	coding	missense	AD/AR
v7_413		L, H, C	NC_000001.11:g.229432603A>G	229432603	A	G	-	exon 3	c.407T>C	p.Val136Ala	V136A	Val134Ala	missense	Y	AD		NEM	Incomplete penetrance (in mother and grandfather)	Likely pathogenic	PP3_Strong,PM1,PM2_Supporting,PP5	1	NEM (1)	Germline	Pathogenic	2	Sparrow (n=1; NEM typical); Agrawal (n=1; NEM intermediate)	DM	Sparrow (2003) Neuromuscul Disord 13, 519; Agrawal (2004) Ann Neurol 56, 86	1	AAM*	Germline	Uncertain significance	Invitae				NM_001100.4:c.407T>C(p.Val136Ala)	Failed / Not genotyped	ACTA1			View	Myopathy;?Myopathy;Nemaline myopathy 3	Autosomal dominant;Autosomal recessive	coding	coding	missense	AD/AR
v7_414		C	NC_000001.11:g.229432605G>A	229432605	G	A		exon 3	c.405C>T	p.Tyr135_Val136=	Y135_V136=	Tyr133_Val134=	synonymous				-		Likely benign	BP4_Strong,BP7,PM2_Supporting			-	-			-	-	1	AAM*	Germline	Likely benign	Invitae				NM_001100.4:c.405C>T(p.Tyr135=)	Failed / Not genotyped	ACTA1			View	Myopathy;?Myopathy;Nemaline myopathy 3	Autosomal dominant;Autosomal recessive	coding	coding	synonymous	AD/AR
v7_415		H, C	NC_000001.11:g.229432608C>A	229432608	C	A	rs1553255486	exon 3	c.402G>T	p.Met134Ile	M134I	Met132Ile	missense			De novo	NEM		Pathogenic	PS1,PM1,PM5,PP3_Moderate,PP5_Moderate,PM2_Supporting			-	-	1	Zhang (n=1; NEM - de novo)	DM	Zhang (2022) BMC Pediatr 22, 65	1	AAM	De novo	Pathogenic	Pediatric Department, Peking University First Hospital				NM_001100.4:c.402G>T(p.Met134Ile)	Failed / Not genotyped	ACTA1			View	Myopathy;?Myopathy;Nemaline myopathy 3	Autosomal dominant;Autosomal recessive	coding	coding	missense	AD/AR	Pathogenic
v7_416		L, H, C	NC_000001.11:g.229432608C>T	229432608	C	T	rs1553255486	exon 3	c.402G>A	p.Met134Ile	M134I	Met132Ile	missense	Y			NEM		Pathogenic	PS1,PP5_Strong,PM1,PM5,PP3_Moderate,PM2_Supporting	3	NEM (3)	Germline	Pathogenic	1	Laing (n=1; NEM typical)	DM	Laing (2009) Hum Mutat 30, 1267	2	AAM*	Germline	Likely pathogenic	Invitae; CeGaT Center for Human Genetics Tuebingen	LP	LP	PM2; PM5; PP1; PP3	NM_001100.4:c.402G>A(p.Met134Ile)	Failed / Not genotyped	ACTA1			View	Myopathy;?Myopathy;Nemaline myopathy 3	Autosomal dominant;Autosomal recessive	coding	coding	missense	AD/AR	Likely Pathogenic
v7_417		C	NC_000001.11:g.229432610del	229432609	AT	A		exon 3	c.400del	p.Met134Cysfs*58	M134Cfs*58	Met132Cysfs*58	frameshift				-	Classified as pathogenic based on fact it causes premature stop codon, and LoF variants in ACTA1 are known to be pathogenic	Pathogenic	PVS1,PP5_Moderate,PM2_Supporting			-	-			-	-	1	AAM*	Germline	Pathogenic	Invitae				NM_001100.4:c.400del(p.Met134CysfsTer58)	Failed / Not genotyped	ACTA1			View	Myopathy;?Myopathy;Nemaline myopathy 3	Autosomal dominant;Autosomal recessive	NMD,coding	NMD,coding	frameshift	AD/AR	Pathogenic
v7_418		L, H, C	NC_000001.11:g.229432610T>C	229432610	T	C	rs1659974377	exon 3	c.400A>G	p.Met134Val	M134V	Met132Val	missense	Y		De novo	NEM	Many reports?	Pathogenic	PM5_Strong,PP3_Strong,PP5_Strong,PM1,PM2_Supporting	2	NEM (2)	Germline	Pathogenic	3	Nowak (n=1; NEM mild), Jungbluth (n=1; NEM mild), Sparrow (n=2 NEM from Nowak, Jungbluth), Costa, Marston (functional work), Wang (n=1; NEM typical)	DM	Nowak (1999) Nat Genet 23, 208; Jungbluth (2001) Neuromuscul Disord 11, 35; Sparrow (2003) Neuromuscul Disord 13, 519; Costa (2004) J Cell Sci 117, 3367 [Functional characterisation]; Marston (2004) Neuromuscul Disord 14, 167 [Functional characterisation]; Wang (2020) Clin Genet 97, 878 [Additional report]	1	AAM	De novo	Pathogenic	Baylor Genetics				NM_001100.4:c.400A>G(p.Met134Val)	Failed / Not genotyped	ACTA1			View	Myopathy;?Myopathy;Nemaline myopathy 3	Autosomal dominant;Autosomal recessive	coding	coding	missense	AD/AR	Pathogenic
v7_419		L, H	NC_000001.11:g.229432617del	229432616	GC	G	-	exon 3	c.393del	p.Ala133Profs*59	A133Pfs*59	Ala131Profs*59	frameshift	Y	AR		NEM		Likely pathogenic	PVS1,PM2_Supporting	1	NEM (1)	Germline	Pathogenic	1	Laing (n=1; NEM severe)	DM	Laing (2009) Hum Mutat 30, 1267		-	-	-	-				NM_001100.4:c.393del(p.Ala133ProfsTer59)	Failed / Not genotyped	ACTA1			View	Myopathy;?Myopathy;Nemaline myopathy 3	Autosomal dominant;Autosomal recessive	NMD,coding	NMD,coding	frameshift	AD/AR
v7_420		C	NC_000001.11:g.229432619C>T	229432619	C	T	rs1273559032	exon 3	c.391G>A	p.Val131Met	V131M	Val129Met	missense				-		Uncertain significance P	PM1,PP3_Moderate,PM2_Supporting			-	-			-	-	1	AAM*	Germline	Uncertain significance	Invitae				NM_001100.4:c.391G>A(p.Val131Met)	Failed / Not genotyped	ACTA1			View	Myopathy;?Myopathy;Nemaline myopathy 3	Autosomal dominant;Autosomal recessive	coding	coding	missense	AD/AR	Uncertain significance
v7_421		C	NC_000001.11:g.229432621T>C	229432621	T	C	rs766934634	exon 3	c.389A>G	p.Asn130Ser	N130S	Asn128Ser	missense				-		Likely pathogenic	PP3_Strong,PM1_Supporting,PM2_Supporting			-	-			-	-	3	AAM*	Germline	Uncertain significance	Invitae; Molecular Genetics, Royal Melbourne Hospital				NM_001100.4:c.389A>G(p.Asn130Ser)	Failed / Not genotyped	ACTA1			View	Myopathy;?Myopathy;Nemaline myopathy 3	Autosomal dominant;Autosomal recessive	coding	coding	missense	AD/AR	Uncertain significance
v7_422		L, H	NC_000001.11:g.229432645G>C	229432645	G	C	-	exon 3	c.365C>G	p.Thr122Ser	T122S	Thr120Ser	missense	Y		De novo	NEM		Likely pathogenic	PP3_Strong,PM1,PM2_Supporting	1	NEM (1)	De novo	Pathogenic	1	Laing (n=1; NEM mild)	DM	Laing (2009) Hum Mutat 30, 1267		-	-	-	-				NM_001100.4:c.365C>G(p.Thr122Ser)	Failed / Not genotyped	ACTA1			View	Myopathy;?Myopathy;Nemaline myopathy 3	Autosomal dominant;Autosomal recessive	coding	coding	missense	AD/AR
v7_423		L	NC_000001.11:g.229432646T>G	229432646	T	G	-	exon 3	c.364A>C	p.Thr122Pro	T122P	Thr120Pro	missense			De novo	Unclassified (poor suck, muscular hypotonia of the trunk)		Likely pathogenic	PP3_Strong,PM1,PM2_Supporting	1	Unclassified (1)	De novo	Likely pathogenic			-	-		-	-	-	-				NM_001100.4:c.364A>C(p.Thr122Pro)	Failed / Not genotyped	ACTA1			View	Myopathy;?Myopathy;Nemaline myopathy 3	Autosomal dominant;Autosomal recessive	coding	coding	missense	AD/AR
v7_424		L	NC_000001.11:g.229432650C>A	229432650	C	A	-	exon 3	c.360G>T	p.Lys120Asn	K120N	Lys118Asn	missense			De novo	NEM		Likely pathogenic	PP3_Strong,PM1,PM5,PM2_Supporting	1	Unclassified (1)	De novo	Likely pathogenic			-	-		-	-	-	-				NM_001100.4:c.360G>T(p.Lys120Asn)	Failed / Not genotyped	ACTA1			View	Myopathy;?Myopathy;Nemaline myopathy 3	Autosomal dominant;Autosomal recessive	coding	coding	missense	AD/AR
v7_425		C	NC_000001.11:g.229432651T>A	229432651	T	A		exon 3	c.359A>T	p.Lys120Met	K120M	Lys118Met	missense				-		Likely pathogenic	PP3_Strong,PM1,PP5_Moderate,PM2_Supporting			-	-			-	-	1	AAM*	Germline	Pathogenic	Mendelics				NM_001100.4:c.359A>T(p.Lys120Met)	Failed / Not genotyped	ACTA1			View	Myopathy;?Myopathy;Nemaline myopathy 3	Autosomal dominant;Autosomal recessive	coding	coding	missense	AD/AR	Pathogenic
v7_426		C	NC_000001.11:g.229432652T>G	229432652	T	G		exon 3	c.358A>C	p.Lys120Gln	K120Q	Lys118Gln	missense				-		Likely pathogenic	PP3_Strong,PM1,PM5,PM2_Supporting			-	-			-	-	1	AAM*	Germline	Uncertain significance	Invitae				NM_001100.4:c.358A>C(p.Lys120Gln)	Failed / Not genotyped	ACTA1			View	Myopathy;?Myopathy;Nemaline myopathy 3	Autosomal dominant;Autosomal recessive	coding	coding	missense	AD/AR
v7_427		H	NC_000001.11:g.229432655C>G	229432655	C	G		exon 3	c.355G>C	p.Glu119Gln	E119Q	Glu117Gln	missense				NEM		Likely pathogenic	PP3_Strong,PM1,PM2_Supporting			-	-	1	Joureau (n=1; NEM severe)	DM	Joureau (2018) Ann Neurol 83, 269		-	-	-	-				NM_001100.4:c.355G>C(p.Glu119Gln)	Failed / Not genotyped	ACTA1			View	Myopathy;?Myopathy;Nemaline myopathy 3	Autosomal dominant;Autosomal recessive	coding	coding	missense	AD/AR
v7_428		L, H	NC_000001.11:g.229432657C>T	229432657	C	T	-	exon 3	c.353G>A	p.Arg118His	R118H	Arg116His	missense	Y		De novo	NEM		Likely pathogenic	PP3_Strong,PM1,PM2_Supporting,PP5	1	NEM (1)	De novo	Pathogenic	1	Sparrow (n=1; NEM severe)	DM	Sparrow (2003) Neuromuscul Disord 13, 519		-	-	-	-				NM_001100.4:c.353G>A(p.Arg118His)	Failed / Not genotyped	ACTA1			View	Myopathy;?Myopathy;Nemaline myopathy 3	Autosomal dominant;Autosomal recessive	coding	coding	missense	AD/AR
v7_429		H	NC_000001.11:g.229432658G>T	229432658	G	T		exon 3	c.352C>A	p.Arg118Ser	R118S	Arg116Ser	missense			De novo	AMC		Likely pathogenic	PP3_Strong,PM1,PM5,PM2_Supporting			-	-	1	Laquerriere (n=1; AMC - de novo)	DM	Laquerriere (2022) J Med Genet 59, 559		-	-	-	-				NM_001100.4:c.352C>A(p.Arg118Ser)	Failed / Not genotyped	ACTA1			View	Myopathy;?Myopathy;Nemaline myopathy 3	Autosomal dominant;Autosomal recessive	coding	coding	missense	AD/AR
v7_430		L, H, C	NC_000001.11:g.229432660T>C	229432660	T	C	rs121909520	exon 3	c.350A>G	p.Asn117Ser	N117S	Asn115Ser	missense	Y		De novo	NEM	2 generation family (3 individuals)	Pathogenic	PP5_Very Strong,PS3,PP3_Strong,PM1,PM5,PM2_Supporting	4	NEM (4)	De novo, Germline	Likely pathogenic	4	Nowak (n=3; 2 NEM mild, 1 NEM severe), Ilkovski (n=3 NEM - same patients as Nowak 1999?), Costa, Ilkovski, Bathe (functional work), Yang (n=1; NEM)	DM	Nowak (1999) Nat Genet 23, 208; Ilkovski (2001) Am J Hum Genet 68, 1333; Sparrow (2003) Neuromuscul Disord 13, 519; Costa (2004) J Cell Sci 117: 3367 [Functional characterisation]; Ilkovski (2004) Hum Mol Genet 13: 1727 [Functional characterisation]; Bathe (2007) BMC Cell Biol 8: 2 [Functional characterisation; Yang (2016) Mol Med Rep 14, 1693	3	AAM*	Germline	Pathogenic	Invitae; CeGaT Center for Human Genetics Tuebingen; OMIM	P	P	PS2; PM1; PM2; PP2; PP3	NM_001100.4:c.350A>G(p.Asn117Ser)	Failed / Not genotyped	ACTA1			View	Myopathy;?Myopathy;Nemaline myopathy 3	Autosomal dominant;Autosomal recessive	coding	coding	missense	AD/AR	Pathogenic
v7_431		L, H	NC_000001.11:g.229432660T>G	229432660	T	G	-	exon 3	c.350A>C	p.Asn117Thr	N117T	Asn115Thr	missense	Y			NEM		Pathogenic	PP3_Strong,PM1,PM5,PM2_Supporting,PP5	2	NEM (2)	Germline	Pathogenic	2	Sparrow (n=2; NEM mild)	DM	Sparrow (2003) Neuromuscul Disord 13, 519		-	-	-	-				NM_001100.4:c.350A>C(p.Asn117Thr)	Failed / Not genotyped	ACTA1			View	Myopathy;?Myopathy;Nemaline myopathy 3	Autosomal dominant;Autosomal recessive	coding	coding	missense	AD/AR
v7_432		C	NC_000001.11:g.229432661del	229432660	TT	T	rs1659975666	exon 3	c.350del	p.Asn117fs	N117fs	Asn115fs	frameshift				-		Pathogenic	PVS1,PP5_Moderate,PM2_Supporting			-	-			-	-	1	AAM	Unknown	Likely pathogenic	Baylor Genetics				NM_001100.4:c.350del(p.Asn117ThrfsTer5)	Failed / Not genotyped	ACTA1			View	Myopathy;?Myopathy;Nemaline myopathy 3	Autosomal dominant;Autosomal recessive	NMD,coding	NMD,coding	frameshift	AD/AR	Likely Pathogenic
v7_433		L, H, C	NC_000001.11:g.229432663G>A	229432663	G	A	rs1659975747	exon 3	c.347C>T	p.Ala116Val	A116V	Ala114Val	missense			De novo	NEM		Pathogenic	PP5_Strong,PM1,PM5,PP3_Moderate,PM2_Supporting	1	NEM (1)	De novo	Pathogenic	1	Chae (n=1; NEM)	DM	Chae (2015) J Med Genet 52, 208	1	AAM	Unknown	Likely pathogenic	SIB Swiss Insitute of Bioinformatics				NM_001100.4:c.347C>T(p.Ala116Val)	Failed / Not genotyped	ACTA1			View	Myopathy;?Myopathy;Nemaline myopathy 3	Autosomal dominant;Autosomal recessive	coding	coding	missense	AD/AR	Likely Pathogenic
v7_434		L, H, C	NC_000001.11:g.229432664C>A	229432664	C	A	rs1659975786	exon 3	c.346G>T	p.Ala116Ser	A116S	Ala114Ser	missense	Y			NEM		Pathogenic	PM5_Strong,PP3_Strong,PM1,PM2_Supporting	1	NEM (1)	Germline	Pathogenic	1	Laing (n=1; NEM)	DM	Laing (2009) Hum Mutat 30, 1267	1	AAM*	Germline	Uncertain significance	Invitae				NM_001100.4:c.346G>T(p.Ala116Ser)	Failed / Not genotyped	ACTA1			View	Myopathy;?Myopathy;Nemaline myopathy 3	Autosomal dominant;Autosomal recessive	coding	coding	missense	AD/AR	Uncertain significance
v7_435		H	NC_000001.11:g.229432664C>G	229432664	C	G		exon 3	c.346G>C	p.Ala116Pro	A116P	Ala114Pro	missense			De novo	Muscle weakness, asymmetric	Mosaicism	Pathogenic	PM5_Strong,PP3_Strong,PM1,PM2_Supporting			-	-	1	Lornage (n=1; muscle weakness - de novo mosaic)	DM	Lornage (2020) Neurology 95, e3406		-	-	-	-				NM_001100.4:c.346G>C(p.Ala116Pro)	Failed / Not genotyped	ACTA1			View	Myopathy;?Myopathy;Nemaline myopathy 3	Autosomal dominant;Autosomal recessive	coding	coding	missense	AD/AR
v7_436		L, H, C	NC_000001.11:g.229432664C>T	229432664	C	T	-	exon 3	c.346G>A	p.Ala116Thr	A116T	Ala114Thr	missense	Y			NEM		Pathogenic	PP3_Strong,PP5_Strong,PM1,PM5,PM2_Supporting	2	NEM (1), Not reported (1)	Germline	Pathogenic	1	Sparrow (n=1; NEM severe)	DM	Sparrow (2003) Neuromuscul Disord 13, 519	2	AAM*	Germline	Likely pathogenic	Invitae				NM_001100.4:c.346G>A(p.Ala116Thr)	Failed / Not genotyped	ACTA1			View	Myopathy;?Myopathy;Nemaline myopathy 3	Autosomal dominant;Autosomal recessive	coding	coding	missense	AD/AR	Likely Pathogenic
v7_437		L, H	NC_000001.11:g.229432667T>C	229432667	T	C	-	exon 3	c.343A>G	p.Lys115Glu	K115E	Lys113Glu	missense	Y			NEM		Likely pathogenic	PP3_Strong,PM1,PM2_Supporting	1	NEM (1)	Germline	Pathogenic	1	Laing (n=1; NEM)	DM	Laing (2009) Hum Mutat 30, 1267		-	-	-	-				NM_001100.4:c.343A>G(p.Lys115Glu)	Failed / Not genotyped	ACTA1			View	Myopathy;?Myopathy;Nemaline myopathy 3	Autosomal dominant;Autosomal recessive	coding	coding	missense	AD/AR
v7_438		L, H, C	NC_000001.11:g.229432669G>A	229432669	G	A	rs878854387	exon 3	c.341C>T	p.Pro114Leu	P114L	Pro112Leu	missense				MDC	Congenital muscular dystrophy	Likely pathogenic	PP3_Strong,PM1,PM2_Supporting	1	CMD (1)	Unknown	VUS	1	Punetha (n=1; muscular dystrophy)	DM?	Punetha (2016) J Neuromuscul Dis 3, 209	1	Not specified	Unknown	Uncertain significance	Center for Genetic Medicine Research, Children's National Medical Center				NM_001100.4:c.341C>T(p.Pro114Leu)	Failed / Not genotyped	ACTA1			View	Myopathy;?Myopathy;Nemaline myopathy 3	Autosomal dominant;Autosomal recessive	coding	coding	missense	AD/AR	Uncertain significance
v7_439		L, H	NC_000001.11:g.229432672T>C	229432672	T	C	-	exon 3	c.338A>G	p.Asn113Ser	N113S	Asn111Ser	missense	Y			NEM		Likely pathogenic	PP3_Strong,PM1,PM2_Supporting	4	NEM (3), Unclassified (1)	Germline	Pathogenic	4	Ladha (n=1; NEM), Laing (n=3; NEM)	DM	Ladha (2008) J Child Neurol 23, 813; Laing (2009) Hum Mutat 30, 1267		-	-	-	-				NM_001100.4:c.338A>G(p.Asn113Ser)	Failed / Not genotyped	ACTA1			View	Myopathy;?Myopathy;Nemaline myopathy 3	Autosomal dominant;Autosomal recessive	coding	coding	missense	AD/AR
v7_440		C	NC_000001.11:g.229432676G>T	229432676	G	T	rs146508471	exon 3	c.334C>A	p.Leu112Ile	L112I	Leu110Ile	missense				-		Uncertain significance LP	PM1,PM2_Supporting,PP3			-	-			-	-	2	AAM*	Germline	Uncertain significance	GeneDx; Invitae				NM_001100.4:c.334C>A(p.Leu112Ile)	Failed / Not genotyped	ACTA1			View	Myopathy;?Myopathy;Nemaline myopathy 3	Autosomal dominant;Autosomal recessive	coding	coding	missense	AD/AR	Uncertain significance
v7_441		C	NC_000001.11:g.229432681_229432687delinsACCTCGA	229432681	GCCTCGG	ACCTCGA	rs1064795075	exon 3	c.323_329delinsTCGAGGT	p.Thr108_Ala110delinsIleGluVal	T108_A110delinsIEV	Thr106_Ala108delinsIleGluVal	in frame				-		Likely pathogenic	PP3_Strong,PM1,PP5_Moderate,PM2_Supporting			-	-			-	-	1	Not provided	Germline	Likely pathogenic	GeneDx				NM_001100.4:c.323_329delCCGAGGCinsTCGAGGT(p.Thr108_Ala110delinsIleGluVal)	Failed / Not genotyped	ACTA1			View	Myopathy;?Myopathy;Nemaline myopathy 3	Autosomal dominant;Autosomal recessive	coding	coding	in frame	AD/AR	Likely Pathogenic
v7_442		C	NC_000001.11:g.229432681G>A	229432681	G	A	rs970679543	exon 3	c.329C>T	p.Ala110Val	A110V	Ala108Val	missense				-		Likely pathogenic	PP3_Strong,PM1_Supporting,PM2_Supporting			-	-			-	-	1	Not provided	Germline	Uncertain significance	GeneDx				NM_001100.4:c.329C>T(p.Ala110Val)	Failed / Not genotyped	ACTA1			View	Myopathy;?Myopathy;Nemaline myopathy 3	Autosomal dominant;Autosomal recessive	coding	coding	missense	AD/AR	Uncertain significance
v7_443		L, H	NC_000001.11:g.229432683C>G	229432683	C	G	-	exon 3	c.327G>C	p.Glu109Asp	E109D	Glu107Asp	missense	Y			NEM		Likely pathogenic	PP3_Strong,PM1_Supporting,PM2_Supporting	1	NEM (1)	Germline	Likely pathogenic	1	Laing (n=1; NEM)	DM	Laing (2009) Hum Mutat 30, 1267		-	-	-	-				NM_001100.4:c.327G>C(p.Glu109Asp)	Failed / Not genotyped	ACTA1			View	Myopathy;?Myopathy;Nemaline myopathy 3	Autosomal dominant;Autosomal recessive	coding	coding	missense	AD/AR
v7_444		C	NC_000001.11:g.229432686G>T	229432686	G	T	rs41271479	exon 3	c.324C>A	p.Thr108=	T108=	Thr106=	synonymous				-		Likely benign	BP4_Strong,BP6_Moderate,BP7,PM2_Supporting			-	-			-	-	1	AAM*	Germline	Likely benign	Invitae				NM_001100.4:c.324C>A(p.Thr108=)	Failed / Not genotyped	ACTA1			View	Myopathy;?Myopathy;Nemaline myopathy 3	Autosomal dominant;Autosomal recessive	coding	coding	synonymous	AD/AR	Likely Benign
v7_445		C	NC_000001.11:g.229432687G>A	229432687	G	A	rs1659976518	exon 3	c.323C>T	p.Thr108Ile	T108I	Thr106Ile	missense				-		Likely pathogenic	PP3_Strong,PM2_Supporting,PP2			-	-			-	-	1	AAM*	Germline	Uncertain significance	Invitae				NM_001100.4:c.323C>T(p.Thr108Ile)	Failed / Not genotyped	ACTA1			View	Myopathy;?Myopathy;Nemaline myopathy 3	Autosomal dominant;Autosomal recessive	coding	coding	missense	AD/AR	Uncertain significance
v7_446		L, H	NC_000001.11:g.229432693A>G	229432693	A	G	-	exon 3	c.317T>C	p.Leu106Pro	L106P	Leu104Pro	missense		AR?		NMD	Identified in patient with c.616+2T>C variant	Likely pathogenic	PP3_Strong,PM2_Supporting,PP2	1	NMD (1)	Germline	Likely pathogenic	1	Gonzalez-Quereda (n=1; NMD)	DM	Gonzalez-Quereda (2020) Genes (Basel) 11, 539		-	-	-	-				NM_001100.4:c.317T>C(p.Leu106Pro)	Failed / Not genotyped	ACTA1			View	Myopathy;?Myopathy;Nemaline myopathy 3	Autosomal dominant;Autosomal recessive	coding	coding	missense	AD/AR
v7_447		C	NC_000001.11:g.229432698G>C	229432698	G	C		exon 3	c.312C>G	p.Pro104=	P104=	Pro102=	synonymous				-		Likely benign	BP4_Strong,BP6_Moderate,BP7,PM2_Supporting			-	-			-	-	1	AAM*	Germline	Likely benign	Invitae				NM_001100.4:c.312C>G(p.Pro104=)	Failed / Not genotyped	ACTA1			View	Myopathy;?Myopathy;Nemaline myopathy 3	Autosomal dominant;Autosomal recessive	coding	coding	synonymous	AD/AR	Likely Benign
v7_448		C	NC_000001.11:g.229432699G>T	229432699	G	T		exon 3	c.311C>A	p.Pro104His	P104H	Pro102His	missense				-		Likely pathogenic	PP3_Strong,PM2_Supporting,PP2			-	-			-	-	1	AAM*	Germline	Uncertain significance	Invitae				NM_001100.4:c.311C>A(p.Pro104His)	Failed / Not genotyped	ACTA1			View	Myopathy;?Myopathy;Nemaline myopathy 3	Autosomal dominant;Autosomal recessive	coding	coding	missense	AD/AR
v7_449		C	NC_000001.11:g.229432703G>A	229432703	G	A		exon 3	c.307C>T	p.His103Tyr	H103Y	His101Tyr	missense				-		Uncertain significance LP	PP3_Moderate,PM2_Supporting,PP2			-	-			-	-	3	AAM*, Inborn genetic diseases*	Germline	Uncertain significance	GeneDx; Invitae; Ambry Genetics				NM_001100.4:c.307C>T(p.His103Tyr)	Failed / Not genotyped	ACTA1			View	Myopathy;?Myopathy;Nemaline myopathy 3	Autosomal dominant;Autosomal recessive	coding	coding	missense	AD/AR
v7_450		C	NC_000001.11:g.229432704del	229432703	GC	G	rs1571893783	exon 3	c.306del	p.Glu102Aspfs*20	E102Dfs*20	Glu100Aspfs*20	frameshift				-		Pathogenic	PVS1,PP5_Moderate,PM2_Supporting			-	-			-	-	1	Not provided	Germline	Likely pathogenic	GeneDx				NM_001100.4:c.306del(p.Glu102AspfsTer20)	Failed / Not genotyped	ACTA1			View	Myopathy;?Myopathy;Nemaline myopathy 3	Autosomal dominant;Autosomal recessive	NMD,coding	NMD,coding	frameshift	AD/AR	Likely Pathogenic
v7_451		L, C	NC_000001.11:g.229432706C>T	229432706	C	T	rs1057520216	exon 3	c.304G>A	p.Glu102Lys	E102K	Glu100Lys	missense				Not reported		Likely pathogenic	PP3_Strong,PM1_Supporting,PM2_Supporting	1	Not reported (1)	Unknown	Likely pathogenic			-	VKGL data sharing initiative Nederland	2	AAM*	Germline	Conflicting interpretations (Likely Pathogenic(1), Uncertain Significance(1))	GeneDx; Invitae				NM_001100.4:c.304G>A(p.Glu102Lys)	Failed / Not genotyped	ACTA1			View	Myopathy;?Myopathy;Nemaline myopathy 3	Autosomal dominant;Autosomal recessive	coding	coding	missense	AD/AR	Uncertain significance
v7_452		C	NC_000001.11:g.229432710G>C	229432710	G	C	rs1571893786	exon 3	c.300C>G	p.Pro100=	P100=	Pro98=	synonymous				-		Likely benign	BP4_Strong,BP6_Moderate,BP7,PM2_Supporting			-	-			-	-	1	AAM*	Germline	Likely benign	Invitae				NM_001100.4:c.300C>G(p.Pro100=)	Failed / Not genotyped	ACTA1			View	Myopathy;?Myopathy;Nemaline myopathy 3	Autosomal dominant;Autosomal recessive	coding	coding	synonymous	AD/AR	Likely Benign
v7_453		L	NC_000001.11:g.229432714G>C	229432714	G	C	-	exon 3	c.296C>G	p.Ala99Gly	A99G	Ala97Gly	missense			De novo	CM		Uncertain significance	PM1_Supporting,PM2_Supporting	1	CM (1)	De novo	Likely pathogenic			-	-		-	-	-	-				NM_001100.4:c.296C>G(p.Ala99Gly)	Failed / Not genotyped	ACTA1			View	Myopathy;?Myopathy;Nemaline myopathy 3	Autosomal dominant;Autosomal recessive	coding	coding	missense	AD/AR
v7_454		L, H, C	NC_000001.11:g.229432723A>G	229432723	A	G	rs121909519	exon 3	c.287T>C	p.Leu96Pro	L96P	Leu94Pro	missense	Y	AR		NEM		Pathogenic	PP3_Strong,PP5_Strong,PM5,PM2_Supporting,PP2	2	NEM 2)	Germline	Pathogenic	2	Nowak (n=2; NEM severe), Sparrow (n=2 NEM severe from Nowak 1999), Costa (functional work)	DM	Nowak (1999) Nat Genet 23, 208; Sparrow (2003) Neuromuscul Disord 13, 519; Costa (2004) J Cell Sci 117: 3367 [Functional characterisation]	3	AM	Germline	Pathogenic/Likely pathogenic	Rady Children's Institute for Genomic Medicine, Rady Children's Hospital San Diego; Invitae	P	LP	PM2; PM3; PS3_Moderate; PP2; PP3	NM_001100.4:c.287T>C(p.Leu96Pro)	Failed / Not genotyped	ACTA1			View	Myopathy;?Myopathy;Nemaline myopathy 3	Autosomal dominant;Autosomal recessive	coding	coding	missense	AD/AR	Likely Pathogenic
v7_455		C	NC_000001.11:g.229432724G>C	229432724	G	C		exon 3	c.286C>G	p.Leu96Val	L96V	Leu94Val	missense				-		Pathogenic	PP3_Strong,PM5,PP5_Moderate,PM2_Supporting,PP2			-	-			-	-	1	AAM*	Germline	Likely pathogenic	Invitae				NM_001100.4:c.286C>G(p.Leu96Val)	Failed / Not genotyped	ACTA1			View	Myopathy;?Myopathy;Nemaline myopathy 3	Autosomal dominant;Autosomal recessive	coding	coding	missense	AD/AR	Likely Pathogenic
v7_456		L, C	NC_000001.11:g.229432727C>T	229432727	C	T	rs1571893814	exon 3	c.283G>A	p.Glu95Lys	E95K	Glu93Lys	missense				CFTD		Likely pathogenic	PP3_Strong,PM1,PM2_Supporting,PP5	1	NEM (1)	Unknown	Likely pathogenic			-	-	2	AAM	Germline	Conflicting interpretations (Pathogenic(1), Uncertain significance(1))	3billion; Invitae				NM_001100.4:c.283G>A(p.Glu95Lys)	Failed / Not genotyped	ACTA1			View	Myopathy;?Myopathy;Nemaline myopathy 3	Autosomal dominant;Autosomal recessive	coding	coding	missense	AD/AR	Conflicting
v7_457		C	NC_000001.11:g.229432728G>A	229432728	G	A		exon 3	c.282C>T	p.Asn94=	N94=	Asn92=	synonymous				-		Likely benign	BP4_Strong,BP6_Moderate,BP7,PM2_Supporting			-	-			-	-	1	AAM*	Germline	Likely benign	Invitae				NM_001100.4:c.282C>T(p.Asn94=)	Failed / Not genotyped	ACTA1			View	Myopathy;?Myopathy;Nemaline myopathy 3	Autosomal dominant;Autosomal recessive	coding	coding	synonymous	AD/AR	Likely Benign
v7_458		L, H	NC_000001.11:g.229432728G>C	229432728	G	C	-	exon 3	c.282C>G	p.Asn94Lys	N94K	Asn92Lys	missense	Y		De novo	NEM		Pathogenic	PS1,PP3_Strong,PM1,PM2_Supporting	3	NEM (2), Not reported (1)	De novo, Germline	Pathogenic		Laing (n=2; NEM severe), Westra (n=1; neuromuscular disease)	DM	Laing (2009) Hum Mutat 30, 1267; Westra (2019) J Neuromuscul Dis 6, 241 [Additional report]		-	-	-	-				NM_001100.4:c.282C>G(p.Asn94Lys)	Failed / Not genotyped	ACTA1			View	Myopathy;?Myopathy;Nemaline myopathy 3	Autosomal dominant;Autosomal recessive	coding	coding	missense	AD/AR
v7_459	Add CBM (cytoplasmic body myopathy)	L, H, C	NC_000001.11:g.229432728G>T	229432728	G	T	rs772124885	exon 3	c.282C>A	p.Asn94Lys	N94K	Asn92Lys	missense		AD	De novo	CM, CBM	Fraternal twins. Cytoplasmic bodies on muscle biopsy	Pathogenic	PP3_Strong,PP5_Strong,PM2_Supporting,PP2	2	MYOP (2)	De novo	Pathogenic	4	Saito (n=1; congenital myopathy severe), Donkervoort (n=3; congenital myopathy with cytoplasmic bodies)	DM	Saito (2011) Neuromuscul Disord 21, 489; Donkervoort (2017) Neuromuscul Disord 27, 531 [Additional case report]	1	AAM*	Germline	Pathogenic	Invitae				NM_001100.4:c.282C>A(p.Asn94Lys)	Failed / Not genotyped	ACTA1			View	Myopathy;?Myopathy;Nemaline myopathy 3	Autosomal dominant;Autosomal recessive	coding	coding	missense	AD/AR	Pathogenic
v7_460	Add CBM (cytoplasmic body myopathy)	L, H, C	NC_000001.11:g.229432735_229432737del	229432734	GAAG	G	rs1558082053	exon 3	c.275_277del	p.Phe92del	F92del	Phe90del	in frame			De novo	CFTD, MYOP, CBM		Likely pathogenic	PM1,PM4,PP5_Moderate,PM2_Supporting	1	CFTD (1)	De novo	Likely pathogenic	2	Stehlíková (n=1; congenital myopathy - no biopsy), Schuelke (n=1; CBM)	DM	Stehlíková (2017) Clin Genet 91, 463; Schuelke (2018) Neuromuscul Disord 28, 969	1	AAM	Germline	Pathogenic	Invitae	P	LP	PS2; PM2; PM4_Supporting	NM_001100.4:c.275_277del(p.Phe92del)	Failed / Not genotyped	ACTA1			View	Myopathy;?Myopathy;Nemaline myopathy 3	Autosomal dominant;Autosomal recessive	coding	coding	in frame	AD/AR	Pathogenic
v7_461		L, H	NC_000001.11:g.229432757C>T	229432757	C	T	-	exon 3	c.253G>A	p.Glu85Lys	E85K	Glu83Lys	missense	Y	AD	De novo	NEM	3 generation family (Lehtokari 2018)	Likely pathogenic	PP3_Strong,PM1_Supporting,PM2_Supporting,PP5	3	NEM (3)	De novo, Germline	Pathogenic	5	Agrawal (n=2; NEM typical), Lehtokari (n=3; NEM)	DM	Agrawal (2004) Ann Neurol 56, 86; Lehtokari (2018) Neuromuscul Disord 28, 323 [Additional case report]		-	-	-	-				NM_001100.4:c.253G>A(p.Glu85Lys)	Failed / Not genotyped	ACTA1			View	Myopathy;?Myopathy;Nemaline myopathy 3	Autosomal dominant;Autosomal recessive	coding	coding	missense	AD/AR
v7_462		C	NC_000001.11:g.229432761G>A	229432761	G	A		exon 3	c.249C>T	p.Asp83_Met84=	D83_M84=	Asp81_Met82=	synonymous				-		Likely benign	BP4_Strong,BP7,PM2_Supporting			-	-			-	-	1	AAM*	Germline	Likely benign	Invitae				NM_001100.4:c.249C>T(p.Asp83=)	Failed / Not genotyped	ACTA1			View	Myopathy;?Myopathy;Nemaline myopathy 3	Autosomal dominant;Autosomal recessive	coding	coding	synonymous	AD/AR
v7_463		C	NC_000001.11:g.229432764A>G	229432764	A	G	rs373785144	exon 3	c.246T>C	p.Asp82=	D82=	Asp82=	synonymous				-		Likely benign	BP4_Strong,BP7,PM2_Supporting			-	-			-	-	2	AAM*	Germline	Conflicting interpretations (Uncertain significance(1), Likely benign(1))	Genetic Services Laboratory, University of Chicago; Invitae				NM_001100.4:c.246T>C(p.Asp82=)	Failed / Not genotyped	ACTA1			View	Myopathy;?Myopathy;Nemaline myopathy 3	Autosomal dominant;Autosomal recessive	coding	coding	synonymous	AD/AR	Conflicting
v7_464		H, C	NC_000001.11:g.229432767C>T	229432767	C	T	rs886039302	exon 3	c.243G>A	p.Trp81*	W81*	Trp79*	nonsense				MYOP	Interestingly described as autosomal dominant even though premature stop codon; other variant may have been missed?	Pathogenic	PVS1,PP5_Moderate,PM2_Supporting					1	Al-Dewik (n=1; myopathy - dysmorphic features, growth retardation)	DM?	Al-Dewik (2019) Am J Med Genet A 179, 927	1	Not provided	Germline	Likely pathogenic	GeneDx				NM_001100.4:c.243G>A(p.Trp81Ter)	Failed / Not genotyped	ACTA1			View	Myopathy;?Myopathy;Nemaline myopathy 3	Autosomal dominant;Autosomal recessive	NMD,coding	NMD,coding	nonsense	AD/AR	Likely Pathogenic
v7_465		L	NC_000001.11:g.229432771T>C	229432771	T	C	-	exon 3	c.239A>G	p.Asn80Ser	N80S	Asn78Ser	missense			De novo	NEM		Likely pathogenic	PP3_Strong,PM1,PM2_Supporting	1	NEM (1)	De novo	Likely pathogenic			-	-		-	-	-	-				NM_001100.4:c.239A>G(p.Asn80Ser)	Failed / Not genotyped	ACTA1			View	Myopathy;?Myopathy;Nemaline myopathy 3	Autosomal dominant;Autosomal recessive	coding	coding	missense	AD/AR
v7_466		L	NC_000001.11:g.229432771T>G	229432771	T	G	-	exon 3	c.239A>C	p.Asn80Thr	N80T	Asn78Thr	missense				Not reported		Likely pathogenic	PP3_Strong,PM1,PM2_Supporting	1	Not reported (1)	Unknown	Likely pathogenic			-	VKGL data sharing initiative Nederland		-	-	-	-				NM_001100.4:c.239A>C(p.Asn80Thr)	Failed / Not genotyped	ACTA1			View	Myopathy;?Myopathy;Nemaline myopathy 3	Autosomal dominant;Autosomal recessive	coding	coding	missense	AD/AR
v7_467		C	NC_000001.11:g.229432773_229432774delinsT	229432772	TGG	TT		exon 3	c.236_237delinsA	p.Thr79fs	T79fs	Thr77fs	frameshift				-		Pathogenic	PVS1,PM2_Supporting,PP5			-	-			-	-	1	Not provided	Germline	Likely pathogenic	PerkinElmer Genomics				NM_001100.4:c.236_237delCCinsA(p.Thr79LysfsTer43)	Failed / Not genotyped	ACTA1			View	Myopathy;?Myopathy;Nemaline myopathy 3	Autosomal dominant;Autosomal recessive	NMD,coding	NMD,coding	frameshift	AD/AR	Likely Pathogenic
v7_468		C	NC_000001.11:g.229432774del	229432773	GG	G		exon 3	c.237del	p.Asn80fs	N80fs	Asn78fs	frameshift				-		Pathogenic	PVS1,PM2_Supporting,PP5			-	-			-	-	1	Not provided	Germline	Likely pathogenic	PerkinElmer Genomics				NM_001100.4:c.237del(p.Asn80ThrfsTer42)	Failed / Not genotyped	ACTA1			View	Myopathy;?Myopathy;Nemaline myopathy 3	Autosomal dominant;Autosomal recessive	NMD,coding	NMD,coding	frameshift	AD/AR	Likely Pathogenic
v7_469		C	NC_000001.11:g.229432774G>A	229432774	G	A	rs1659978452	exon 3	c.236C>T	p.Thr79Ile	T79I	Thr77Ile	missense			De novo	-		Pathogenic	PP3_Strong,PM1,PM5,PP5_Moderate,PM2_Supporting			-	-			-	-	2	AAM*	De novo, Germline	Pathogenic/Likely pathogenic	Invitae; Broad Institute Rare Disease Group, Broad Institute				NM_001100.4:c.236C>T(p.Thr79Ile)	Failed / Not genotyped	ACTA1			View	Myopathy;?Myopathy;Nemaline myopathy 3	Autosomal dominant;Autosomal recessive	coding	coding	missense	AD/AR	Pathogenic
v7_470		L, H	NC_000001.11:g.229432775T>C	229432775	T	C	-	exon 3	c.235A>G	p.Thr79Ala	T79A	Thr77Ala	missense	Y		De novo	NEM		Pathogenic	PP3_Strong,PM1,PM5,PM2_Supporting,PP5	2	NEM (1), Unclassified (1)	De novo, Germline	Pathogenic	3	Sparrow (n=1; NEM typical), Agrawal (n=1; NEM typical), Graziano (n=1; NEM)	DM	Sparrow (2003) Neuromuscul Disord 13, 519; Agrawal (2004) Ann Neurol 56, 86; Graziano (2004) Int J Mol Med 13, 805		-	-	-	-				NM_001100.4:c.235A>G(p.Thr79Ala)	Failed / Not genotyped	ACTA1			View	Myopathy;?Myopathy;Nemaline myopathy 3	Autosomal dominant;Autosomal recessive	coding	coding	missense	AD/AR
v7_471		L, H	NC_000001.11:g.229432780A>C	229432780	A	C	-	exon 3	c.230T>G	p.Ile77Ser	I77S	Ile75Ser	missense	Y		De novo	NEM		Pathogenic	PM1_Strong,PP3_Strong,PM5,PM2_Supporting	1	NEM (1)	De novo	Pathogenic	1	Laing (n=1; NEM severe)	DM	Laing (2009) Hum Mutat 30, 1267		-	-	-	-				NM_001100.4:c.230T>G(p.Ile77Ser)	Failed / Not genotyped	ACTA1			View	Myopathy;?Myopathy;Nemaline myopathy 3	Autosomal dominant;Autosomal recessive	coding	coding	missense	AD/AR
v7_472		L, H	NC_000001.11:g.229432781T>G	229432781	T	G	-	exon 3	c.229A>C	p.Ile77Leu	I77L	Ile75Leu	missense	Y		De novo	NEM		Likely pathogenic	PM1_Strong,PP3_Moderate,PM2_Supporting,PP5	1	NEM (1)	De novo	Pathogenic	2	Sparrow (n=1; NEM severe), Agrawal (n=1; NEM severe)	DM	Sparrow (2003) Neuromuscul Disord 13, 519; Agrawal (2004) Ann Neurol 56, 86		-	-	-	-				NM_001100.4:c.229A>C(p.Ile77Leu)	Failed / Not genotyped	ACTA1			View	Myopathy;?Myopathy;Nemaline myopathy 3	Autosomal dominant;Autosomal recessive	coding	coding	missense	AD/AR
v7_473		L, H	NC_000001.11:g.229432783C>T	229432783	C	T	-	exon 3	c.227G>A	p.Gly76Asp	G76D	Gly74Asp	missense	Y		De novo	NEM	Monozygotic twins	Pathogenic	PM1_Strong,PP3_Strong,PM5,PP5_Moderate,PM2_Supporting	1	NEM (1)	De novo	Pathogenic	2	Graziano (n=2; NEM)	DM	Graziano (2005) Clin Genet 68, 91		-	-	-	-				NM_001100.4:c.227G>A(p.Gly76Asp)	Failed / Not genotyped	ACTA1			View	Myopathy;?Myopathy;Nemaline myopathy 3	Autosomal dominant;Autosomal recessive	coding	coding	missense	AD/AR
v7_474		L, C	NC_000001.11:g.229432784C>G	229432784	C	G	-	exon 3	c.226G>C	p.Gly76Arg	G76R	Gly74Arg	missense			De novo	AMC/FADS, FADS/NEM, MYOP	Mosaicism (maternal). Varying severity	Pathogenic	PM1_Strong,PP3_Strong,PM5,PP5_Moderate,PM2_Supporting	3	AMC/FADS (1), FADS/NEM (1), MYOP (1)	Germline	Likely pathogenic	2	Falb (n=2; proband with AMC/FADS, plus mosaic mother with generalised myopathy)	-	Falb (2023) J Med Genet 60, 48	1	HF (non-immune)	De novo	Pathogenic	Genomic Medicine Lab, University of California San Francisco				NM_001100.4:c.226G>C(p.Gly76Arg)	Failed / Not genotyped	ACTA1			View	Myopathy;?Myopathy;Nemaline myopathy 3	Autosomal dominant;Autosomal recessive	coding	coding	missense	AD/AR	Pathogenic
v7_475		L, H	NC_000001.11:g.229432786T>A	229432786	T	A	-	exon 3	c.224A>T	p.His75Leu	H75L	His73Leu	missense	Y		De novo	NEM		Pathogenic	PM1_Strong,PP3_Strong,PM5,PM2_Supporting,PP5	1	NEM (1)	De novo	Pathogenic	2	Sparrow (n=1; NEM severe), Agrawal (n=1; NEM severe)	DM	Sparrow (2003) Neuromuscul Disord 13, 519; Agrawal (2004) Ann Neurol 56, 86		-	-	-	-				NM_001100.4:c.224A>T(p.His75Leu)	Failed / Not genotyped	ACTA1			View	Myopathy;?Myopathy;Nemaline myopathy 3	Autosomal dominant;Autosomal recessive	coding	coding	missense	AD/AR
v7_476		L, H	NC_000001.11:g.229432786T>C	229432786	T	C	-	exon 3	c.224A>G	p.His75Arg	H75R	His73Arg	missense	Y			NEM		Pathogenic	PM1_Strong,PP3_Strong,PM5,PM2_Supporting,PP5	1	NEM (1)	Germline	Pathogenic	2	Sparrow (n=1; NEM intermediate), Agrawal (n=1; NEM severe)	DM	Yao (1999) J Biol Chem 274: 37443 [Functional characterisation]; Sparrow (2003) Neuromuscul Disord 13, 519; Agrawal (2004) Ann Neurol 56, 86		-	-	-	-				NM_001100.4:c.224A>G(p.His75Arg)	Failed / Not genotyped	ACTA1			View	Myopathy;?Myopathy;Nemaline myopathy 3	Autosomal dominant;Autosomal recessive	coding	coding	missense	AD/AR
v7_477		L, H, C	NC_000001.11:g.229432786TGC>TAA	229432786	TGC	TAA		exon 3	c.222_223delGCinsTT	p.Glu74_His75delinsAspTyr	E74_H75delinsDY	Glu72_His73delinsAspTyr	in frame			De novo	NEM		Pathogenic	PM1_Very Strong,PP3_Strong,PM2_Supporting	1	NEM (1)	De novo	Pathogenic	1	Garcia-Angarita (n=1; NEM severe)	DM	Garcia-Angarita (2009) Neuromuscul Disord 19, 481	1	AAM*	Germline	Pathogenic	OMIM				NM_001100.4:c.222_223delGCinsTT(p.Glu74_His75delinsAspTyr)	Failed / Not genotyped	ACTA1			View	Myopathy;?Myopathy;Nemaline myopathy 3	Autosomal dominant;Autosomal recessive	coding	coding	in frame	AD/AR
v7_478		C	NC_000001.11:g.229432787G>A	229432787	G	A	rs267606627	exon 3	c.223C>T	p.His75Tyr	H75Y	His73Tyr	missense				-	Only observed in combination with c.222G>T	Pathogenic	PM1_Strong,PM5_Strong,PP3_Strong,PM2_Supporting			-	-			-	-	1	None for single variant (only in combination with c.222G>T)	-	No interpretation (only in combination with c.222G>T)	-				NM_001100.4:c.223C>T(p.His75Tyr)	Failed / Not genotyped	ACTA1			View	Myopathy;?Myopathy;Nemaline myopathy 3	Autosomal dominant;Autosomal recessive	coding	coding	missense	AD/AR	Other
v7_479		L, H, C	NC_000001.11:g.229432787G>T	229432787	G	T	-	exon 3	c.223C>A	p.His75Asn	H75N	His73Asn	missense	Y	AR		NEM	Compound hed p.His75Asn and p.Glu239*	Pathogenic	PM1_Strong,PM5_Strong,PP3_Strong,PM2_Supporting	1	NEM (1)	Germline	Pathogenic	1	Laing (n=1; NEM)	DM	Laing (2009) Hum Mutat 30, 1267	1	Not provided	Germline	Uncertain significance	PerkinElmer Genomics				NM_001100.4:c.223C>A(p.His75Asn)	Failed / Not genotyped	ACTA1			View	Myopathy;?Myopathy;Nemaline myopathy 3	Autosomal dominant;Autosomal recessive	coding	coding	missense	AD/AR
v7_480		C	NC_000001.11:g.229432788C>A	229432788	C	A	rs267606626	exon 3	c.222G>T	p.Glu74Asp	E74D	Glu72Asp	missense				-	Only observed in combination with c.223C>T	Pathogenic	PM1_Strong,PP3_Strong,PM5,PM2_Supporting			-	-			-	-	1	None for single variant (only in combination with c.223C>T)	-	No interpretation (only in combination with c.223C>T)	-				NM_001100.4:c.222G>T(p.Glu74Asp)	Failed / Not genotyped	ACTA1			View	Myopathy;?Myopathy;Nemaline myopathy 3	Autosomal dominant;Autosomal recessive	coding	coding	missense	AD/AR	Other
v7_481		L, C	NC_000001.11:g.229432790C>G	229432790	C	G	rs727503798	exon 3	c.220G>C	p.Glu74Gln	E74Q	Glu72Gln	missense				Not reported		Pathogenic	PM1_Strong,PP3_Strong,PM5,PM2_Supporting	1	Not reported (1)	Unknown	Pathogenic			-	-	2	AAM*	Germline	Uncertain significance	Invitae; Eurofins NTD LLC				NM_001100.4:c.220G>C(p.Glu74Gln)	Failed / Not genotyped	ACTA1			View	Myopathy;?Myopathy;Nemaline myopathy 3	Autosomal dominant;Autosomal recessive	coding	coding	missense	AD/AR	Uncertain significance
v7_482		L, H	NC_000001.11:g.229432790C>T	229432790	C	T	-	exon 3	c.220G>A	p.Glu74Lys	E74K	Glu72Lys	missense	Y		De novo	NEM, FADS		Pathogenic	PS3,PM1_Strong,PP3_Strong,PM2_Supporting	2	NEM (2)	De novo	Pathogenic		Ilkovski (n=1; NEM severe), Ravenscroft (n=1; distal arthrogryposis (AMC) - de novo)	DM	Ilkovski (2004) Hum Mol Genet 13, 1727; Ravenscroft (2021) J Med Genet 58, 609 [Fetal akinesia/arthrogryposis multiplex congenita]		-	-	-	-				NM_001100.4:c.220G>A(p.Glu74Lys)	Failed / Not genotyped	ACTA1			View	Myopathy;?Myopathy;Nemaline myopathy 3	Autosomal dominant;Autosomal recessive	coding	coding	missense	AD/AR
v7_483		C	NC_000001.11:g.229432792A>C	229432792	A	C	rs1553255501	exon 3	c.218T>G	p.Ile73Ser	I73S	Ile71Ser	missense				-		Pathogenic	PM1_Strong,PP3_Strong,PM5,PP5_Moderate,PM2_Supporting		Inborn genetic diseases	-	-			-	-	1	Inborn genetic diseases	Germline	Likely pathogenic	Ambry Genetics				NM_001100.4:c.218T>G(p.Ile73Ser)	Failed / Not genotyped	ACTA1			View	Myopathy;?Myopathy;Nemaline myopathy 3	Autosomal dominant;Autosomal recessive	coding	coding	missense	AD/AR	Likely Pathogenic
v7_484		C	NC_000001.11:g.229432793dup	229432793	T	TT	rs1571893878	exon 3	c.217dup	p.Ile73fs	I73fs	Ile71fs	frameshift				-		Pathogenic	PVS1,PP5_Strong,PM2_Supporting			-	-			-	-	2	AAM*	Germline	Pathogenic/Likely pathogenic	GeneDx; Invitae				NM_001100.4:c.217dup(p.Ile73AsnfsTer11)	Failed / Not genotyped	ACTA1			View	Myopathy;?Myopathy;Nemaline myopathy 3	Autosomal dominant;Autosomal recessive	NMD,coding	NMD,coding	frameshift	AD/AR	Pathogenic
v7_485		L, H	NC_000001.11:g.229432793T>A	229432793	T	A	-	exon 3	c.217A>T	p.Ile73Phe	I73F	Ile71Phe	missense	Y		De novo	NEM		Pathogenic	PM1_Strong,PM5_Strong,PP3_Moderate,PM2_Supporting	1	NEM (1)	De novo	Pathogenic	1	Laing (n=1; NEM severe)	DM	Laing (2009) Hum Mutat 30, 1267		-	-	-	-				NM_001100.4:c.217A>T(p.Ile73Phe)	Failed / Not genotyped	ACTA1			View	Myopathy;?Myopathy;Nemaline myopathy 3	Autosomal dominant;Autosomal recessive	coding	coding	missense	AD/AR
v7_486		L, H, C	NC_000001.11:g.229432793T>C	229432793	T	C	rs1131691728	exon 3	c.217A>G	p.Ile73Val	I73V	Ile71Val	missense	Y			NEM		Likely pathogenic	PM1_Strong,PM5,PP5_Moderate,PM2_Supporting	1	NEM (1)	Germline	Pathogenic	1	Laing (n=1; NEM)	DM	Laing (2009) Hum Mutat 30, 1267	1	Not provided	Germline	Pathogenic	GeneDx	P	LP	PM1; PM2; PM5; PP2; PP3	NM_001100.4:c.217A>G(p.Ile73Val)	Failed / Not genotyped	ACTA1			View	Myopathy;?Myopathy;Nemaline myopathy 3	Autosomal dominant;Autosomal recessive	coding	coding	missense	AD/AR	Pathogenic
v7_487		C	NC_000001.11:g.229432795G>A	229432795	G	A		exon 3	c.215C>T	p.Pro72Leu	P72L	Pro70Leu	missense				-		Pathogenic	PM1_Strong,PP3_Strong,PM5,PM2_Supporting			-	-			-	-	1	AAM*	Germline	Uncertain significance	Invitae				NM_001100.4:c.215C>T(p.Pro72Leu)	Failed / Not genotyped	ACTA1			View	Myopathy;?Myopathy;Nemaline myopathy 3	Autosomal dominant;Autosomal recessive	coding	coding	missense	AD/AR
v7_488		L, H, C	NC_000001.11:g.229432795G>C	229432795	G	C	rs1659978909	exon 3	c.215C>G	p.Pro72Arg	P72R	Pro70Arg	missense			De novo	NEM/AMC, NEM		Pathogenic	PM1_Strong,PP3_Strong,PP5_Strong,PM2_Supporting	3	NEM/AMC (1), NEM (2)	De novo, Germline	Likely pathogenic	1	Chae (n=1; NEM)	DM	Chae (2015) J Med Genet 52, 208	2	AAM*	Germline	Pathogenic/Likely pathogenic	SIB Swiss Institute of Bioinformatics; Invitae				NM_001100.4:c.215C>G(p.Pro72Arg)	Failed / Not genotyped	ACTA1			View	Myopathy;?Myopathy;Nemaline myopathy 3	Autosomal dominant;Autosomal recessive	coding	coding	missense	AD/AR	Likely Pathogenic
v7_489		H	NC_000001.11:g.229432800C>A	229432800	C	A		exon 3	c.210G>T	p.Lys70Asn	K70N	Lys68Asn	missense			De novo	AMC		Likely pathogenic	PM1_Strong,PM5,PP3_Moderate,PM2_Supporting			-	-	1	Laquerriere (n=1; AMC - de novo)	DM	Laquerriere (2022) J Med Genet 59, 559		-	-	-	-				NM_001100.4:c.210G>T(p.Lys70Asn)	Failed / Not genotyped	ACTA1			View	Myopathy;?Myopathy;Nemaline myopathy 3	Autosomal dominant;Autosomal recessive	coding	coding	missense	AD/AR
v7_490		L	NC_000001.11:g.229432800C>T	229432800	C	T	-	exon 3	c.210G>A	p.Lys70=	K70=	Lys68=	synonymous			De novo	NEM		Likely benign	BP4_Strong,BP7,PM2_Supporting	1	NEM (1)	De novo	VUS	1	Graziano (n=1; NEM - unsure/VUS)	-	Graziano (2004) Int J Mol Med 13, 805		-	-	-	-				NM_001100.4:c.210G>A(p.Lys70=)	Failed / Not genotyped	ACTA1			View	Myopathy;?Myopathy;Nemaline myopathy 3	Autosomal dominant;Autosomal recessive	coding	coding	synonymous	AD/AR
v7_491		L, H, C	NC_000001.11:g.229432801T>C	229432801	T	C	rs1571893885	exon 3	c.209A>G	p.Lys70Arg	K70R	Lys68Arg	missense	Y		De novo	NEM		Likely pathogenic	PM1,PP3_Moderate,PP5_Moderate,PM2_Supporting	2	NEM (2)	De novo, Germline	Pathogenic	2	Laing (n=2; NEM typical)	DM	Laing (2009) Hum Mutat 30, 1267	1	AAM*	Unknown	Pathogenic	Mendelics	P	LP	PS2; PM2; PP2; PP3	NM_001100.4:c.209A>G(p.Lys70Arg)	Failed / Not genotyped	ACTA1			View	Myopathy;?Myopathy;Nemaline myopathy 3	Autosomal dominant;Autosomal recessive	coding	coding	missense	AD/AR	Pathogenic
v7_492		L, H	NC_000001.11:g.229432807G>A	229432807	G	A	-	exon 3	c.203C>T	p.Thr68Ile	T68I	Thr66Ile	missense	Y		De novo	NEM		Likely pathogenic	PS3,PM1,PP3_Moderate,PM2_Supporting	2	NEM (2)	De novo	Pathogenic	1	Ilkovski (n=1; NEM severe)	DM	Ilkovski (2004) Hum Mol Genet 13, 1727		-	-	-	-				NM_001100.4:c.203C>T(p.Thr68Ile)	Failed / Not genotyped	ACTA1			View	Myopathy;?Myopathy;Nemaline myopathy 3	Autosomal dominant;Autosomal recessive	coding	coding	missense	AD/AR
v7_493		L, H	NC_000001.11:g.229432807G>T	229432807	G	T	-	exon 3	c.203C>A	p.Thr68Asn	T68N	Thr66Asn	missense			De novo	NEM		Likely pathogenic	PM1,PM5,PM2_Supporting,PP3	1	NEM (1)	De novo	Pathogenic	1	Laing (n=1; NEM severe)	DM	Laing (2009) Hum Mutat 30, 1267		-	-	-	-				NM_001100.4:c.203C>A(p.Thr68Asn)	Failed / Not genotyped	ACTA1			View	Myopathy;?Myopathy;Nemaline myopathy 3	Autosomal dominant;Autosomal recessive	coding	coding	missense	AD/AR
v7_494		L, H, C	NC_000001.11:g.229432813A>C	229432813	A	C	rs1553255502	exon 3	c.197T>G	p.Ile66Ser	I66S	Ile64Ser	missense				NEM		Likely pathogenic	PM1,PM5,PP3_Moderate,PM2_Supporting	1	NEM (1)	Germline	Pathogenic	2	Laing (n=1; NEM), Klee (n=1; multi-system disease - cohort study)	DM	Laing (2009) Hum Mutat 30, 1267; Klee (2021) Genet Med 23, 498 [Additional report]	1	AAM*	Germline	Likely pathogenic	Invitae				NM_001100.4:c.197T>G(p.Ile66Ser)	Failed / Not genotyped	ACTA1			View	Myopathy;?Myopathy;Nemaline myopathy 3	Autosomal dominant;Autosomal recessive	coding	coding	missense	AD/AR	Uncertain significance
v7_495		L, H, C	NC_000001.11:g.229432813A>T	229432813	A	T	rs1553255502	exon 3	c.197T>A	p.Ile66Asn	I66N	Ile64Asn	missense	Y		De novo	NEM		Likely pathogenic	PP5_Strong,PP3_Moderate,PM1_Supporting,PM2_Supporting	1	NEM (1)	De novo	Pathogenic	2	Sparrow (n=2; NEM typical), Costa (functional work)	DM	Sparrow (2003) Neuromuscul Disord 13, 519; Costa (2004) J Cell Sci 117, 3367 [Functional characterisation]	2	AAM*	Germline	Pathogenic	Invitae	LP	LP	PS2; PM2; PP2; PP3; PS3_Supporting	NM_001100.4:c.197T>A(p.Ile66Asn)	Failed / Not genotyped	ACTA1			View	Myopathy;?Myopathy;Nemaline myopathy 3	Autosomal dominant;Autosomal recessive	coding	coding	missense	AD/AR	Likely Pathogenic
v7_496		H	NC_000001.11:g.229432816C>T	229432816	C	T	-	exon 3	c.194G>A	p.Gly65Asp	G65D	Gly63Asp	missense				NEM		Uncertain significance P	PM1,PP3_Moderate,PM2_Supporting			-	-	1	Zhu (n=1; NEM)	DM	Zhu (2022) Ultrasound Obstet Gynecol 60, 780		-	-	-	-				NM_001100.4:c.194G>A(p.Gly65Asp)	Failed / Not genotyped	ACTA1			View	Myopathy;?Myopathy;Nemaline myopathy 3	Autosomal dominant;Autosomal recessive	coding	coding	missense	AD/AR
v7_497		C	NC_000001.11:g.229432819C>A	229432819	C	A		exon 3	c.191G>T	p.Arg64Ile	R64I	Arg62Ile	missense				-		Likely pathogenic	PP3_Strong,PM1_Supporting,PM2_Supporting			-	-			-	-	1	AAM*	Germline	Uncertain significance	Invitae				NM_001100.4:c.191G>T(p.Arg64Ile)	Failed / Not genotyped	ACTA1			View	Myopathy;?Myopathy;Nemaline myopathy 3	Autosomal dominant;Autosomal recessive	coding	coding	missense	AD/AR	Uncertain significance
v7_498		C	NC_000001.11:g.229432829G>A	229432829	G	A		exon 3	c.181C>T	p.Gln61Ter	Q61*	Gln59Ter	nonsense				-	Classified as pathogenic as change causes premature stop codon, LoF variants in ACTA1 known to be pathogenic	Pathogenic	PVS1,PP5_Moderate,PM2_Supporting			-	-			-	-	1	AAM*	Germline	Pathogenic	Invitae				NM_001100.4:c.181C>T(p.Gln61Ter)	Failed / Not genotyped	ACTA1			View	Myopathy;?Myopathy;Nemaline myopathy 3	Autosomal dominant;Autosomal recessive	NMD,coding	NMD,coding	nonsense	AD/AR	Pathogenic
v7_499		L	NC_000001.11:g.229432835C>T	229432835	C	T	-	exon 3	c.175G>A	p.Glu59Lys	E59K	Glu57Lys	missense			De novo	NEM		Likely pathogenic	PP3_Strong,PM2_Supporting,PP2	1	NEM (1)	De novo	Likely pathogenic			-	Franceso Muntoni (personal communication)		-	-	-	-				NM_001100.4:c.175G>A(p.Glu59Lys)	Failed / Not genotyped	ACTA1			View	Myopathy;?Myopathy;Nemaline myopathy 3	Autosomal dominant;Autosomal recessive	coding	coding	missense	AD/AR
v7_500		L, H, C	NC_000001.11:g.229432838C>T	229432838	C	T	rs1085308014	exon 3	c.172G>A	p.Asp58Asn	D58N	Asp56Asn	missense				MYOP/CDM, DCM (modifier)		Likely pathogenic	PP5_Strong,PP3_Moderate,PM2_Supporting,PP2	1	MYOP/CDM (1)	Germline	Likely pathogenic	1	Burstein (n=1; DCM)	DM	Burstein (2021) Pediatr Res 89, 1470	2	AAM*	Germline	Likely pathogenic	GeneDx; Invitae	LP	LP	PS2; PM2; PP3	NM_001100.4:c.172G>A(p.Asp58Asn)	Failed / Not genotyped	ACTA1			View	Myopathy;?Myopathy;Nemaline myopathy 3	Autosomal dominant;Autosomal recessive	coding	coding	missense	AD/AR	Likely Pathogenic
v7_501		L, H, C	NC_000001.11:g.229432841C>G	229432841	C	G	-	exon 3	c.169G>C	p.Gly57Arg	G57R	Gly55Arg	missense	Y		De novo	NEM/IRM, NEM		Likely pathogenic	PP3_Strong,PP5_Moderate,PM2_Supporting,PP2	2	NEM/IRM (1), NEM (1)	De novo, Germline	Pathogenic	3	Laing (n=2; NEM typical/IRM, NEM), Winter (n=1; NEM typical)	DM	Laing (2009) Hum Mutat 30, 1267; Winter (2016) Ann Neurol 79, 959	1	AAM*	Germline	Pathogenic	Invitae				NM_001100.4:c.169G>C(p.Gly57Arg)	Failed / Not genotyped	ACTA1			View	Myopathy;?Myopathy;Nemaline myopathy 3	Autosomal dominant;Autosomal recessive	coding	coding	missense	AD/AR	Pathogenic
v7_502		C	NC_000001.11:g.229432842C>T	229432842	C	T	rs765413340	exon 3	c.168G>A	p.Val56=	V56=	Val54=	synonymous				-		Likely benign	BP4_Strong,BP7,PM2_Supporting			-	-			-	-	1	AAM*	Germline	Likely benign	Invitae				NM_001100.4:c.168G>A(p.Val56=)	Failed / Not genotyped	ACTA1			View	Myopathy;?Myopathy;Nemaline myopathy 3	Autosomal dominant;Autosomal recessive	coding	coding	synonymous	AD/AR	Uncertain significance
v7_503		C	NC_000001.11:g.229432845G>A	229432845	G	A	rs773619580	exon 3	c.165C>T	p.Tyr55=	Y55=	Tyr53=	synonymous				-		Likely benign	BP4_Strong,BP6_Moderate,BP7,PM2_Supporting			-	-			-	-	1	Not specified	Germline	Likely benign	PreventionGenetics				NM_001100.4:c.165C>T(p.Tyr55=)	Failed / Not genotyped	ACTA1			View	Myopathy;?Myopathy;Nemaline myopathy 3	Autosomal dominant;Autosomal recessive	coding	coding	synonymous	AD/AR	Likely Benign
v7_504		C	NC_000001.11:g.229432852T>A	229432852	T	A		exon 3	c.158A>T	p.Asp53Val	D53V	Asp51Val	missense				-		Likely pathogenic	PP3_Strong,PM1,PM2_Supporting			-	-			-	-	1	AAM*	Germline	Uncertain significance	Broad Institute Rare Disease Group, Broad Institute				NM_001100.4:c.158A>T(p.Asp53Val)	Failed / Not genotyped	ACTA1			View	Myopathy;?Myopathy;Nemaline myopathy 3	Autosomal dominant;Autosomal recessive	coding	coding	missense	AD/AR	Uncertain significance
v7_505		C	NC_000001.11:g.229432855_229432858del	229432852	TCTTT	T		exon 3	c.155_158del	p.Lys52fs	K52fs	Lys50fs	frameshift				-		Pathogenic	PVS1,PP5_Moderate,PM2_Supporting			-	-			-	-	1	AAM*	Germline	Pathogenic	Invitae				NM_001100.4:c.155_158del(p.Lys52IlefsTer15)	Failed / Not genotyped	ACTA1			View	Myopathy;?Myopathy;Nemaline myopathy 3	Autosomal dominant;Autosomal recessive	NMD,coding	NMD,coding	frameshift	AD/AR	Pathogenic
v7_506		C	NC_000001.11:g.229432857C>G	229432857	C	G		exon 3	c.153G>C	p.Gln51His	Q51H	Gln49His	missense				-		Uncertain significance LP	PM1,PM2_Supporting,PP3			-	-			-	-	1	AAM*	Germline	Uncertain significance	Invitae				NM_001100.4:c.153G>C(p.Gln51His)	Failed / Not genotyped	ACTA1			View	Myopathy;?Myopathy;Nemaline myopathy 3	Autosomal dominant;Autosomal recessive	coding	coding	missense	AD/AR	Uncertain significance
v7_507		C	NC_000001.11:g.229432860A>G	229432860	A	G		exon 3	c.150T>C	p.Gly50_Gln51=	G50_Q51=	Gly48_Gln49=	synonymous				-		Likely benign	BP4_Strong,BP7,PM2_Supporting			-	-			-	-	1	AAM*	Germline	Likely benign	Invitae				NM_001100.4:c.150T>C(p.Gly50=)	Failed / Not genotyped	ACTA1			View	Myopathy;?Myopathy;Nemaline myopathy 3	Autosomal dominant;Autosomal recessive	coding	coding	synonymous	AD/AR
v7_508		H, C	NC_000001.11:g.229432861C>A	229432861	C	A	rs1659980066	exon 3	c.149G>T	p.Gly50Val	G50V	Gly48Val	missense			De novo	NEM		Likely pathogenic	PP3_Strong,PM1,PP5_Moderate,PM2_Supporting			-	-	1	Gabriel (n=1; NEM - de novo)	DM	Gabriel (2022) Prenat Diagn 42, 845	1	Not provided	Germline	Likely pathogenic	CeGaT Center for Human Genetics Tuebingen				NM_001100.4:c.149G>T(p.Gly50Val)	Failed / Not genotyped	ACTA1			View	Myopathy;?Myopathy;Nemaline myopathy 3	Autosomal dominant;Autosomal recessive	coding	coding	missense	AD/AR	Likely Pathogenic
v7_509		L, H	NC_000001.11:g.229432861C>T	229432861	C	T	-	exon 3	c.149G>A	p.Gly50Asp	G50D	Gly48Asp	missense		AD		NEM, AM (with prominent finger flexor and rimmed vacuoles)	2 generation family (2 affecteds). Father had was previously diagnosed with inclusion body myositis (sIBM) - mainly based on pattern of weakness	Likely pathogenic	PP3_Strong,PM1,PM5,PM2_Supporting	1	NEM (1)	Germline	Pathogenic	3	Liewluck (n=2; AM with prominent finger flexor and rimmed vacuoles), Nicolau (n=1; congenital myopathy)	DM	Liewluck (2019) Neuromuscul Disord 29, 388; Nicolau (2019) Neurol Genet 5, e341 [Congenital myopathy]		-	-	-	-				NM_001100.4:c.149G>A(p.Gly50Asp)	Failed / Not genotyped	ACTA1			View	Myopathy;?Myopathy;Nemaline myopathy 3	Autosomal dominant;Autosomal recessive	coding	coding	missense	AD/AR
v7_510		L, H, C	NC_000001.11:g.229432862C>A	229432862	C	A	rs1558082103	exon 3	c.148G>T	p.Gly50Cys	G50C	Gly48Cys	missense		AD		NEM, CFTD	Familial, AD	Likely pathogenic	PP3_Strong,PM1,PM5,PM2_Supporting	1	NEM (1)	Germline	Pathogenic	3	Tominaga (n=2; CFTD), Hayashi (n=1; NEM)	DM	Tominaga (2010) Acta Neuropathol 119, 481; Hayashi (2013) Neuromuscul Disord 23, P784	1	AAM*	Germline	Uncertain significance	Invitae				NM_001100.4:c.148G>T(p.Gly50Cys)	Failed / Not genotyped	ACTA1			View	Myopathy;?Myopathy;Nemaline myopathy 3	Autosomal dominant;Autosomal recessive	coding	coding	missense	AD/AR	Uncertain significance
v7_511		L, H	NC_000001.11:g.229432862C>T	229432862	C	T	-	exon 3	c.148G>A	p.Gly50Ser	G50S	Gly48Ser	missense		AD		NEM (with cores)	3 generation family (6 affecteds), late-presenting NEM with unusual dark cores	Likely pathogenic	PP3_Strong,PM1,PM5,PM2_Supporting	1	NEM with cores (1 family, n = 6)	Germline	Pathogenic	6	Garibaldi (n=6; NEM with cores)	DM	Garibaldi (2021) Neuromuscul Disord 31, 139		-	-	-	-				NM_001100.4:c.148G>A(p.Gly50Ser)	Failed / Not genotyped	ACTA1			View	Myopathy;?Myopathy;Nemaline myopathy 3	Autosomal dominant;Autosomal recessive	coding	coding	missense	AD/AR
v7_512		C	NC_000001.11:g.229432864A>C	229432864	A	C	rs1553255506	exon 3	c.146T>G	p.Met49Arg	M49R	Met47Arg	missense			De novo	-		Likely pathogenic	PP3_Strong,PM1,PP5_Moderate,PM2_Supporting			-	-			-	-	1	AAM	De novo	Pathogenic	Invitae	P	LP	PS2; PM2; PP3	NM_001100.4:c.146T>G(p.Met49Arg)	Failed / Not genotyped	ACTA1			View	Myopathy;?Myopathy;Nemaline myopathy 3	Autosomal dominant;Autosomal recessive	coding	coding	missense	AD/AR	Pathogenic
v7_513		L, H	NC_000001.11:g.229432865T>C	229432865	T	C	-	exon 3	c.145A>G	p.Met49Val	M49V	Met47Val	missense	Y		De novo	NEM/CAM, CAM		Pathogenic	PM1_Strong,PP3_Strong,PM5,PM2_Supporting	2	NEM/CAM (1); CAM (1)	De novo	Pathogenic	3	Laing (n=1; NEM intermediate), Hung (n=1; cap myopathy), Stranneheim (n=1; 'rare disease' - specific phenotype not reported)	DM	Laing (2009) Hum Mutat 30, 1267; Hung (2010) Neuromuscul Disord 20, 238 [Cap myopathy]; Stranneheim (2021) Genome Med 13, 40 [Additional report]		-	-	-	-				NM_001100.4:c.145A>G(p.Met49Val)	Failed / Not genotyped	ACTA1			View	Myopathy;?Myopathy;Nemaline myopathy 3	Autosomal dominant;Autosomal recessive	coding	coding	missense	AD/AR
v7_514		C	NC_000001.11:g.229432867C>A	229432867	C	A	rs367543049	exon 3	c.143G>T	p.Gly48Val	G48V	Gly46Val	missense				-		Pathogenic	PM5_Strong,PP3_Strong,PM1,PP5_Moderate,PM2_Supporting			-	-			-	-	1	CM	Germline	Pathogenic	Invitae				NM_001100.4:c.143G>T(p.Gly48Val)	Failed / Not genotyped	ACTA1			View	Myopathy;?Myopathy;Nemaline myopathy 3	Autosomal dominant;Autosomal recessive	coding	coding	missense	AD/AR	Pathogenic
v7_515		L, H	NC_000001.11:g.229432867C>G	229432867	C	G	-	exon 3	c.143G>C	p.Gly48Ala	G48A	Gly46Ala	missense			De novo	CFTD/DCM	Cardiomyopathy and myopathy	Pathogenic	PM1_Strong,PM5_Strong,PP3_Moderate,PM2_Supporting	1	CFTD/DM (1)	De novo	Likely pathogenic	1	Tadokoro (n=1; CFTD/DCM)	DM	Tadokoro (2018) J Neurol Sci 393, 142		-	-	-	-				NM_001100.4:c.143G>C(p.Gly48Ala)	Failed / Not genotyped	ACTA1			View	Myopathy;?Myopathy;Nemaline myopathy 3	Autosomal dominant;Autosomal recessive	coding	coding	missense	AD/AR
v7_516		L, H, C	NC_000001.11:g.229432867C>T	229432867	C	T	rs367543049	exon 3	c.143G>A	p.Gly48Asp	G48D	Gly46Asp	missense	Y		De novo	CFTD, CM, NEM		Pathogenic	PM5_Strong,PP3_Strong,PM1,PP5_Moderate,PM2_Supporting	2	CFTD (1), CM (1)	De novo, Germline	Pathogenic	2	Laing (n=1; CFTD), Stehlíková (n=1; congenital myopathy - no biopsy)	DM	Laing (2009) Hum Mutat 30, 1267; Stehlíková (2017) Clin Genet 91, 463	2	AAM*	Germline	Pathogenic	Invitae	P	P	PS2; PM1; PM2; PP2; PP3; PS3_Supporting	NM_001100.4:c.143G>A(p.Gly48Asp)	Failed / Not genotyped	ACTA1			View	Myopathy;?Myopathy;Nemaline myopathy 3	Autosomal dominant;Autosomal recessive	coding	coding	missense	AD/AR	Pathogenic
v7_517		L, H	NC_000001.11:g.229432868C>A	229432868	C	A	-	exon 3	c.142G>T	p.Gly48Cys	G48C	Gly46Cys	missense	Y			NEM, CFTD		Pathogenic	PM1_Strong,PM5_Strong,PP3_Strong,PM2_Supporting	1	NEM (1)	Germline	Pathogenic	3	Laing (n=1; NEM), Kajino (n=2; CFTD)	DM	Laing (2009) Hum Mutat 30, 1267; Kajino (2014) J Neurol Sci 340, 94 [Fibre type disproportion, congenital]		-	-	-	-				NM_001100.4:c.142G>T(p.Gly48Cys)	Failed / Not genotyped	ACTA1			View	Myopathy;?Myopathy;Nemaline myopathy 3	Autosomal dominant;Autosomal recessive	coding	coding	missense	AD/AR
v7_518		L, C	NC_000001.11:g.229432868C>G	229432868	C	G	-	exon 3	c.142G>C	p.Gly48Arg	G48R	Gly46Arg	missense			De novo	NEM		Pathogenic	PM5_Strong,PP3_Strong,PM1,PP5_Moderate,PM2_Supporting	1	NEM (1)	De novo	Pathogenic			-	-	1	AAM*	Germline	Likely pathogenic	Invitae				NM_001100.4:c.142G>C(p.Gly48Arg)	Failed / Not genotyped	ACTA1			View	Myopathy;?Myopathy;Nemaline myopathy 3	Autosomal dominant;Autosomal recessive	coding	coding	missense	AD/AR	Likely Pathogenic
v7_519		L, H, C	NC_000001.11:g.229432868C>T	229432868	C	T	rs794727488	exon 3	c.142G>A	p.Gly48Ser	G48S	Gly46Ser	missense				CFTD, CM		Pathogenic	PP5_Very Strong,PM5_Strong,PM1,PP3_Moderate,PM2_Supporting	1	CFTD (1)	Germline	VUS	1	Witting (n=1; CFTD)	DM	Witting (2016) Muscle Nerve 53, 388	3	CM	Germline	Pathogenic/Likely pathogenic	Invitae; Eurofins NTD LLC; GeneDx	LP	P	PS2; PM1; PM2; PP2; PP3; PS3_Supporting	NM_001100.4:c.142G>A(p.Gly48Ser)	Failed / Not genotyped	ACTA1			View	Myopathy;?Myopathy;Nemaline myopathy 3	Autosomal dominant;Autosomal recessive	coding	coding	missense	AD/AR	Pathogenic
v7_520		C	NC_000001.11:g.229432869G>T	229432869	G	T	rs535751046	exon 3	c.141C>A	p.Val47=	V47=	Val45=	synonymous				-		Likely benign	BP4_Strong,BP6_Moderate,BP7,PM2_Supporting			-	-			-	-	1	AAM*	Germline	Likely benign	Invitae				NM_001100.4:c.141C>A(p.Val47=)	Failed / Not genotyped	ACTA1			View	Myopathy;?Myopathy;Nemaline myopathy 3	Autosomal dominant;Autosomal recessive	coding	coding	synonymous	AD/AR	Likely Benign
v7_522		L, H, C	NC_000001.11:g.229432877C>A	229432877	C	A	rs398123562	exon 3	c.133G>T	p.Val45Phe	V45F	Val43Phe	missense	Y		De novo	NEM		Pathogenic	PP5_Very Strong,PM1,PP3_Moderate,PM2_Supporting	3	NEM (1), Unclassified (1), Not reported (1)	De novo	Likely pathogenic	1	Sparrow (n=1; NEM severe)	DM	Sparrow (2003) Neuromuscul Disord 13, 519	3	AAM	De novo, Germline	Pathogenic/Likely pathogenic	Eurofins NTD LLC; Baylor Genetics; Invitae	P/LP	P	PS2_VeryStrong; PM1; PM2; PP2; PP3	NM_001100.4:c.133G>T(p.Val45Phe)	Failed / Not genotyped	ACTA1			View	Myopathy;?Myopathy;Nemaline myopathy 3	Autosomal dominant;Autosomal recessive	coding,splicing,5'utr	coding,splicing	missense	AD/AR	Pathogenic
v7_523		C	NC_000001.11:g.229432877C>T	229432877	C	T	rs398123562	exon 3	c.133G>A	p.Val45Ile	V45I	Val43Ile	missense				-		Uncertain significance P	PM1,PM5,PM2_Supporting			-	-			-	-	1	AAM*	Germline	Uncertain significance	Invitae				NM_001100.4:c.133G>A(p.Val45Ile)	Failed / Not genotyped	ACTA1			View	Myopathy;?Myopathy;Nemaline myopathy 3	Autosomal dominant;Autosomal recessive	coding,splicing,5'utr	coding,splicing	missense	AD/AR	Uncertain significance
v7_524		C	NC_000001.11:g.229432878G>A	229432878	G	A	rs146956806	exon 3	c.132C>T	p.Gly44=	G44=	Gly42=	synonymous				-		Benign	BS1,BS2,BP4_Strong,BP7			-	-			-	-	6	AAM*, CFTD*, FRCM*	Germline	Conflicting interpretations (Uncertain significance(2), Likely benign(3), Benign(1))	Genetic Services Laboratory, University of Chicago; GeneDx; Illumina Laboratory Services; Invitae				NM_001100.4:c.132C>T(p.Gly44=)	Failed / Not genotyped	ACTA1			View	Myopathy;?Myopathy;Nemaline myopathy 3	Autosomal dominant;Autosomal recessive	coding,splicing,5'utr	coding,splicing	synonymous	AD/AR	Conflicting
v7_525		L, H, C	NC_000001.11:g.229432879C>A	229432879	C	A	-	exon 3	c.131G>T	p.Gly44Val	G44V	Gly42Val	missense	Y			NEM		Pathogenic	PP3_Strong,PM1,PM5,PM2_Supporting,PP5	1	NEM (1)	Germline	Pathogenic	1	Sparrow (n=1; NEM mild)	DM	Sparrow (2003) Neuromuscul Disord 13, 519	1	AAM*	Germline	Uncertain significance	Invitae				NM_001100.4:c.131G>T(p.Gly44Val)	Failed / Not genotyped	ACTA1			View	Myopathy;?Myopathy;Nemaline myopathy 3	Autosomal dominant;Autosomal recessive	coding,splicing,splicing-ACMG,5'utr	coding,splicing,splicing-ACMG	missense	AD/AR	Uncertain significance
v7_526		C	NC_000001.11:g.229432880C>A	229432880	C	A	rs1131691941	exon 3	c.130G>T	p.Gly44Cys	G44C	Gly42Cys	missense				-		Pathogenic	PP3_Very Strong,PM1,PM5,PP5_Moderate,PM2_Supporting			-	-			-	-	2	AAM*	Germline	Conflicting interpretations (Likely Pathogenic(1), Uncertain Significance(1))	GeneDx; Invitae				NM_001100.4:c.130G>T(p.Gly44Cys)	Failed / Not genotyped	ACTA1			View	Myopathy;?Myopathy;Nemaline myopathy 3	Autosomal dominant;Autosomal recessive	coding,splicing,splicing-ACMG,5'utr	coding,splicing,splicing-ACMG	missense	AD/AR	Likely Pathogenic
v7_527		C	NC_000001.11:g.229432883G>A	229432883	G	A		intron 2	c.130-3C>T	p.?	?	?					-		Likely benign	BP4_Moderate,PM2_Supporting			-	-			-	-	1	AAM*	Germline	Uncertain significance	Invitae				NM_001100.4:c.130-3C>T	Failed / Not genotyped	ACTA1			View	Myopathy;?Myopathy;Nemaline myopathy 3	Autosomal dominant;Autosomal recessive	intronic,splicing	intronic,splicing		AD/AR
v7_528		C	NC_000001.11:g.229432884_229432885inv	229432884	CA	TG		intron 2	c.130-5_130-4inv	p.?	?	?					-		Likely benign	BP4_Moderate,PM2_Supporting			-	-			-	-	1	AAM*	Germline	Likely benign	Invitae				NM_001100.4:c.130-5_130-4delTGinsCA	Failed / Not genotyped	ACTA1			View	Myopathy;?Myopathy;Nemaline myopathy 3	Autosomal dominant;Autosomal recessive	intronic,splicing	intronic,splicing		AD/AR
v7_529		L, C	NC_000001.11:g.229432885A>G	229432885	A	G	rs11803533	intron 2	c.130-5T>C	p.=, p.?	=	=					Not reported		Benign	BA1,BP6_Very Strong,BP4_Strong	5	Unclassified (1)	Germline	Benign			-	Graziano (2004) Int J Mol Med 13, 805	11	AAM*, CFTD*, FRCM*	Germline	Benign	Eurofins NTD LLC; Genetic Services Laboratory, University of Chicago; Laboratory for Molecular Medicine, Mass General Brigham Personalized Medicine; Prevention Genetics; Illumina Laboratory Services; Invitae; GeneDx; Genome Diagnostics Laboratory, University Medical Center Utrecht; Joint Genome Diagnostic Labs from Nijmegen and Maastricht, Radboudumc and MUMC+				NM_001100.4:c.130-5T>C	Failed / Not genotyped	ACTA1			View	Myopathy;?Myopathy;Nemaline myopathy 3	Autosomal dominant;Autosomal recessive	intronic,splicing	intronic,splicing		AD/AR	Benign
v7_530		L	NC_000001.11:g.229432885A>T	229432885	A	T	-	intron 2	c.130-5T>A	p.?	?	?				De novo	NEM		Uncertain significance P	PP3_Strong,PM2_Supporting	1	NEM (1)	De novo	VUS	1	Gurgel-Giannetti (n=1; NEM typical - VUS)	-	Gurgel-Giannetti (2022) Int J Mol Sci 23, 11995		-	-	-	-				NM_001100.4:c.130-5T>A	Failed / Not genotyped	ACTA1			View	Myopathy;?Myopathy;Nemaline myopathy 3	Autosomal dominant;Autosomal recessive	intronic,splicing	intronic,splicing		AD/AR
v7_531		C	NC_000001.11:g.229432889C>A	229432889	C	A	rs1553255511	intron 2	c.130-9G>T	p.?	?	?					-		Likely benign	BP4_Strong,BP6_Moderate,PM2_Supporting			-	-			-	-	1	AAM*	Germline	Likely benign	Invitae				NM_001100.4:c.130-9G>T	Failed / Not genotyped	ACTA1			View	Myopathy;?Myopathy;Nemaline myopathy 3	Autosomal dominant;Autosomal recessive	intronic,splicing	intronic,splicing		AD/AR	Likely Benign
v7_532		L, C	NC_000001.11:g.229432890C>G	229432890	C	G	rs41271481	intron 2	c.130-10G>C	p.=, p.?	=	=					Unclassified		Benign	BA1,BP6_Very Strong,BP4_Strong	5	Unclassified (1)	Germline	Benign			-	Graziano (2004) Int J Mol Med 13, 805	10	AAM*, CFTD*, FRCM*	Germline	Benign/Likely benign	Eurofins NTD LLC; Laboratory for Molecular Medicine, Mass General Brigham Personalized Medicine; Prevention Genetics; Illumina Laboratory Services; Invitae; GeneDx; Genetic Services Laboratory, University of Chicago; Genome Diagnostics Laboratory, University Medical Center Utrecht; Joint Genome Diagnostic Labs from Nijmegen and Maastricht, Radboudumc and MUMC+				NM_001100.4:c.130-10G>C	Failed / Not genotyped	ACTA1			View	Myopathy;?Myopathy;Nemaline myopathy 3	Autosomal dominant;Autosomal recessive	intronic,splicing	intronic,splicing		AD/AR	Benign
v7_533		C	NC_000001.11:g.229432891G>C	229432891	G	C		intron 2	c.130-11C>G	p.?	?	?					-		Likely benign	BP4_Strong,BP6_Moderate,PM2_Supporting			-	-			-	-	1	AAM*	Germline	Likely benign	Invitae				NM_001100.4:c.130-11C>G	Failed / Not genotyped	ACTA1			View	Myopathy;?Myopathy;Nemaline myopathy 3	Autosomal dominant;Autosomal recessive	intronic	intronic		AD/AR	Likely Benign
v7_534		C	NC_000001.11:g.229432900C>A	229432900	C	A		intron 2	c.130-20G>T	p.?	?	?					-		Likely benign	BP4_Strong,BP6_Moderate,PM2_Supporting			-	-			-	-	1	AAM*	Germline	Benign	Invitae				NM_001100.4:c.130-20G>T	Failed / Not genotyped	ACTA1			View	Myopathy;?Myopathy;Nemaline myopathy 3	Autosomal dominant;Autosomal recessive	intronic	intronic		AD/AR	Benign
v7_535		L, C	NC_000001.11:g.229432956G>T	229432956	G	T	rs144658220	intron 2	c.129+31C>A	p.=	=	=					Unclassified		Benign	BA1,BP6_Very Strong,BP4_Strong	1	Unclassified (1)	Unknown	Benign			-	-	3	Not provided, Not specified	Germline	Benign/Likely benign	PreventionGenetics; Eurofins NTD LLC; GeneDx				NM_001100.4:c.129+31C>A	Failed / Not genotyped	ACTA1			View	Myopathy;?Myopathy;Nemaline myopathy 3	Autosomal dominant;Autosomal recessive	intronic	intronic		AD/AR	Likely Benign
v7_536		C	NC_000001.11:g.229432967C>G	229432967	C	G		intron 2	c.129+20G>C	p.?	?	?					-		Likely benign	BP4_Strong,BP6_Moderate,PM2_Supporting			-	-			-	-	1	AAM*	Germline	Likely benign	Invitae				NM_001100.4:c.129+20G>C	Failed / Not genotyped	ACTA1			View	Myopathy;?Myopathy;Nemaline myopathy 3	Autosomal dominant;Autosomal recessive	intronic	intronic		AD/AR	Likely Benign
v7_537		C	NC_000001.11:g.229432971G>A	229432971	G	A	rs148084911	intron 2	c.129+16C>T	p.?	?	?					-		Benign	BS1,BS2,BP4_Strong,BP6_Strong			-	-			-	-	2	AAM*	Germline	Benign	GeneDx; Invitae				NM_001100.4:c.129+16C>T	Failed / Not genotyped	ACTA1			View	Myopathy;?Myopathy;Nemaline myopathy 3	Autosomal dominant;Autosomal recessive	intronic	intronic		AD/AR	Benign
v7_538		C	NC_000001.11:g.229432972G>A	229432972	G	A		intron 2	c.129+15C>T	p.?	?	?					-		Likely benign	BP4_Strong,PM2_Supporting			-	-			-	-	1	AAM*	Germline	Likely benign	Invitae				NM_001100.4:c.129+15C>T	Failed / Not genotyped	ACTA1			View	Myopathy;?Myopathy;Nemaline myopathy 3	Autosomal dominant;Autosomal recessive	intronic	intronic		AD/AR
v7_539		C	NC_000001.11:g.229432973A>G	229432973	A	G	rs886046076	intron 2	c.129+14T>C	p.?	?	?					-		Likely benign	BP4_Strong,PM2_Supporting			-	-			-	-	3	AAM*, CFTD*, FRCM*	Germline	Uncertain significance	Illumina				NM_001100.4:c.129+14T>C	Failed / Not genotyped	ACTA1			View	Myopathy;?Myopathy;Nemaline myopathy 3	Autosomal dominant;Autosomal recessive	intronic	intronic		AD/AR	Uncertain significance
v7_540		L, H, C	NC_000001.11:g.229432988T>C	229432988	T	C	rs1659984269	exon 2	c.128A>G	p.Gln43Arg	Q43R	Gln41Arg	missense	Y		De novo	NEM, CFTD	Monozygotic twins (reported de novo)	Pathogenic	PP3_Very Strong,PP5_Strong,PM1_Supporting,PM2_Supporting	3	NEM (3)	De novo, Germline	Pathogenic	7	Wallgren-Pettersson (n=2; NEM typical), Sparrow (n=2; NEM typical), Agrawal (n=2; NEM typical - from Sparrow 2003?), Graziano (n=2; NEM), Witting (n=1; congenital myopathy)	DM	Wallgren-Pettersson (2001) Neuromuscul Disord 11, 589; Sparrow (2003) Neuromuscul Disord 13, 519; Agrawal (2004) Ann Neurol 56, 86; Graziano (2004) Int J Mol Med 13, 805; Laing (2009) Hum Mutat 30, 1267; Witting (2016) Muscle Nerve 53: 388 [Congenital myopathy, mild]	1	AAM*	Germline	Pathogenic	Invitae				NM_001100.4:c.128A>G(p.Gln43Arg)	Failed / Not genotyped	ACTA1			View	Myopathy;?Myopathy;Nemaline myopathy 3	Autosomal dominant;Autosomal recessive	coding,splicing,splicing-ACMG,intronic	coding,splicing,splicing-ACMG	missense	AD/AR	Pathogenic
v7_541		L	NC_000001.11:g.229432988T>C	229432988	T	C	-	exon 2	c.129+16C>T	p.=	=	=					Not reported				1	Not reported (1)	Unknown	Likely benign			-	VKGL data sharing initiative Nederland	3	-	-	-	-
v7_542		L, H, C	NC_000001.11:g.229432992G>A	229432992	G	A	-	exon 2	c.124C>T	p.His42Tyr	H42Y	His40Tyr	missense			De novo	NEM, IRM, NEM/IRM		Likely pathogenic	PP5_Strong,PM1,PP3_Moderate,PM2_Supporting	4	NEM (2); IRM (1); NEM/IRM (1)	De novo, Germline	Pathogenic	4	Nowak (n=1; NEM severe), Sparrow (n=2; NEM/IRM), Laing (n=1 new; NEM/IRM), Costa, Bathe, Chan, Lindqvist (functional work)	DM	Nowak (1999) Nat Genet 23, 208; Sparrow (2003) Neuromuscul Disord 13, 519; Costa (2004) J Cell Sci 117, 3367 [Functional characterisation]; Bathe (2007) BMC Cell Biol 8, 2 [Functional characterisation]; Laing (2009) Hum Mutat 30, 1267; Chan (2016) Biochim Biophys Acta 1862, 1453 [Functional characterisation]; Lindqvist (2013) J Neuropathol Exp Neurol 72, 472 [Functional characterisation]	2	AAM*	Germline	Pathogenic	Invitae				NM_001100.4:c.124C>T(p.His42Tyr)	Failed / Not genotyped	ACTA1			View	Myopathy;?Myopathy;Nemaline myopathy 3	Autosomal dominant;Autosomal recessive	coding,splicing,intronic	coding,splicing	missense	AD/AR	Pathogenic
v7_543		L	NC_000001.11:g.229432994C>A	229432994	C	A	-	exon 2	c.122G>T	p.Arg41Leu	R41L	Arg39Leu	missense				Not reported		Likely pathogenic	PP3_Strong,PM1,PM2_Supporting	1	Not reported (1)	-	Likely pathogenic			-	VKGL data sharing initiative Nederland		-	-	-	-				NM_001100.4:c.122G>T(p.Arg41Leu)	Failed / Not genotyped	ACTA1			View	Myopathy;?Myopathy;Nemaline myopathy 3	Autosomal dominant;Autosomal recessive	coding,splicing,intronic	coding,splicing	missense	AD/AR
v7_544		L	NC_000001.11:g.229432994C>T	229432994	C	T	-	exon 2	c.122G>A	p.Arg41Gln	R41Q	Arg39Gln	missense			De novo	NEM		Likely pathogenic	PP3_Strong,PM1,PM2_Supporting	1	NEM (1)	De novo	Likely pathogenic			-	-		-	-	-	-				NM_001100.4:c.122G>A(p.Arg41Gln)	Failed / Not genotyped	ACTA1			View	Myopathy;?Myopathy;Nemaline myopathy 3	Autosomal dominant;Autosomal recessive	coding,splicing,intronic	coding,splicing	missense	AD/AR
v7_545		L, H	NC_000001.11:g.229432995G>A	229432995	G	A	rs1429699993	exon 2	c.121C>T	p.Arg41*	R41*	Arg39*	nonsense		AR		NEM		Likely pathogenic	PVS1,PM2_Supporting	1	NEM (1)	Germline	Pathogenic	2	Sparrow (n=1; NEM severe), Nowak (n=1; NEM severe), Suleski (n=1 NEM severe from Sparrow 2003 - iPSC line)	DM	Sparrow (2003) Neuromuscul Disord 13, 519; Nowak (2007) Ann Neurol 61, 175; Suleski (2022) Stem Cell Res 63, 102830 [iPSC line]	1	-	-	-	-				NM_001100.4:c.121C>T(p.Arg41Ter)	Failed / Not genotyped	ACTA1			View	Myopathy;?Myopathy;Nemaline myopathy 3	Autosomal dominant;Autosomal recessive	NMD,coding,splicing,intronic	NMD,coding,splicing	nonsense	AD/AR
v7_546		C	NC_000001.11:g.229432995G>C	229432995	G	C	rs1429699993	exon 2	c.121C>G	p.Arg41Gly	R41G	Arg39Gly	missense				-		Likely pathogenic	PP3_Strong,PM1,PM2_Supporting			-	-			-	-	1	AAM*	Germline	Uncertain significance	Invitae				NM_001100.4:c.121C>G(p.Arg41Gly)	Failed / Not genotyped	ACTA1			View	Myopathy;?Myopathy;Nemaline myopathy 3	Autosomal dominant;Autosomal recessive	coding,splicing,intronic	coding,splicing	missense	AD/AR	Uncertain significance
v7_547		L, H	NC_000001.11:g.229432997G>A	229432997	G	A	-	exon 2	c.119C>T	p.Pro40Leu	P40L	Pro38Leu	missense	Y		De novo	NEM	Mosaicism	Likely pathogenic	PP3_Strong,PM1,PM2_Supporting,PP5	3	NEM (3)	De novo, Germline	Pathogenic	3	Sparrow (n=1; NEM severe), Agrawal (n=1; NEM severe), Laing (n=1; NEM)	DM	Sparrow (2003) Neuromuscul Disord 13, 519; Agrawal (2004) Ann Neurol 56, 86; Laing (2009) Hum Mutat 30, 1267		-	-	-	-				NM_001100.4:c.119C>T(p.Pro40Leu)	Failed / Not genotyped	ACTA1			View	Myopathy;?Myopathy;Nemaline myopathy 3	Autosomal dominant;Autosomal recessive	coding,intronic	coding	missense	AD/AR
v7_548		C	NC_000001.11:g.229432997G>C	229432997	G	C	rs1659984455	exon 2	c.119C>G	p.Pro40Arg	P40R	Pro38Arg	missense				-		Likely pathogenic	PP3_Strong,PM1,PM5,PM2_Supporting			-	-			-	-	1	AAM*	Germline	Uncertain significance	Invitae				NM_001100.4:c.119C>G(p.Pro40Arg)	Failed / Not genotyped	ACTA1			View	Myopathy;?Myopathy;Nemaline myopathy 3	Autosomal dominant;Autosomal recessive	coding,intronic	coding	missense	AD/AR	Uncertain significance
v7_549		C	NC_000001.11:g.229432999G>A	229432999	G	A	rs369113039	exon 2	c.117C>T	p.Arg39=	R39=	Arg37=	synonymous				-		Likely benign	BP4_Strong,BP6_Moderate,BP7,PM2_Supporting			-	-			-	-	1	AAM*	Germline	Likely benign	Invitae				NM_001100.4:c.117C>T(p.Arg39=)	Failed / Not genotyped	ACTA1			View	Myopathy;?Myopathy;Nemaline myopathy 3	Autosomal dominant;Autosomal recessive	coding,intronic	coding	synonymous	AD/AR	Likely Benign
v7_550		H	NC_000001.11:g.229433000C>T	229433000	C	T	-	exon 2	c.116G>A	p.Arg39His	R39H	Arg37His	missense				Fetal abnormalities		Likely pathogenic	PP3_Strong,PM1,PM2_Supporting			-	-	1	Normand (n=1; fetal abnormalities)	DM	Normand (2018) Genome Med 10, 74		-	-	-	-				NM_001100.4:c.116G>A(p.Arg39His)	Failed / Not genotyped	ACTA1			View	Myopathy;?Myopathy;Nemaline myopathy 3	Autosomal dominant;Autosomal recessive	coding,intronic	coding	missense	AD/AR
v7_551		L, H	NC_000001.11:g.229433003C>G	229433003	C	G	-	exon 2	c.113G>C	p.Gly38Ala	G38A	Gly36Ala	missense	Y	AD		NEM		Likely pathogenic	PP3_Strong,PM1,PM2_Supporting	2	NEM (2)	Germline	Pathogenic, VUS	1	Laing (n=1; NEM)	DM	Laing (2009) Hum Mutat 30, 1267		-	-	-	-				NM_001100.4:c.113G>C(p.Gly38Ala)	Failed / Not genotyped	ACTA1			View	Myopathy;?Myopathy;Nemaline myopathy 3	Autosomal dominant;Autosomal recessive	coding,intronic	coding	missense	AD/AR
v7_552		C	NC_000001.11:g.229433003C>T	229433003	C	T		exon 2	c.113G>A	p.Gly38Asp	G38D	Gly36Asp	missense				-		Likely pathogenic	PP3_Strong,PM1,PM2_Supporting			-	-			-	-	1	NEM	Germline	Uncertain significance	Invitae				NM_001100.4:c.113G>A(p.Gly38Asp)	Failed / Not genotyped	ACTA1			View	Myopathy;?Myopathy;Nemaline myopathy 3	Autosomal dominant;Autosomal recessive	coding,intronic	coding	missense	AD/AR	Uncertain significance
v7_553		L	NC_000001.11:g.229433004C>T	229433004	C	T	-	exon 2	c.112G>A	p.Gly38Ser	G38S	Gly36Ser	missense			De novo	NEM		Likely pathogenic	PP3_Strong,PM1,PM2_Supporting	1	NEM (1)	De novo	Pathogenic			-	-		-	-	-	-				NM_001100.4:c.112G>A(p.Gly38Ser)	Failed / Not genotyped	ACTA1			View	Myopathy;?Myopathy;Nemaline myopathy 3	Autosomal dominant;Autosomal recessive	coding,intronic	coding	missense	AD/AR
v7_554		H	NC_000001.11:g.229433006A>C	229433006	A	C	-	exon 2	c.110T>G	p.Val37Gly	V37G	Val35Gly	missense			De novo	HF (non-immune)		Likely pathogenic	PM5_Strong,PM1,PP3_Moderate,PM2_Supporting			-	-	1	Deng (n=1; hydrops fetalis - de novo)	DM	Deng (2020) Prenat Diagn 40, 803		-	-	-	-				NM_001100.4:c.110T>G(p.Val37Gly)	Failed / Not genotyped	ACTA1			View	Myopathy;?Myopathy;Nemaline myopathy 3	Autosomal dominant;Autosomal recessive	coding,intronic	coding	missense	AD/AR
v7_555		L, H	NC_000001.11:g.229433006A>G	229433006	A	G	-	exon 2	c.110T>C	p.Val37Ala	V37A	Val35Ala	missense	Y			NEM		Pathogenic	PM5_Strong,PP3_Strong,PM1,PM2_Supporting	1	NEM (1)	Germline	Pathogenic	1	Laing (n=1; NEM)	DM	Laing (2009) Hum Mutat 30, 1267		-	-	-	-				NM_001100.4:c.110T>C(p.Val37Ala)	Failed / Not genotyped	ACTA1			View	Myopathy;?Myopathy;Nemaline myopathy 3	Autosomal dominant;Autosomal recessive	coding,intronic	coding	missense	AD/AR
v7_556		L, H, C	NC_000001.11:g.229433007C>A	229433007	C	A	rs1553255521	exon 2	c.109G>T	p.Val37Leu	V37L	Val35Leu	missense	Y		De novo	NEM		Pathogenic	PP5_Very Strong,PS1,PP3_Strong,PM1,PM2_Supporting	2	NEM (2)	De novo, Germline	Pathogenic	3	Laing (n=1; NEM), Meng (n=1; NEM - de novo), Zhang (n=1; NEM)	DM	Laing (2009) Hum Mutat 30, 1267; Meng (2017) JAMA Pediatr 171: 173438 [Additional report]; Zhang (2022) BMC Pediatr 22: 65 [Additional report]	3	AAM	De novo, Germline	Pathogenic	Invitae; Pediatric Department Peking University First Hospital; Baylor Genetics	P	P	PS2; PM1; PM2; PM5; PP2; PP3	NM_001100.4:c.109G>T(p.Val37Leu)	Failed / Not genotyped	ACTA1			View	Myopathy;?Myopathy;Nemaline myopathy 3	Autosomal dominant;Autosomal recessive	coding,intronic	coding	missense	AD/AR	Pathogenic
v7_557		L, H, C	NC_000001.11:g.229433007C>G	229433007	C	G	rs1553255521	exon 2	c.109G>C	p.Val37Leu	V37L	Val35Leu	missense	Y		De novo	NEM		Pathogenic	PS1,PP3_Strong,PP5_Strong,PM1,PM2_Supporting	7	NEM (7)	De novo, Germline	Pathogenic	7	Sparrow (n=1; NEM severe), Agrawal (n=1; NEM severe from Sparrow?), Laing (n=6 new; NEM)	DM	Sparrow (2003) Neuromuscul Disord 13, 519; Agrawal (2004) Ann Neurol 56, 86; Laing (2009) Hum Mutat 30, 1267	3	AAM*	Germline	Pathogenic	CeGaT Center for Human Genetics Tuebingen; Invitae	P	P	PS2; PM1; PM2; PM5; PP2; PP3	NM_001100.4:c.109G>C(p.Val37Leu)	Failed / Not genotyped	ACTA1			View	Myopathy;?Myopathy;Nemaline myopathy 3	Autosomal dominant;Autosomal recessive	coding,intronic	coding	missense	AD/AR	Pathogenic
v7_558		C	NC_000001.11:g.229433008G>A	229433008	G	A	rs143948837	exon 2	c.108C>T	p.Ile36=	I36=	Ile34=	synonymous				-		Likely benign	BP4_Strong,BP7,PM2_Supporting			-	-			-	-	4	AAM*, CFTD*, FRCM*	Germline	Conflicting interpretations (Uncertain significance(2), Likely benign(2))	Illumina Laboratory Services; Invitae				NM_001100.4:c.108C>T(p.Ile36=)	Failed / Not genotyped	ACTA1			View	Myopathy;?Myopathy;Nemaline myopathy 3	Autosomal dominant;Autosomal recessive	coding,intronic	coding	synonymous	AD/AR	Conflicting
v7_559		C	NC_000001.11:g.229433012G>C	229433012	G	C		exon 2	c.104C>G	p.Ser35Cys	S35C	Ser33Cys	missense				-		Likely pathogenic	PP3_Strong,PM1,PM2_Supporting			-	-			-	-	1	AAM*	Germline	Uncertain significance	Invitae				NM_001100.4:c.104C>G(p.Ser35Cys)	Failed / Not genotyped	ACTA1			View	Myopathy;?Myopathy;Nemaline myopathy 3	Autosomal dominant;Autosomal recessive	coding,intronic	coding	missense	AD/AR	Uncertain significance
v7_560		C	NC_000001.11:g.229433014C>A	229433014	C	A		exon 2	c.102G>T	p.Pro34=	P34=	Pro32=	synonymous				-		Likely benign	BP4_Strong,BP6_Moderate,BP7,PM2_Supporting			-	-			-	-	1	AAM*	Germline	Likely benign	Invitae				NM_001100.4:c.102G>T(p.Pro34=)	Failed / Not genotyped	ACTA1			View	Myopathy;?Myopathy;Nemaline myopathy 3	Autosomal dominant;Autosomal recessive	coding,intronic	coding	synonymous	AD/AR	Likely Benign
v7_561		C	NC_000001.11:g.229433014C>G	229433014	C	G		exon 2	c.102G>C	p.Pro34_Ser35=	P34_S35=	Pro32_Ser33=	synonymous				-		Likely benign	BP4_Strong,BP7,PM2_Supporting			-	-			-	-	1	AAM*	Germline	Likely benign	Invitae				NM_001100.4:c.102G>C(p.Pro34=)	Failed / Not genotyped	ACTA1			View	Myopathy;?Myopathy;Nemaline myopathy 3	Autosomal dominant;Autosomal recessive	coding,intronic	coding	synonymous	AD/AR
v7_562		C	NC_000001.11:g.229433023G>A	229433023	G	A		exon 2	c.93C>T	p.Ala31_Val32=	A31_V32=	Ala29_Val30=	synonymous				-		Likely benign	BP4_Strong,BP7,PM2_Supporting			-	-			-	-	1	AAM*	Germline	Likely benign	Invitae				NM_001100.4:c.93C>T(p.Ala31=)	Failed / Not genotyped	ACTA1			View	Myopathy;?Myopathy;Nemaline myopathy 3	Autosomal dominant;Autosomal recessive	coding,intronic	coding	synonymous	AD/AR
v7_563		C	NC_000001.11:g.229433026C>G	229433026	C	G	rs113546590	exon 2	c.90G>C	p.Arg30Ser	R30S	Arg28Ser	missense				-		Uncertain significance LP	PP3_Moderate,PM2_Supporting,PP2			-	-			-	-	1	Not provided	Germline	Uncertain significance	CeGaT Center for Human Genetics Tuebingen				NM_001100.4:c.90G>C(p.Arg30Ser)	Failed / Not genotyped	ACTA1			View	Myopathy;?Myopathy;Nemaline myopathy 3	Autosomal dominant;Autosomal recessive	coding,intronic	coding	missense	AD/AR	Uncertain significance
v7_564		L	NC_000001.11:g.229433027C>T	229433027	C	T	-	exon 2	c.89G>A	p.Arg30Lys	R30K	Arg28Lys	missense				NEM	?unaffected father carries the same mutation	Uncertain significance	PM2_Supporting,PP2,PP3	1	NEM (1)	Germline	Likely pathogenic		Variant is not in paper (Laing 2009) - error in HGMD?	-	Laing (2009) Hum Mutat 30, 1267		-	-	-	-				NM_001100.4:c.89G>A(p.Arg30Lys)	Failed / Not genotyped	ACTA1			View	Myopathy;?Myopathy;Nemaline myopathy 3	Autosomal dominant;Autosomal recessive	coding,intronic	coding	missense	AD/AR
v7_565		C	NC_000001.11:g.229433031_229433032insA	229433031	G	GA	rs753923758	exon 2	c.84_85insT	p.Pro29Serfs*2	P29Sfs*2	p.Pro27Serfs*2	frameshift				-	Classified as pathogenic based on fact creates premature stop signal. Present in gnomAD (0.01%)	Pathogenic	PVS1,PP5_Moderate,PM2_Supporting			-	-			-	-	1	AAM*	Germline	Pathogenic	Invitae				NM_001100.4:c.84_85insT(p.Pro29SerfsTer2)	Failed / Not genotyped	ACTA1			View	Myopathy;?Myopathy;Nemaline myopathy 3	Autosomal dominant;Autosomal recessive	NMD,coding,intronic	NMD,coding	frameshift	AD/AR	Pathogenic
v7_566		C	NC_000001.11:g.229433033_229433034delinsCA	229433033	GC	CA		exon 2	c.82_83delinsTG	p.Ala28Cys	A28C	Ala26Cys	missense				-		Uncertain significance	PM2_Supporting,PP2			-	-			-	-	1	AAM*	Germline	Uncertain significance	Invitae				NM_001100.4:c.82_83delGCinsTG(p.Ala28Cys)	Failed / Not genotyped	ACTA1			View	Myopathy;?Myopathy;Nemaline myopathy 3	Autosomal dominant;Autosomal recessive	coding,intronic	coding	missense	AD/AR	Uncertain significance
v7_567		L	NC_000001.11:g.229433033G>T	229433033	G	T	-	exon 2	c.83C>A	p.Ala28Asp	A28D	Ala26Asp	missense				COM		Likely pathogenic	PP3_Strong,PM2_Supporting,PP2	1	CM (1)	Unknown	Likely pathogenic			-	-		-	-	-	-				NM_001100.4:c.83C>A(p.Ala28Asp)	Failed / Not genotyped	ACTA1			View	Myopathy;?Myopathy;Nemaline myopathy 3	Autosomal dominant;Autosomal recessive	coding,intronic	coding	missense	AD/AR
v7_568		C	NC_000001.11:g.229433034C>A	229433034	C	A		exon 2	c.82G>T	p.Ala28Ser	A28S	Ala26Ser	missense				-		Uncertain significance	PM2_Supporting,PP2			-	-			-	-	1	AAM*	Germline	Uncertain significance	Invitae				NM_001100.4:c.82G>T(p.Ala28Ser)	Failed / Not genotyped	ACTA1			View	Myopathy;?Myopathy;Nemaline myopathy 3	Autosomal dominant;Autosomal recessive	coding,intronic	coding	missense	AD/AR	Uncertain significance
v7_569		C	NC_000001.11:g.229433034C>G	229433034	C	G	rs546670743	exon 2	c.82G>C	p.Ala28Pro	A28P	Ala26Pro	missense			De novo	-		Likely pathogenic	PP3_Strong,PM2_Supporting,PP2			-	-			-	-	1	AAM	De novo	Uncertain significance	Baylor Genetics				NM_001100.4:c.82G>C(p.Ala28Pro)	Failed / Not genotyped	ACTA1			View	Myopathy;?Myopathy;Nemaline myopathy 3	Autosomal dominant;Autosomal recessive	coding,intronic	coding	missense	AD/AR	Uncertain significance
v7_570		C	NC_000001.11:g.229433035G>A	229433035	G	A	rs1553255533	exon 2	c.81C>T	p.Asp27=	D27=	Asp25=	synonymous				-		Likely benign	BP4_Strong,BP7,PM2_Supporting			-	-			-	-	3	AAM*, CFTD*, FRCM*	Germline	Uncertain significance	Illumina				NM_001100.4:c.81C>T(p.Asp27=)	Failed / Not genotyped	ACTA1			View	Myopathy;?Myopathy;Nemaline myopathy 3	Autosomal dominant;Autosomal recessive	coding,intronic	coding	synonymous	AD/AR	Uncertain significance
v7_571		C	NC_000001.11:g.229433035G>T	229433035	G	T	rs1553255533	exon 2	c.81C>A	p.Asp27Glu	D27E	Asp25Glu	missense				-		Likely pathogenic	PP3_Strong,PM5,PM2_Supporting,PP2			-	-			-	-	1	Not provided	Germline	Uncertain significance	Eurofins NTD LLC				NM_001100.4:c.81C>A(p.Asp27Glu)	Failed / Not genotyped	ACTA1			View	Myopathy;?Myopathy;Nemaline myopathy 3	Autosomal dominant;Autosomal recessive	coding,intronic	coding	missense	AD/AR	Uncertain significance
v7_572		C	NC_000001.11:g.229433036T>C	229433036	T	C	rs1553255534	exon 2	c.80A>G	p.Asp27Gly	D27G	Asp25Gly	missense				-		Likely pathogenic	PP3_Strong,PM5,PM2_Supporting,PP2			-	-			-	-	1	AAM*	Germline	Uncertain significance	Invitae				NM_001100.4:c.80A>G(p.Asp27Gly)	Failed / Not genotyped	ACTA1			View	Myopathy;?Myopathy;Nemaline myopathy 3	Autosomal dominant;Autosomal recessive	coding,intronic	coding	missense	AD/AR	Uncertain significance
v7_573		C	NC_000001.11:g.229433037C>A	229433037	C	A	rs1659985552	exon 2	c.79G>T	p.Asp27Tyr	D27Y	Asp25Tyr	missense				-		Likely pathogenic	PP3_Strong,PM5,PM2_Supporting,PP2			-	-			-	-	1	Inborn genetic diseases	Germline	Uncertain significance	Ambry Genetics				NM_001100.4:c.79G>T(p.Asp27Tyr)	Failed / Not genotyped	ACTA1			View	Myopathy;?Myopathy;Nemaline myopathy 3	Autosomal dominant;Autosomal recessive	coding,intronic	coding	missense	AD/AR	Uncertain significance
v7_574		L, H	NC_000001.11:g.229433037C>T	229433037	C	T	-	exon 2	c.79G>A	p.Asp27Asn	D27N	Asp25Asn	missense	Y		De novo	NEM		Likely pathogenic	PP3_Strong,PM2_Supporting,PP2,PP5	4	NEM (4)	De novo, Germline	Pathogenic	4	Sparrow (n=1; NEM severe), Laing (n=3; NEM)	DM	Sparrow (2003) Neuromuscul Disord 13, 519; Laing (2009) Hum Mutat 30, 1267		-	-	-	-				NM_001100.4:c.79G>A(p.Asp27Asn)	Failed / Not genotyped	ACTA1			View	Myopathy;?Myopathy;Nemaline myopathy 3	Autosomal dominant;Autosomal recessive	coding,intronic	coding	missense	AD/AR
v7_575		C	NC_000001.11:g.229433043C>T	229433043	C	T	rs1659985824	exon 2	c.73G>A	p.Gly25Arg	G25R	Gly23Arg	missense				-		Likely pathogenic	PP3_Strong,PM2_Supporting,PP2			-	-			-	-	1	Not provided	Germline	Uncertain significance	CeGaT Center for Human Genetics Tuebingen				NM_001100.4:c.73G>A(p.Gly25Arg)	Failed / Not genotyped	ACTA1			View	Myopathy;?Myopathy;Nemaline myopathy 3	Autosomal dominant;Autosomal recessive	coding,intronic	coding	missense	AD/AR	Uncertain significance
v7_576		C	NC_000001.11:g.229433047G>A	229433047	G	A	rs1339913000	exon 2	c.69C>T	p.Phe23=	P23=	Phe21=	synonymous				-		Likely benign	BP4_Strong,BP6_Moderate,BP7,PM2_Supporting			-	-			-	-	1	Not provided	Germline	Likely benign	Invitae				NM_001100.4:c.69C>T(p.Phe23=)	Failed / Not genotyped	ACTA1			View	Myopathy;?Myopathy;Nemaline myopathy 3	Autosomal dominant;Autosomal recessive	coding,intronic	coding	synonymous	AD/AR	Likely Benign
v7_577		C	NC_000001.11:g.229433055C>T	229433055	C	T	rs1659986179	exon 2	c.61G>A	p.Ala21Thr	A21T	Ala19Thr	missense				-		Likely pathogenic	PP3_Strong,PM2_Supporting,PP2			-	-			-	-	1	PSHP-DM	Unknown	Uncertain significance	Centre for Mendelian Genomics, University Medical Centre Ljubljana				NM_001100.4:c.61G>A(p.Ala21Thr)	Failed / Not genotyped	ACTA1			View	Myopathy;?Myopathy;Nemaline myopathy 3	Autosomal dominant;Autosomal recessive	coding,intronic	coding	missense	AD/AR	Uncertain significance
v7_578		L, C	NC_000001.11:g.229433056T>G	229433056	T	G	rs1659986226	exon 2	c.60A>C	p.Lys20Asn	K20N	Lys18Asn	missense			De novo	NEM		Uncertain significance LP	PP3_Moderate,PM2_Supporting,PP2	1	NEM (1)	De novo	Pathogenic			-	-	1	AAM*	Germline	Pathogenic	Invitae				NM_001100.4:c.60A>C(p.Lys20Asn)	Failed / Not genotyped	ACTA1			View	Myopathy;?Myopathy;Nemaline myopathy 3	Autosomal dominant;Autosomal recessive	coding,intronic	coding	missense	AD/AR	Uncertain significance
v7_579		H, C	NC_000001.11:g.229433066C>T	229433066	C	T	-	exon 2	c.50G>A	p.Gly17Asp	G17D	Gly15Asp	missense				FADS		Pathogenic	PM5_Strong,PP3_Strong,PM2_Supporting,PP2			-	-	0	Incorrect in HGMD - Stenzel 2010 only refers to Gly15Asp (c.44G>A). Confusion may be around legacy change (legacy change here = Gly15Asp)	DM	Stenzel (2010) Neuromuscul Disord 20, 531	1	AAM*	Germline	Pathogenic	Invitae				NM_001100.4:c.50G>A(p.Gly17Asp)	Failed / Not genotyped	ACTA1			View	Myopathy;?Myopathy;Nemaline myopathy 3	Autosomal dominant;Autosomal recessive	coding,intronic	coding	missense	AD/AR
v7_580		L, H, C	NC_000001.11:g.229433067C>G	229433067	C	G	rs121909521	exon 2	c.49G>C	p.Gly17Arg	G17R	Gly15Arg	missense	Y		De novo	CM, AM	Many reports	Pathogenic	PP3_Strong,PM5,PP5_Moderate,PM2_Supporting,PP2	4	CHECK	De novo, Germline	Pathogenic	4	Nowak (n=1; congenital myopathy with excess thin myofilaments), Goebel 2004/2006 (n=1; AM), Laing (n=2 new; NEM), Bathe, Sevdali (functional work)	DM	Nowak (1999) Nat Genet 23, 208; Goebel (2004) J Child Neurol 19, 149; Costa (2004) J Cell Sci 117: 3367 [Functional characterisation]; Goebel (2006) J Child Neurol 21, 545; Laing (2009) Hum Mutat 30, 1267; Bathe (2007) BMC Cell Biol 8: 2 [Functional characterisation]; Sevdali (2013) Neuromuscul Disord 23: 243 [Functional characterisation]	3	Not provided	Germline	Pathogenic	GeneDx				NM_001100.4:c.49G>C(p.Gly17Arg)	Failed / Not genotyped	ACTA1			View	Myopathy;?Myopathy;Nemaline myopathy 3	Autosomal dominant;Autosomal recessive	coding,intronic	coding	missense	AD/AR	Pathogenic
v7_581		H, C	NC_000001.11:g.229433067C>T	229433067	C	T	rs121909521	exon 2	c.49G>A	p.Gly17Ser	G17S	Gly15Ser	missense			De novo	NEM		Pathogenic	PP3_Strong,PP5_Strong,PM5,PM2_Supporting,PP2			De novo	-	1	Ahmed (n=1; NEM/fetal athrogryposis)	DM	Ahmed (2018) Am J Med Genet A 176, 359	1	AAM*	Germline	Pathogenic	Invitae				NM_001100.4:c.49G>A(p.Gly17Ser)	Failed / Not genotyped	ACTA1			View	Myopathy;?Myopathy;Nemaline myopathy 3	Autosomal dominant;Autosomal recessive	coding,intronic	coding	missense	AD/AR	Pathogenic
v7_582		H	NC_000001.11:g.229433072C>A	229433072	C	A	-	exon 2	c.44G>T	p.Gly15Val	G15V	Gly13Val	missense				DCM		Likely pathogenic	PP3_Strong,PM2_Supporting,PP2			-	-	1	Mazzarotto (n=1; DCM)	DM?	Mazzarotto (2020) Circulation 141, 387		-	-	-	-				NM_001100.4:c.44G>T(p.Gly15Val)	Failed / Not genotyped	ACTA1			View	Myopathy;?Myopathy;Nemaline myopathy 3	Autosomal dominant;Autosomal recessive	coding,intronic	coding	missense	AD/AR
v7_583		L	NC_000001.11:g.229433072C>T	229433072	C	T	-	exon 2	c.44G>A	p.Gly15Asp	G15D	Gly13Asp	missense			De novo	FADS		Likely pathogenic	PP3_Strong,PM2_Supporting,PP2	2	MYOP (1); Not reported (1)	De novo	Pathogenic	1	Stenzel (n=1; FADS - de novo)	-	Stenzel (2010) Neuromuscul Disord 20, 531		-	-	-	-				NM_001100.4:c.44G>A(p.Gly15Asp)	Failed / Not genotyped	ACTA1			View	Myopathy;?Myopathy;Nemaline myopathy 3	Autosomal dominant;Autosomal recessive	coding,intronic	coding	missense	AD/AR
v7_584		C	NC_000001.11:g.229433076T>A	229433076	T	A		exon 2	c.40A>T	p.Asn14Tyr	N14Y	Asn12Tyr	missense				-		Likely pathogenic	PP3_Strong,PM2_Supporting,PP2			-	-			-	-	1	AAM*	Germline	Uncertain significance	Invitae				NM_001100.4:c.40A>T(p.Asn14Tyr)	Failed / Not genotyped	ACTA1			View	Myopathy;?Myopathy;Nemaline myopathy 3	Autosomal dominant;Autosomal recessive	coding,intronic	coding	missense	AD/AR	Uncertain significance
v7_585		C	NC_000001.11:g.229433077G>T	229433077	G	T	rs1659986880	exon 2	c.39C>A	p.Asp13Glu	D13E	Asp11Glu	missense				-		Likely pathogenic	PP3_Strong,PM2_Supporting,PP2,PP5			-	-			-	-	2	AAM*	Germline	Conflicting interpretations (Pathogenic(1), Uncertain significance(1))	GeneDx; Invitae				NM_001100.4:c.39C>A(p.Asp13Glu)	Failed / Not genotyped	ACTA1			View	Myopathy;?Myopathy;Nemaline myopathy 3	Autosomal dominant;Autosomal recessive	coding,intronic	coding	missense	AD/AR	Conflicting
v7_586		L, H, C	NC_000001.11:g.229433079C>T	229433079	C	T	rs1571894217	exon 2	c.37G>A	p.Asp13Asn	D13N	Asp11Asn	missense	Y			NEM		Likely pathogenic	PP3_Strong,PM2_Supporting,PP2,PP5	1	NEM (1)	Germline	Pathogenic	1	Laing (n=1; NEM)	DM	Laing (2009) Hum Mutat 30, 1267	2	AAM*	Germline	Conflicting interpretations (Likely Pathogenic(1), Uncertain Significance(1))	Invitae; ARUP Laboratories Molecular Genetics and Genomics				NM_001100.4:c.37G>A(p.Asp13Asn)	Failed / Not genotyped	ACTA1			View	Myopathy;?Myopathy;Nemaline myopathy 3	Autosomal dominant;Autosomal recessive	coding,intronic	coding	missense	AD/AR	Conflicting
v7_587		C	NC_000001.11:g.229433080G>A	229433080	G	A	rs1025502215	exon 2	c.36C>T	p.Cys12=	C12=	Cys10=	synonymous				-		Benign	BP4_Strong,BP6_Strong,BP7,PM2_Supporting			-	-			-	-	2	Not provided, Not specified	Germline	Likely benign	GeneDx; Invitae				NM_001100.4:c.36C>T(p.Cys12=)	Failed / Not genotyped	ACTA1			View	Myopathy;?Myopathy;Nemaline myopathy 3	Autosomal dominant;Autosomal recessive	coding,intronic	coding	synonymous	AD/AR	Likely Benign
v7_588		C	NC_000001.11:g.229433080G>T	229433080	G	T	rs1025502215	exon 2	c.36C>A	p.Cys12Ter	C12*	Cys10Ter	nonsense				-		Pathogenic	PVS1,PP5_Moderate,PM2_Supporting			-	-			-	-	1	AAM*	Germline	Pathogenic	Invitae				NM_001100.4:c.36C>A(p.Cys12Ter)	Failed / Not genotyped	ACTA1			View	Myopathy;?Myopathy;Nemaline myopathy 3	Autosomal dominant;Autosomal recessive	NMD,coding,intronic	NMD,coding	nonsense	AD/AR	Pathogenic
v7_589		C	NC_000001.11:g.229433086G>A	229433086	G	A	rs764600500	exon 2	c.30C>T	p.Leu10=	L10=	Leu8=	synonymous				-		Likely benign	BP4_Strong,BP6_Moderate,BP7,PM2_Supporting			-	-			-	-	1	Not specified	Germline	Likely benign	PreventionGenetics				NM_001100.4:c.30C>T(p.Leu10=)	Failed / Not genotyped	ACTA1			View	Myopathy;?Myopathy;Nemaline myopathy 3	Autosomal dominant;Autosomal recessive	coding,intronic	coding	synonymous	AD/AR	Likely Benign
v7_590		C	NC_000001.11:g.229433092G>A	229433092	G	A		exon 2	c.24C>T	p.Thr8_Ala9=	T8_A9=	Thr6_Ala7=	synonymous				-		Likely benign	BP4_Strong,BP7,PM2_Supporting			-	-			-	-	1	AAM*	Germline	Likely benign	Invitae				NM_001100.4:c.24C>T(p.Thr8=)	Failed / Not genotyped	ACTA1			View	Myopathy;?Myopathy;Nemaline myopathy 3	Autosomal dominant;Autosomal recessive	coding,intronic	coding	synonymous	AD/AR
v7_591		L, C	NC_000001.11:g.229433092G>T	229433092	G	T	rs762659680	exon 2	c.24C>A	p.Thr8=	T8=	Thr6=	synonymous				Not reported		Likely benign	BP4_Strong,BP6_Moderate,BP7,PM2_Supporting	1	Not reported (1)	Unknown	VUS			-	-	1	AAM*	Germline	Likely benign	Invitae				NM_001100.4:c.24C>A(p.Thr8=)	Failed / Not genotyped	ACTA1			View	Myopathy;?Myopathy;Nemaline myopathy 3	Autosomal dominant;Autosomal recessive	coding,intronic	coding	synonymous	AD/AR	Likely Benign
v7_592		L, H, C	NC_000001.11:g.229433100C>T	229433100	C	T	rs367543048	exon 2	c.16G>A	p.Glu6Lys	E6K	Glu4Lys	missense	Y		De novo	CFTD, NEM, CM (no rods), MYOP	Many reports, phenotypes	Pathogenic	PP5_Very Strong,PM2_Supporting,PP2,PP3	5	CFTD (1); NEM (2); CM (1); MYOP (1)	De novo, Germline	Pathogenic	8	Laing (n=3; 1 CFTD, 1 NEM, 1 atypical patient with only type I fibre predominance), Kajino (n=1; CFTD), Witting (n=1; congenital myopathy), Theunissen (n=1; congenital myopathy - de novo), Babić Božović (n=1; CFTD), Narita (n=1; congenital myopathy)	DM	Laing (2009) Hum Mutat 30, 1267; Kajino (2014) J Neurol Sci 340, 94 [Fibre type disproportion, congenital]; Witting (2016) Muscle Nerve 53, 388 [Congenital myopathy, mild]; Theunissen (2018) Front Genet 9, 400 [Neuromuscular disorder]; Babić Božović (2021) PLoS One 16, e0252953 [Myopathy, congenital]; Narita (2022) Sci Rep 12, 14589 [Additional report]	3	AAM, PSHP-DM	Germline	Pathogenic/Likely pathogenic	Centre for Mendelian Genomics University Medical Centre Ljubljana; Invitae	P	P	PS2_VeryStrong; PM2; PP2; PP3	NM_001100.4:c.16G>A(p.Glu6Lys)	Failed / Not genotyped	ACTA1			View	Myopathy;?Myopathy;Nemaline myopathy 3	Autosomal dominant;Autosomal recessive	coding,intronic	coding	missense	AD/AR	Pathogenic
v7_593		H	NC_000001.11:g.229433101G>C	229433101	G	C	-	exon 2	c.15C>G	p.Asp5Glu	D5E	Asp3Glu	missense				NEM		Likely benign	BP4_Strong,PM2_Supporting,PP2			-	-	1	Wang (n=1; NEM childhood-onset)	DM?	Wang (2020) Clin Genet 97, 878		-	-	-	-				NM_001100.4:c.15C>G(p.Asp5Glu)	Failed / Not genotyped	ACTA1			View	Myopathy;?Myopathy;Nemaline myopathy 3	Autosomal dominant;Autosomal recessive	coding,intronic	coding	missense	AD/AR
v7_594		L, H, C	NC_000001.11:g.229433109C>A	229433109	C	A	rs121909527	exon 2	c.7G>T	p.Asp3Tyr	D3Y	Asp1Tyr	missense	Y	AD		CM	Large family with autosomal dominant core disease (Kaindl 2004 - family 1)	Uncertain significance P	PP5_Moderate,PM2_Supporting,PP2,PP3	1	CM (1)	Germline	Pathogenic	11	Kaindl (n=11; congenital myopathy with cores), Vandamme (functional work)	DM	Kaindl (2004) J Med Genet 41, 842; Vandamme (2009) Cell Motil Cytoskeleton 66, 179 [Functional characterisation]	1	AM (with cores)*	Germline	Pathogenic	OMIM				NM_001100.4:c.7G>T(p.Asp3Tyr)	Failed / Not genotyped	ACTA1			View	Myopathy;?Myopathy;Nemaline myopathy 3	Autosomal dominant;Autosomal recessive	coding,intronic	coding	missense	AD/AR	Pathogenic
v7_595	What to do about legacy changes for th\is? (position does not exist)	C	NC_000001.11:g.229433113C>T	229433113	C	T		exon 2	c.3G>A	p.Met1Ile	M1I	?	start loss				-	Affects initiator methionine	Likely pathogenic	PVS1,PM2_Supporting			-	-			-	-	1	AAM*	Germline	Uncertain significance	Invitae				NM_001100.4:c.3G>A(p.Met1Ile)	Failed / Not genotyped	ACTA1			View	Myopathy;?Myopathy;Nemaline myopathy 3	Autosomal dominant;Autosomal recessive	coding,intronic	coding	start loss	AD/AR
v7_596	What to do about legacy changes for th\is? (position does not exist)	C	NC_000001.11:g.229433115T>C	229433115	T	C	rs1659988389	exon 2	c.1A>G	p.Met1Val	M1V	?	start loss				-		Likely pathogenic	PVS1,PM2_Supporting			-	-			-	-	1	CFTD	Unknown	Uncertain significance	Baylor Genetics				NM_001100.4:c.1A>G(p.Met1Val)	Failed / Not genotyped	ACTA1			View	Myopathy;?Myopathy;Nemaline myopathy 3	Autosomal dominant;Autosomal recessive	coding,intronic	coding	start loss	AD/AR	Uncertain significance
v7_597		C	NC_000001.11:g.229433119G>A	229433119	G	A	rs186826063	exon 2	c.-4C>T	p.?	?	?					-		Likely benign	BP4_Moderate,BP6_Moderate,PM2_Supporting			-	-			-	-	1	Not provided	Germline	Likely benign	GeneDx				NM_001100.4:c.-4C>T	Failed / Not genotyped	ACTA1			View	Myopathy;?Myopathy;Nemaline myopathy 3	Autosomal dominant;Autosomal recessive	5'utr,splicing,intronic	5'utr,splicing		AD/AR	Likely Benign
v7_598		C	NC_000001.11:g.229433188G>C	229433188	G	C		intron 1	c.-12-61C>G	p.?	?	?					-		Benign	BA1,BP4_Strong,BP6_Moderate			-	-			-	-	1	Not provided	Germline	Likely benign	GeneDx				NM_001100.4:c.-12-61C>G	Failed / Not genotyped	ACTA1			View	Myopathy;?Myopathy;Nemaline myopathy 3	Autosomal dominant;Autosomal recessive	intronic	intronic		AD/AR	Likely Benign
[truncated: 14 more rows]
[truncated: 56 more columns]

## Sheet: 2.2_Pathogenicity
Database (L = LOVD, H = HGMD, C = ClinVar)	cDNA change (NM_001100.4, ENST00000366684.7)	Protein change (3-letter)	Protein change (1-letter)	Legacy change (minus first two AA)	Coding impact	# ClinVar submissions	ClinVar origin	ClinVar phenotype	Centre/s	ClinVar interpretation	#cases (LOVD)	Origin (LOVD)	LOVD phenotype (n reported)	LOVD interpretation	# published cases	Published cases (#cases; phenotype)	HGMD class (DM = disease-causing, DM? = likely disease-causing)	Reference/s	Phenotype/s summary (LOVD, HGMD)	Inheritance	Remarks	De novo report/s?	Max SpliceAI score	CADD score	ACMG class (VarSome)	ACMG rules (VarSome)	Haghighi 2023 reclassification	Haghighi 2023 ACMG criteria applied	Frequency (gnomAD)
[truncated: 607 more rows]

[truncated: 12 more sheets: 2.3_P-LP, 2.4_VUS, 2.5_B-LB, 2.6_Phenotypes, 2.7_Pheno by type, 2.8_Phenotypes - key, 2.9_References, 2.10_Newer reports - other, 2.11_Missed variants - ClinVar, 2.12_Final variant #s, All_unformatted_v9, Sheet1]
