# Supplementary material for: An Update on Reported Variants in the Skeletal Muscle α-Actin (ACTA1) Gene
Source: Hum Mutat. 2024 Oct 28;2024:6496088. doi: 10.1155/2024/6496088 (PMC11918651; doi:10.1155/2024/6496088)
Supplement: Supporting Information 3 — Variant analysis and VUS reclassification. Excel data file, which includes tables of variant of uncertain significance (VUS) analysis and reclassification and outputs from various variant analysis tools. The first “sheet” (labelled “Key”) summarizes the content included in each sheet/table. [file 6496088.f3.xlsx]

## Sheet: KEY
Sheet/Table	Description
3.0_VUS analysis	Analysis and interpretation of all ACTA1 variants classified as VUS' via VarSome per ACMG criteria. Hidden columns contain information used to perform classification.
3.1_PM1 classification	Analysis of all ACTA1 variants using adjusted PM1 criteria outlined in manuscript. Also includes updated VarSome analysis from 18th Dec 2023
3.2_Path vs Pred	Table comparing pathogenicity calls vs pathogenicity prediction scores from various predictive tools (Sift, Mutation Taster, Polyphen-2, SpliceAI (see above), CADD, BayesDel, EIGEN, REVEL, MetaSVM)
3.3_VarSome analysis	Raw VarSome analysis conducted on ACTA1 variants, using VarSome Pro. These analyses were conducted on Feb 13th 2023
3.4_SpliceAI analysis	SpliceAI analysis conducted on ACTA1 variants, with trimmed data to present alongside pathogenicity calls from VarSome
3.5_SpliceAI_raw	Raw SpliceAI analysis - with processing details and graphical summaries
Additional notes:	These supplementary data are for the manuscript entitled "An update on reported variants in the skeletal muscle α-actin (ACTA1) gene", Clayton, JS et al (2024), published in Human Mutation

## Sheet: 3.0_VUS analysis
Database (L = LOVD, H = HGMD, C = ClinVar)	cDNA change (NM_001100.4, ENST00000366684.7)	Protein change (3-letter)	Protein change (1-letter)	Legacy change (minus first two AA)	Coding impact	# ClinVar submissions	ClinVar origin	ClinVar phenotype	Centre/s	ClinVar interpretation	#cases (LOVD)	Origin (LOVD)	LOVD phenotype (n reported)	LOVD interpretation	# published cases	Published cases (#cases; phenotype)	HGMD class (DM = disease-causing, DM? = likely disease-causing)	Reference/s	Phenotype/s summary (LOVD, HGMD)	Inheritance	Remarks	De novo report/s?	Max SpliceAI score	CADD score	ACMG class (VarSome)	ACMG rules (VarSome)	Haghighi 2023 reclassification	Haghighi 2023 ACMG criteria applied	Frequency (gnomAD)		cDNA change	Protein change	Coding impact	De novo?	P/LP report? (ClinVar, LOVD, HGMD)	P report? (ClinVar, LOVD, HGMD)	SpliceAI (max score)	CADD score	gnomAD frequency (specific DNA variant)	Same (AA) change in gnomAD?	Different residue change in gnomAD?	Other residue change P/LP ACTA1?	Other residue change P in ACTA1?	Fully conserved across actins? [tolerance of AA to change]	Same change P/LP in ACTC1?	Same change P/LP other actin?	Same change P in other actin?	Other residue change P/LP in ACTC1?	Other residue change P/LP in other actin?
L	c.1128C>A	p.Cys376*	C376*	Cys374*	nonsense		-	-	-	-	1	De novo	NEM (1)	Likely pathogenic			-	-	NEM			De novo	0	45	Uncertain significance	PVS1_Moderate,PM2_Supporting	-				c.1128C>A	p.Cys376*	nonsense	De novo	Yes		0	45		No	NA	NA	NA	Yes	No	NA	NA	No	NA
L	c.1119C>G	p.His373Gln	H373Q	His371Gln	missense		-	-	-	-	1	Unknown	Not reported (1)	Likely pathogenic			-	VKGL data sharing initiative Nederland	Not reported				0	31	Uncertain significance P	PM1,PP3_Moderate,PM2_Supporting	-				c.1119C>G	p.His373Gln	missense		Yes		0	31		No	No	No	No	Yes	No	No	No	No	No
L, H	c.1111A>C	p.Ile371Leu	I371L	Ile369Leu	missense		-	-	-	-	1	De novo	NEM (1)	Pathogenic	2	Laing (n=1 NEM/COM), Maggi (n=1; congenital myopathy)	DM	Laing (2009) Hum Mutat 30, 1267; Maggi (2013) Neuromuscul Disord 23, 195	NEM			De novo	0.03	31	Uncertain significance P	PM1,PP3_Moderate,PM2_Supporting	-				c.1111A>C	p.Ile371Leu	missense	De novo	Yes	Yes	0.03	31		No	Yes (M)	Yes (F)	Yes (F)	Yes	No	No	No	Yes (T - ACTC1)	Yes (T - ACTC1)
C	c.1109C>A	p.Ser370Tyr	S370Y	Ser368Tyr	missense	1	Germline	AAM*	Invitae	Uncertain significance		-		-			-	-	-				0.01	25.4	Uncertain significance P	PM1,PP3_Moderate,PM2_Supporting	-				c.1109C>A	p.Ser370Tyr	missense				0.01	25.4		No	No	No	No	Yes	No	No	No	No	No
H	c.1099G>A	p.Ala367Thr	A367T	Ala365Thr	missense		-	-	-	-		-		-	1	Wang (n=1; NEM adult onset 54/F)	DM?	Wang (2020) Clin Genet 97, 878	NEM				0.01	23.2	Uncertain significance	PM1_Supporting,PM2_Supporting	-		3.97636e-06		c.1099G>A	p.Ala367Thr	missense		Yes		0.01	23.2	3.97636e-06	Yes	Yes (V)	No	No	No (S in ACTB, ACTG1)	Yes (T - ACTC1)	Yes (T - ACTC1)	No	No	No
C	c.1075A>G	p.Ile359Val	I359V	Ile357Val	missense	1	Germline	AAM*	Invitae	Likely pathogenic		-		-			-	-	-				0.03	25	Uncertain significance P	PM1,PM5,PM2_Supporting	-				c.1075A>G	p.Ile359Val	missense		Yes		0.03	25		No	No	Yes (T,V)	Yes (T)	Yes	No	No	No	No	Yes (S - ACTA2)
C	c.1071G>C	p.Met357Ile	M357I	Met355Ile	missense	2	Germline	AAM*	Invitae; GeneDx	Uncertain significance		-		-			-	-	-				0.03	27.2	Uncertain significance P	PM1,PP3_Moderate,PM2_Supporting	-				c.1071G>C	p.Met357Ile	missense				0.03	27.2		Yes	Yes (T)	No	No	Yes	Yes (ACTC1)	Yes (ACTC1)	No	Yes (V - ACTC1)	Yes (V - ACTC1)
C	c.1069A>G	p.Met357Val	M357V	Met355Val	missense	1	Germline	Not provided	CeGaT Center for Human Genetics Tuebingen	Uncertain significance		-		-			-	-	-				0.11	27.8	Uncertain significance P	PM1,PP3_Moderate,PM2_Supporting	-				c.1069A>G	p.Met357Val	missense				0.11	27.8		No	Yes (I,T)	No	No	Yes	Yes (ACTC1)	Yes (ACTC1)	No	Yes (I - ACTC1)	Yes (I - ACTC1)
L, H, C	c.1057A>G	p.Thr353Ala	T353A	Thr351Ala	missense	2	Germline	AAM*	Invitae	Uncertain significance	1	De novo	CM (1)	Likely pathogenic	2	Zenagui (n=1; myopathy (cohort)), Juntas Morales/François-Heude (n=1; congenital myopathy - severe neonatal hypotonia)	DM	Zenagui (2018) J Mol Diagn 20, 533; François-Heude (2021) Eur J Paediatr Neurol 31: 78 [Neuromuscular disease with neonatal respiratory involvement]; Juntas Morales (2021) Genes (Basel) 12: [Congenital myopathy]	CM, MYOP/MD			De novo	0.02	29.9	Uncertain significance P	PM1,PP3_Moderate,PM2_Supporting	-				c.1057A>G	p.Thr353Ala	missense	De novo	Yes	Yes	0.02	29.9		No	No	No	No	Yes	No	Yes (ACTB)	No	No	Yes (N - ACTA2)
C	c.1027A>G	p.Ile343Val	I343V	Ile341Val	missense	1	Germline	PSHP-DM	MGZ Medical Genetics Center	Uncertain significance		-		-			-	-	-				0.07	25.2	Uncertain significance	PM1_Supporting,PM2_Supporting	-				c.1027A>G	p.Ile343Val	missense				0.07	25.2		No	No	Yes (M)	Yes (M)	Yes	No	No	No	No	Yes (L - ACTB)
L, H, C	c.983_985del	p.Lys328del	K328del	Lys326del	in frame	1	Germline	AAM*	Invitae	Uncertain significance	3	De novo	NEM (3)	Likely pathogenic	2	Laing (n=1; NEM), Yang (n=1; NEM typical)	DM	Laing (2009) Hum Mutat 30, 1267; Yang (2021) Neurol Sci 42, 5401	NEM			De novo	0		Uncertain significance	PM4,PM2_Supporting	-				c.983_985del	p.Lys328del	in frame	De novo	Yes	Yes	0			No	NA	NA	NA	Yes	No	No	No	No	NA
C	c.981G>C	p.Met327Ile	M327I	Met325Ile	missense	1	Germline	AAM*	Invitae	Uncertain significance		-		-			-	-	-				0	23.4	Uncertain significance LP	PM5,PM2_Supporting,PP2	-				c.981G>C	p.Met327Ile	missense				0	23.4		No	No	Yes (K)	Yes (K)	Yes	No	No	No	No	Yes (K - ACTG1)
H	c.975C>A	p.Ser325Arg	S325R	Ser323Arg	missense		-	-	-	-		-		-	1	Wu (n=1; NEM/HCM - VUS)	DM?	Wu (2018) Can J Neurol Sci 45, 262	Muscle weakness				0	27	Uncertain significance	PM2_Supporting,PP2,PP3	-				c.975C>A	p.Ser325Arg	missense		Yes		0	27		No	No	No	No	Yes	No	No	No	No	No
C	c.963_968del	p.Leu322_Ala323del	L322_A323del	Leu320_Ala321del	in frame	1	Germline	AAM*	Invitae	Uncertain significance		-		-			-	-	-				0		Uncertain significance	PM4,PM2_Supporting	-				c.963_968del	p.Leu322_Ala323del	in frame				0			No	NA	NA	NA	Yes	No	No	No	No	NA
C	c.964C>G	p.Leu322Val	L322V	Leu320Val	missense	1	Germline	AAM*	Invitae	Uncertain significance		-		-			-	-	-				0	28.2	Uncertain significance LP	PP3_Moderate,PM2_Supporting,PP2	-				c.964C>G	p.Leu322Val	missense				0	28.2		No	No	No	No	Yes	No	No	No	No	No
H	c.956T>C	p.Ile319Thr	I319T	Ile317Thr	missense		-	-	-	-		-		-		Yin (n=1; NEM typical)	DM	Yin (2021) Acta Neurol Belg 122, 631	NEM				0	31	Uncertain significance LP	PP3_Moderate,PM2_Supporting,PP2	-				c.956T>C	p.Ile319Thr	missense		Yes	Yes	0	31		No	No	No	No	Yes	No	No	No	No	No
L, H	c.925C>T	p.Pro309Ser	P309S	Pro207Ser	missense		-	-	-	-	3	Germline	CM (2), Unclassified (1)	Likely pathogenic	2	Gonzalez-Quereda (n=1; CFTD), Natera-de Benito (n=1; CFTD)	DM	Gonzalez-Quereda (2020) Genes (Basel) 11, 539; Natera-de Benito (2021) Pediatr Neurol 115: 50 [Myopathy]	CM				0	28.7	Uncertain significance	PM2_Supporting,PP2,PP3	-				c.925C>T	p.Pro309Ser	missense		Yes	Yes	0	28.7		No	No	No	No	Yes	No	No	No	No	No
L, H	c.902T>A	p.Met301Lys	M301K	Met299Lys	missense		-	-	-	-	1	Germline	NEM (1)	Pathogenic	1	Laing (n=1; NEM severe)	DM	Laing (2009) Hum Mutat 30, 1267	NEM	AR			0	25.4	Uncertain significance LP	PP3_Moderate,PM2_Supporting,PP2	-				c.902T>A	p.Met301Lys	missense	Recessive	Yes	Yes	0	25.4		No	No	No	No	No (L in all other actins)	No	No	No	No	No
C	c.897C>A	p.Asn299Lys	N299K	Asn297Lys	missense	1	Germline	AAM*	Invitae	Uncertain significance		-		-			-	-	-				0.04	23.8	Uncertain significance	PM2_Supporting,PP2	-				c.897C>A	p.Asn299Lys	missense				0.04	23.8		No	No	No	No	No (T in ACTB, ACTG1)	No	No	No	No	No
L, H	c.889G>A	p.Ala297Thr	A297T	Ala295Thr	missense		-	-	-	-	1	De novo	MYOP (1)	VUS	2	Zenagui (n=1; myopathy (cohort)), Juntas Morales (n=1; myopathy)	DM	Zenagui (2018) J Mol Diagn 20, 533; Juntas Morales (2021) Genes (Basel) 12, 1199 [Congenital myopathy]	MYOP, MD/MYOP			De novo	0.01	23.2	Uncertain significance	PM2_Supporting,PP2	-				c.889G>A	p.Ala297Thr	missense	De novo	Yes	Yes	0.01	23.2		No	No	No	No	Yes	No	No	No	Yes (S - ACTC1)	Yes (S - ACTC1)
C	c.866T>A	p.Ile289Asn	I289N	Ile287Asn	missense	1	Germline	AAM*	Invitae	Uncertain significance		-		-			-	-	-				0.01	32	Uncertain significance P	PM1,PP3_Moderate,PM2_Supporting	-				c.866T>A	p.Ile289Asn	missense				0.01	32		No	No	No	No	No (V in ACTB, ACTG1)	No	No	No	Yes (T - ACTC1)	Yes (T - ACTC1)
H	c.848G>A	p.Ser283Asn	S283N	Ser281Asn	missense		-	-	-	-		-		-	1	Micheu (n=1; HCM)	DM	Micheu (2020) Diagnostics (Basel) 10, 1061	HCM				0.13	23.8	Uncertain significance	PM1,PM2_Supporting	-				c.848G>A	p.Ser283Asn	missense		Yes	Yes	0.13	23.8		No	No	No	No	Yes	No	No	No	No	Yes (C - ACTG1)
L, H	c.834G>T	p.Glu278Asp	E278D	Glu276Asp	missense		-	-	-	-	1	Unknown	Unclassified (1)	VUS		Lunke (n=1; NEM)	DM	Lunke (2020) JAMA 323, 2503	NEM				0.16	24.8	Uncertain significance P	PM1,PP3_Moderate,PM2_Supporting	-				c.834G>T	p.Glu278Asp	missense		Yes	Yes	0.16	24.8		No	No	No	No	Yes	No	No	No	No	Yes (K - ACTB,ACTG1)
L	c.818C>G	p.Ser273Trp	S273W	Ser271Trp	missense		-	-	-	-	1	Unknown	NEM (1)	Likely pathogenic			-	-	NEM				0.2	33	Uncertain significance P	PM1,PP3_Moderate,PM2_Supporting	-				c.818C>G	p.Ser273Trp	missense		Yes		0.2	33		No	No	No	No	Yes	No	No	No	Yes (F - ACTC1)	Yes (F - ACTC1)
L, H	c.814G>C	p.Glu272Gln	E272Q	Glu270Gln	missense		-	-	-	-	1	Germline	NEM (1)	Pathogenic	1	Laing (n=1; NEM)	DM	Laing (2009) Hum Mutat 30, 1267	NEM				0.31	29.3	Uncertain significance P	PM1,PP3_Moderate,PM2_Supporting	-				c.814G>C	p.Glu272Gln	missense		Yes	Yes	0.31	29.3		No	No	No	No	Yes	No	No	No	No	Yes (G - ACTA2)
C	c.809-10C>A	p.?	?	?		1	Germline	AAM*	Invitae	Uncertain significance		-		-			-	-	-				0.61	19.98	Uncertain significance P	PP3_Strong,PM2_Supporting	-				c.809-10C>A	p.?					0.61	19.98		No	No	No	No	NA	No	NA	NA	No	NA
L	c.784A>C	p.Thr262Pro	T262P	Thr260Pro	missense		-	-	-	-	1	Unknown	Not reported (1)	VUS			-	-	Not reported				0	23.7	Uncertain significance	PM1,PM2_Supporting	-				c.784A>C	p.Thr262Pro	missense				0	23.7		No	No	No	No	No (A in ACTB, ACTG1)	No	No	No	No	No
L, H	c.723C>A	p.Ser241Arg	S241R	Ser239Arg	missense		-	-	-	-	1	Germline	Limb-girdle weakness (1)	Likely pathogenic	1	Töpf (n=1; neuromuscular disease with limb-girdle weakness)	DM	Töpf (2020) Genet Med 22, 1478	LGMD				0	26.9	Uncertain significance P	PM1,PP3_Moderate,PM2_Supporting	-				c.723C>A	p.Ser241Arg	missense		Yes	Yes	0	26.9		No	Yes (N,T)	No	No	Yes	Yes (ACTC1)	Yes (ACTC1)	No	No	No
C	c.716A>G	p.Glu239Gly	E239G	Glu237Gly	missense	2	Germline	AAM*	Invitae	Uncertain significance		-		-			-	-	-				0.01	33	Uncertain significance LP	PP3_Moderate,PM1_Supporting,PM2_Supporting	-				c.716A>G	p.Glu239Gly	missense				0.01	33		No	No	Yes (K)	Yes (K)	Yes	No	No	No	No	No
L, H, C	c.715G>A	p.Glu239Lys	E239K	Glu237Lys	missense	1	Germline	Not provided	Eurofins NTD LLC	Uncertain significance	2	De novo	NEM (1), Not reported (1)	Likely pathogneic	2	Kim (n=1; NEM/HCM), Park (n=1; NEM)	DM	Kim (2011) J Neurol Sci 307, 171; Park (2018) Muscle Nerve 58: 235 [Nemaline myopathy]	NEM, HCM		NEM and cardiomyopathy (Kim 2011)	De novo	0	32	Uncertain significance LP	PP3_Moderate,PM1_Supporting,PM2_Supporting	-				c.715G>A	p.Glu239Lys	missense	De novo	Yes	Yes	0	32		No	No	No	No	Yes	No	No	No	No	No
C	c.713T>C	p.Leu238Pro	L238P	Leu236Pro	missense	1	Germline	AAM*	Invitae	Uncertain significance		-		-			-	-	-				0	31	Uncertain significance LP	PP3_Moderate,PM2_Supporting,PP2	-				c.713T>C	p.Leu238Pro	missense				0	31		No	No	No	No	Yes	No	Yes (ACTG1)	Yes (ACTG1)	No	No
C	c.704C>A	p.Ser235Tyr	S235Y	Ser233Tyr	missense	1	De novo	AAM	Invitae	Pathogenic		-		-			-	-	-			De novo	0	29.8	Uncertain significance LP	PP5_Moderate,PM1_Supporting,PM2_Supporting	-				c.704C>A	p.Ser235Tyr	missense	De novo	Yes	Yes	0	29.8		No	No	No	No	Yes	No	No	No	Yes (F - ACTC1)	Yes (F - ACTC1)
C	c.697_698delinsAA	p.Ala233Asn	A233N	Ala231Asn	missense	1	Germline	AAM*	Invitae	Uncertain significance		-		-			-	-	-				0		Uncertain significance	PM1,PM2_Supporting	-				c.697_698delinsAA	p.Ala233Asn	missense				0			No	No	No	No	Yes	No	No	No	Yes (V - ACTC1)	Yes (V - ACTC1)
H	c.675C>A	p.Phe225Leu	F225L	Phe223Leu	missense		-	-	-	-		-		-	1	Turner (n=1; developmental disorder - large screen)	DM?	Turner (2019) Am J Hum Genet 105, 1274	Developmental disorder				0.01	24.6	Uncertain significance P	PM1,PP3_Moderate,PM2_Supporting	-				c.675C>A	p.Phe225Leu	missense		Yes		0.01	24.6		No	No	No	No	Yes	No	No	No	No	No
L	c.631G>A	p.Val211Met	V211M	Val209Met	missense		-	-	-	-	1	Unknown	Not reported (1)	VUS			-	-	Not reported				0	31	Uncertain significance	PM2_Supporting,PP2,PP3	-				c.631G>A	p.Val211Met	missense				0	31		No	No	No	No	Yes	No	Yes (ACTB)	Yes (ACTB)	No	Yes (L - ACTB)
C	c.616+5G>A	p?	?	?		1	Germline	AAM*	Invitae	Uncertain significance		-		-			-	-	-				0.02	20.4	Uncertain significance P	PP3_Strong,PM2_Supporting	-		6.57194e-06		c.616+5G>A	p?					0.02	20.4	6.57194e-06	Yes	NA	NA	NA	NA	No	NA	NA	No	NA
H	c.607G>A	p.Val203Met	V203M	Val201Met	missense		-	-	-	-		-		-	1	Mazzarotto (n=1; DCM)	DM?	Mazzarotto (2020) Circulation 141, 387	DCM				0.01	25.4	Uncertain significance LP	PM1,PM2_Supporting,PP3	-				c.607G>A	p.Val203Met	missense		Yes		0.01	25.4		No	Yes (A)	No	No	No (T in ACTB, ACTG1)	No	No	No	No	Yes (I - ACTB,ACTA2; L - ACTA2)
H, C	c.587C>T	p.Thr196Ile	T196I	Thr194Ile	missense	2	Germline	AAM*	Invitae	Uncertain significance		-		-	1	Nicolau (n=1; congenital myopathy)	DM	Nicolau (2019) Neurol Genet 5, e341	CM				0.01	24.9	Uncertain significance P	PM1,PP3_Moderate,PM2_Supporting	-				c.587C>T	p.Thr196Ile	missense		Yes	Yes	0.01	24.9		No	No	Yes (P)	Yes (P)	Yes	No	Yes (ACTG2)	Yes (ACTG2)	No	Yes (N - ACTA2)
C	c.575T>C	p.Met192Thr	M192T	Met190Thr	missense	1	Germline	Not provided	GeneDx	Uncertain significance		-		-			-	-	-				0	22.9	Uncertain significance P	PM1,PP3_Moderate,PM2_Supporting	-				c.575T>C	p.Met192Thr	missense				0	22.9		No	No	No	No	Yes	No	No	No	No	Yes (I,V - ACTA2)
C	c.532A>C	p.Met178Leu	M178L	Met176Leu	missense	1	Germline	AAM*	Invitae	Uncertain significance		-		-			-	-	-				0	21.7	Uncertain significance P	PM1_Strong,PM2_Supporting	-				c.532A>C	p.Met178Leu	missense				0	21.7		No	No	No	No	No (L in ACTB, ACTG1)	Yes (ACTC1)	Yes (ACTC1)	Yes (ACTC1)	No	Yes (H - ACTA2; P - ACTB)
L, C	c.529A>G	p.Ile177Val	I177V	Ile175Val	missense	1	Unknown	AAM	NeuroMeGen, Hospital Clinico Santiago de Compostela	Likely pathogenic	1	Germline	ZBM (1)	VUS			-	-	ZBM		Variant also observed in father with no sign of mosaicism. Perhaps benign. Perhaps dominant with reduced penetrance. Perhaps recessive with other vairant not identified		0	24.8	Uncertain significance P	PM1,PP5_Moderate,PM2_Supporting	VUS	PM2; PP3			c.529A>G	p.Ile177Val	missense		Yes		0	24.8		No	No	No	No	Yes	No	No	No	No	No
C	c.517C>A	p.Leu173Met	L173M	Leu171Met	missense	1	Germline	AAM*	Invitae	Uncertain significance		-		-			-	-	-				0	24.7	Uncertain significance P	PM1,PP3_Moderate,PM2_Supporting	-				c.517C>A	p.Leu173Met	missense				0	24.7		No	No	No	No	Yes	No	No	No	No	Yes (F - ACTB)
C	c.491A>G	p.Asn164Ser	N164S	Asn162Ser	missense	1	Germline	AAM*	Invitae	Uncertain significance		-		-			-	-	-				0.09	23.5	Uncertain significance	PM1,PM2_Supporting	-				c.491A>G	p.Asn164Ser	missense				0.09	23.5		No	No	No	No	No (T in ACTB, ACTG1)	No	No	No	No	Yes (A - ACTB; M - ACTG1)
C	c.455-7C>A	p.?	?	?		1	Germline	AAM*	Invitae	Uncertain significance		-		-			-	-	-				0.47	19.25	Uncertain significance P	PP3_Strong,PM2_Supporting	-		8.23025e-06		c.455-7C>A	p.?					0.47	19.25	8.23025e-06	Yes	?	NA	NA	NA	No	NA	NA	No	NA
C	c.391G>A	p.Val131Met	V131M	Val129Met	missense	1	Germline	AAM*	Invitae	Uncertain significance		-		-			-	-	-				0.02	24.3	Uncertain significance P	PM1,PP3_Moderate,PM2_Supporting	-				c.391G>A	p.Val131Met	missense				0.02	24.3		No	No	No	No	No (T in ACTB, ACTG1)	No	No	No	No	No
C	c.334C>A	p.Leu112Ile	L112I	Leu110Ile	missense	2	Germline	AAM*	GeneDx; Invitae	Uncertain significance		-		-			-	-	-				0.1	25.8	Uncertain significance LP	PM1,PM2_Supporting,PP3	-		1.97153e-05		c.334C>A	p.Leu112Ile	missense				0.1	25.8	1.97153e-05	Yes	Yes (F)	No	No	Yes	No	No	No	No	Yes (V - ACTB)
C	c.307C>T	p.His103Tyr	H103Y	His101Tyr	missense	3	Germline	AAM*, Inborn genetic diseases*	GeneDx; Invitae; Ambry Genetics	Uncertain significance		-		-			-	-	-				0.02	27.5	Uncertain significance LP	PP3_Moderate,PM2_Supporting,PP2	-				c.307C>T	p.His103Tyr	missense				0.02	27.5		No	No	No	No	Yes	No	No	No	Yes (Q,R - ACTC1)	Yes (Q,R - ACTC1)
L	c.296C>G	p.Ala99Gly	A99G	Ala97Gly	missense		-	-	-	-	1	De novo	CM (1)	Likely pathogenic			-	-	CM			De novo	0.04	30	Uncertain significance	PM1_Supporting,PM2_Supporting	-				c.296C>G	p.Ala99Gly	missense	De novo	Yes		0.04	30		No	No	No	No	Yes	No	No	No	No	No
H	c.194G>A	p.Gly65Asp	G65D	Gly63Asp	missense		-	-	-	-		-		-	1	Zhu (n=1; NEM)	DM	Zhu (2022) Ultrasound Obstet Gynecol 60, 780	NEM				0.01	25.2	Uncertain significance P	PM1,PP3_Moderate,PM2_Supporting	-				c.194G>A	p.Gly65Asp	missense		Yes	Yes	0.01	25.2		No	No	No	No	Yes	Yes (ACTC1)	Yes (ACTC1)	Yes (ACTC1)	No	No
C	c.153G>C	p.Gln51His	Q51H	Gln49His	missense	1	Germline	AAM*	Invitae	Uncertain significance		-		-			-	-	-				0.02	21.5	Uncertain significance LP	PM1,PM2_Supporting,PP3	-				c.153G>C	p.Gln51His	missense				0.02	21.5		No	No	No	No	Yes	No	No	No	No	No
C	c.133G>A	p.Val45Ile	V45I	Val43Ile	missense	1	Germline	AAM*	Invitae	Uncertain significance		-		-			-	-	-				0.03	21.8	Uncertain significance P	PM1,PM5,PM2_Supporting	-		3.98581e-06		c.133G>A	p.Val45Ile	missense				0.03	21.8	3.98581e-06	Yes	No	Yes (F)	Yes (F)	Yes	No	No	No	No	Yes (A - ACTG2; L - ACTA2; M - ACTB)
L	c.130-5T>A	p.?	?	?			-	-	-	-	1	De novo	NEM (1)	VUS	1	Gurgel-Giannetti (n=1; NEM typical - VUS)	-	Gurgel-Giannetti (2022) Int J Mol Sci 23, 11995	NEM			De novo	0.52	16.43	Uncertain significance P	PP3_Strong,PM2_Supporting	-				c.130-5T>A	p.?		De novo	Yes		0.52	16.43		NA	NA	NA	NA	NA	No	NA	NA	No	NA
C	c.90G>C	p.Arg30Ser	R30S	Arg28Ser	missense	1	Germline	Not provided	CeGaT Center for Human Genetics Tuebingen	Uncertain significance		-		-			-	-	-				0.02	25.1	Uncertain significance LP	PP3_Moderate,PM2_Supporting,PP2	-				c.90G>C	p.Arg30Ser	missense				0.02	25.1		No	No	Yes (K)	No	Yes	No	No	No	No	Yes (G,Q - ACTB; L - ACTG1)
L	c.89G>A	p.Arg30Lys	R30K	Arg28Lys	missense		-	-	-	-	1	Germline	NEM (1)	Likely pathogenic		Variant is not in paper (Laing 2009) - error in HGMD?	-	Laing (2009) Hum Mutat 30, 1267	NEM		?unaffected father carries the same mutation		0.02	25.3	Uncertain significance	PM2_Supporting,PP2,PP3	-				c.89G>A	p.Arg30Lys	missense		Yes		0.02	25.3		No	No	No	No	Yes	No	No	No	No	Yes (G,Q - ACTB; L - ACTG1)
C	c.82_83delinsTG	p.Ala28Cys	A28C	Ala26Cys	missense	1	Germline	AAM*	Invitae	Uncertain significance		-		-			-	-	-				0		Uncertain significance	PM2_Supporting,PP2	-				c.82_83delinsTG	p.Ala28Cys	missense				0			No	Yes (G,S)	Yes (D)	No	Yes	No	No	No	Yes (V - ACTC1, ACTB, ACTG1)	Yes (V - ACTC1, ACTB, ACTG1)
C	c.82G>T	p.Ala28Ser	A28S	Ala26Ser	missense	1	Germline	AAM*	Invitae	Uncertain significance		-		-			-	-	-				0.04	23.2	Uncertain significance	PM2_Supporting,PP2	-		7.99361e-06		c.82G>T	p.Ala28Ser	missense				0.04	23.2	7.99361e-06	Yes	Yes (G)	Yes (D)	No	Yes	No	No	No	Yes (V - ACTC1, ACTB, ACTG1)	Yes (V - ACTC1, ACTB, ACTG1)
L, C	c.60A>C	p.Lys20Asn	K20N	Lys18Asn	missense	1	Germline	AAM*	Invitae	Pathogenic	1	De novo	NEM (1)	Pathogenic			-	-	NEM			De novo	0	25	Uncertain significance LP	PP3_Moderate,PM2_Supporting,PP2	-				c.60A>C	p.Lys20Asn	missense	De novo	Yes	Yes	0	25		No	No	No	No	Yes	No	No	No	No	No
L, H, C	c.7G>T	p.Asp3Tyr	D3Y	Asp1Tyr	missense	1	Germline	AM (with cores)*	OMIM	Pathogenic	1	Germline	CM (1)	Pathogenic	11	Kaindl (n=11; congenital myopathy with cores), Vandamme (functional work)	DM	Kaindl (2004) J Med Genet 41, 842; Vandamme (2009) Cell Motil Cytoskeleton 66, 179 [Functional characterisation]	CM	AD	Large family with autosomal dominant core disease (Kaindl 2004 - family 1)		0	25.8	Uncertain significance P	PP5_Moderate,PM2_Supporting,PP2,PP3	-				c.7G>T	p.Asp3Tyr	missense	Dominant	Yes	Yes	0	25.8		No	No	No	No	No (E in some other actins)	No	No	No	No	No
																																	Missense = PP2	De novo = PS2	Yes = PS1?	Yes = PS1				Yes = Not PM2?/BS1	Yes = not PM1?	Yes = PM5	Yes = PM5	Yes = PM1?	Yes = PS1?	Yes = PS1?	Yes = PS1?	Yes = PM5?	Yes = PM5?
																																	Nonsense = PVS1	Dominant case c.7G>T = PP1_strong						No = PM2	No = nothing	No = nothing	No = nothing	No = Not PM1?	No = nothing	No = nothing	No = nothing	No = nothing	No = nothing
																																	in frame = PM4
																																														Note: ACTC1 most similar			Note: ACTC1 most similar
																																														Then ACTA2, ACTG2			Then ACTA2, ACTG2
																																														Then ACTB, ACTG1 (least similar)			Then ACTB, ACTG1 (least similar)
[truncated: 48 more columns]

## Sheet: 3.1_PM1 classification
CHR	POS	REF	ALT	cDNA	Protein	protein_variant	ACMG_class	ACMG_rules	alphamissense_pathogenicity	alphamissense_class	PM1_classification	concordance_with_varsome	Reclassification	concordance_with_AlphaMissense
chr1	229431174	T	TT	Single allele	Single allele		Likely benign	BS1_Strong,BS2_Strong,BP4_Strong,BP6_Moderate
chr1	229431251	C	T	c.*248G>A			Likely benign	PM2_Supporting,BP4_Moderate
chr1	229431433	C	T	c.*66G>A			Likely benign	PM2_Supporting,BP4_Moderate
chr1	229431441	C	CC	c.*58dup			Likely benign	BS1_Strong,BS2_Strong,BP4_Supporting,BP6_Moderate
chr1	229431479	G	C	c.*20C>G	p.=		Likely benign	PM2_Supporting,BP4_Moderate
chr1	229431499	C	A	c.1134G>T	p.*378Tyrext*47		Likely pathogenic	PM4_Very Strong,PM2_Supporting,BP4
chr1	229431500	T	C	c.1133A>G	p.*378Trpext*47		Likely pathogenic	PM4_Very Strong,PM2_Supporting,BP4
chr1	229431501	A	G	c.1132T>C	p.*378Glnext*47		Pathogenic	PM4_Very Strong,PP5_Moderate,PM2_Supporting,BP4
chr1	229431503	A	C	c.1130T>G	p.Phe377Cys	F377C	Likely pathogenic	PP3_Strong,PM1,PM5,PM2_Supporting	0.9928	Likely pathogenic
chr1	229431503	A	G	c.1130T>C	p.Phe377Ser	F377S	Likely pathogenic	PM1,PP3_Moderate,PP5_Moderate,PM2_Supporting	0.9955	Likely pathogenic
chr1	229431503	A	T	c.1130T>A	p.Phe377Tyr	F377Y	Likely pathogenic	PM1,PM5,PP3_Moderate,PM2_Supporting	0.8276	Likely pathogenic
chr1	229431505	G	A	c.1128C>T	p.Cys376=		Likely benign	BP4_Strong,PM2_Supporting
chr1	229431505	G	T	c.1128C>A	p.Cys376*		Uncertain significance	PVS1_Moderate,PM2_Supporting			Unlikely PM1	PM1 no
chr1	229431506	C	A	c.1127G>T	p.Cys376Phe	C376F	Pathogenic	PP3_Strong,PP5_Strong,PM1,PM2_Supporting	0.9908	Likely pathogenic
chr1	229431506	C	G	c.1127G>C	p.Cys376Ser	C376S	Likely pathogenic	PP3_Strong,PM1,PM5,PM2_Supporting	0.9866	Likely pathogenic
chr1	229431508	T	C	c.1125A>G	p.Lys375=		Likely benign	BP4_Strong,BP7,PM2_Supporting
chr1	229431508	T	G	c.1125A>C	p.Lys375Asn	K375N	Pathogenic	PM5_Strong,PP3_Strong,PM1,PM2_Supporting	0.9981	Likely pathogenic
chr1	229431510	T	C	c.1123A>G	p.Lys375Glu	K375E	Pathogenic	PP3_Strong,PP5_Strong,PM1,PM5,PM2_Supporting	0.9972	Likely pathogenic
chr1	229431510	T	G	c.1123A>C	p.Lys375Gln	K375Q	Pathogenic	PP3_Strong,PM1,PM5,PM2_Supporting,PP5	0.9862	Likely pathogenic
chr1	229431513	G	A	c.1120C>T	p.Arg374Cys	R374C	Likely pathogenic	PP3_Strong,PM1,PM5,PM2_Supporting	0.9855	Likely pathogenic
chr1	229431513	G	T	c.1120C>A	p.Arg374Ser	R374S	Likely pathogenic	PP3_Strong,PM1,PM2_Supporting,PP5	0.9942	Likely pathogenic
chr1	229431514	G	C	c.1119C>G	p.His373Gln	H373Q	Uncertain significance	PM1,PP3_Moderate,PM2_Supporting	0.9857	Likely pathogenic	Likely PM1	PM1 yes	Likely pathogenic	LP yes
chr1	229431519	C	A	c.1114G>T	p.Val372Phe	V372F	Likely pathogenic	PP3_Strong,PM1,PM2_Supporting,PP5	0.9949	Likely pathogenic
chr1	229431520	G	C	c.1113C>G	p.Ile371Met	I371M	Likely pathogenic	PP3_Strong,PM1,PM2_Supporting	0.747	Likely pathogenic
chr1	229431522	T	A	c.1111A>T	p.Ile371Phe	I371F	Likely pathogenic	PP3_Strong,PM1,PM2_Supporting	0.9337	Likely pathogenic
chr1	229431522	T	G	c.1111A>C	p.Ile371Leu	I371L	Uncertain significance	PM1,PP3_Moderate,PM2_Supporting	0.6758	Likely pathogenic	Likely PM1	PM1 yes	Likely pathogenic	LP yes
chr1	229431524	G	T	c.1109C>A	p.Ser370Tyr	S370Y	Uncertain significance	PM1,PP3_Moderate,PM2_Supporting	0.9315	Likely pathogenic	Likely PM1	PM1 yes	Likely pathogenic	LP yes
chr1	229431527	G	A	c.1106C>T	p.Pro369Leu	P369L	Pathogenic	PP3_Strong,PP5_Strong,PM1_Supporting,PM2_Supporting	0.9727	Likely pathogenic
chr1	229431527	G	T	c.1106C>A	p.Pro369His	P369H	Likely pathogenic	PP3_Strong,PM1,PM5,PM2_Supporting	0.9843	Likely pathogenic
chr1	229431529	G	A	c.1104C>T	p.Gly368=		Benign	BP4_Strong,BP6_Strong,BP7,PM2_Supporting
chr1	229431532	G	A	c.1101C>T	p.Ala367=		Likely benign	BP4_Strong,BP7,PM2_Supporting
chr1	229431534	C	T	c.1099G>A	p.Ala367Thr	A367T	Uncertain significance	PM1_Supporting,PM2_Supporting	0.2628	Likely benign	Unlikely PM1	PM1 yes
chr1	229431535	C	T	c.1098G>A	p.Glu366_Ala367=		Likely benign	BP4_Strong,BP7,PM2_Supporting
chr1	229431540	CG	C	c.1092delC	p.Tyr364*		Likely pathogenic	PVS1,PM2_Supporting
chr1	229431550	C	T	c.1083G>A	p.Lys361_Gln362=		Likely benign	BP4_Strong,BP7,PM2_Supporting
chr1	229431557	A	G	c.1076T>C	p.Ile359Thr	I359T	Likely pathogenic	PM1,PM5,PP3_Moderate,PM2_Supporting	0.9915	Likely pathogenic
chr1	229431558	T	C	c.1075A>G	p.Ile359Val	I359V	Uncertain significance	PM1,PM5,PM2_Supporting	0.1871	Likely benign	Likely PM1	PM1 yes	Likely pathogenic	LP no
chr1	229431558	T	G	c.1075A>C	p.Ile359Leu	I359L	Pathogenic	PS3,PM1,PP3_Moderate,PM2_Supporting,PP5	0.8112	Likely pathogenic
chr1	229431559	C	A	c.1074G>T	p.Trp358Cys	W358C	Pathogenic	PS1,PP3_Strong,PM1,PM2_Supporting,PP5	0.9743	Likely pathogenic
chr1	229431562	C	G	c.1071G>C	p.Met357Ile	M357I	Uncertain significance	PM1,PP3_Moderate,PM2_Supporting	0.9926	Likely pathogenic	Likely PM1	PM1 yes	Likely pathogenic	LP yes
chr1	229431564	T	C	c.1069A>G	p.Met357Val	M357V	Uncertain significance	PM1,PP3_Moderate,PM2_Supporting	0.9183	Likely pathogenic	Likely PM1	PM1 yes	Likely pathogenic	LP yes
chr1	229431568	C	T	c.1065G>A	p.Gln355=		Benign	BP4_Strong,BP6_Strong,BP7,PM2_Supporting
chr1	229431572	A	G	c.1061T>C	p.Phe354Ser	F354S	Pathogenic	PM5_Strong,PP3_Strong,PM1,PM2_Supporting	0.9989	Likely pathogenic
chr1	229431572	A	T	c.1061T>A	p.Phe354Tyr	F354Y	Likely pathogenic	PP3_Strong,PM1,PM5,PM2_Supporting	0.9619	Likely pathogenic
chr1	229431573	A	G	c.1060T>C	p.Phe354Leu	F354L	Pathogenic	PP3_Strong,PM1,PM5,PP5_Moderate,PM2_Supporting	0.9999	Likely pathogenic
chr1	229431573	AGGTGGACAGCGAGGCCA	A	c.1044_1060del	p.Ala349fs		Likely pathogenic	PVS1,PM2_Supporting
chr1	229431576	T	C	c.1057A>G	p.Thr353Ala	T353A	Uncertain significance	PM1,PP3_Moderate,PM2_Supporting	0.958	Likely pathogenic	Likely PM1	PM1 yes	Likely pathogenic	LP yes
chr1	229431578	G	A			S352F	Likely Pathogenic	PM1_Moderate,PP2_Supporting,PM2_Moderate,PM5_Moderate,PP3_Supporting	0.9956	Likely pathogenic
chr1	229431579	A	G	c.1054T>C	p.Ser352Pro	S352P	Likely pathogenic	PM1,PP3_Moderate,PP5_Moderate,PM2_Supporting	0.9766	Likely pathogenic
chr1	229431583	C	A	c.1050G>T	p.Ser350=		Likely benign	BP4_Strong,BP6_Moderate,BP7,PM2_Supporting
chr1	229431584	G	A	c.1049C>T	p.Ser350Leu	S350L	Pathogenic	PP3_Strong,PP5_Strong,PM1,PM2_Supporting	0.9974	Likely pathogenic
chr1	229431587	G	A	c.1046C>T	p.Ala349Val	A349V	Likely pathogenic	PP3_Strong,PM1,PM2_Supporting	0.9934	Likely pathogenic
chr1	229431590	A	T	c.1043T>A	p.Leu348Gln	L348Q	Likely pathogenic	PP3_Strong,PP5_Moderate,PM1_Supporting,PM2_Supporting	0.9991	Likely pathogenic
chr1	229431602	C	T	c.1031G>A	p.Gly344Asp	G344D	Likely pathogenic	PP3_Strong,PM1_Supporting,PM2_Supporting	1	Likely pathogenic
chr1	229431602	CC	C	c.1031delG	p.Gly344Alafs*77		Likely pathogenic	PVS1,PM2_Supporting
chr1	229431603	C	G	c.1030G>C	p.Gly344Arg	G344R	Likely pathogenic	PP3_Strong,PM1_Supporting,PM2_Supporting	0.9999	Likely pathogenic
chr1	229431603	C	T	c.1030G>A	p.Gly344Ser	G344S	Likely pathogenic	PP3_Strong,PM1_Supporting,PM2_Supporting	0.9997	Likely pathogenic
chr1	229431604	G	C	c.1029C>G	p.Ile343Met	I343M	Likely pathogenic	PP3_Strong,PM1_Supporting,PM2_Supporting	0.9611	Likely pathogenic
chr1	229431606	T	C	c.1027A>G	p.Ile343Val	I343V	Uncertain significance	PM1_Supporting,PM2_Supporting	0.9323	Likely pathogenic	Likely PM1	PM1 yes	Likely pathogenic	LP yes
chr1	229431614	G	C	c.1019C>G	p.Ser340Trp	S340W	Likely pathogenic	PP3_Strong,PM1,PM2_Supporting	0.9977	Likely pathogenic
chr1	229431619	T	G	c.1014A>C	p.Lys338Asn	K338N	Pathogenic	PM5_Strong,PP3_Strong,PM1,PM2_Supporting	0.9945	Likely pathogenic
chr1	229431620	T	A	c.1013A>T	p.Lys338Ile	K338I	Pathogenic	PP3_Strong,PM1,PM5,PM2_Supporting,PP5	0.9938	Likely pathogenic
chr1	229431620	T	G	c.1013A>C	p.Lys338Thr	K338T	Pathogenic	PM5_Strong,PP3_Strong,PM1,PM2_Supporting	0.9829	Likely pathogenic
chr1	229431621	T	C	c.1012A>G	p.Lys338Glu	K338E	Pathogenic	PS3,PP3_Strong,PM1,PM5,PM2_Supporting	0.9907	Likely pathogenic
chr1	229431623	C	T	c.1010G>A	p.Arg337His	R337H	Likely pathogenic	PP3_Strong,PM1,PM2_Supporting	0.9982	Likely pathogenic
chr1	229431624	G	C	c.1009C>G	p.Arg337Gly	R337G	Likely pathogenic	PP3_Strong,PM1,PM2_Supporting	0.9934	Likely pathogenic
chr1	229431625	C	G	c.1008G>C	p.Glu336Asp	E336D	Likely pathogenic	PP3_Strong,PM1,PM5,PM2_Supporting	0.9855	Likely pathogenic
chr1	229431626	T	G	c.1007A>C	p.Glu336Ala	E336A	Likely pathogenic	PP3_Strong,PM1,PP5_Moderate,PM2_Supporting	0.9878	Likely pathogenic
chr1	229431627	C	G	c.1006G>C	p.Glu336Gln	E336Q	Pathogenic	PM1_Strong,PP3_Strong,PM5,PM2_Supporting	0.988	Likely pathogenic
chr1	229431627	C	T	c.1006G>A	p.Glu336Lys	E336K	Pathogenic	PM1_Strong,PP3_Strong,PM5,PM2_Supporting	0.9983	Likely pathogenic
chr1	229431629	G	A	c.1004C>T	p.Pro335Leu	P335L	Pathogenic	PM5_Strong,PP3_Strong,PM1,PP5_Moderate,PM2_Supporting	0.9396	Likely pathogenic
chr1	229431629	G	C	c.1004C>G	p.Pro335Arg	P335R	Pathogenic	PM5_Strong,PP3_Strong,PM1,PP5_Moderate,PM2_Supporting	0.9667	Likely pathogenic
chr1	229431629	G	T	c.1004C>A	p.Pro335Gln	P335Q	Pathogenic	PM5_Strong,PP3_Strong,PM1,PP5_Moderate,PM2_Supporting	0.9575	Likely pathogenic
chr1	229431630	G	C	c.1003C>G	p.Pro335Ala	P335A	Pathogenic	PM1_Strong,PM5_Strong,PP3_Strong,PM2_Supporting	0.5639	ambiguous
chr1	229431632	G	A	c.1001C>T	p.Pro334Leu	P334L	Pathogenic	PM5_Strong,PP3_Strong,PM1,PM2_Supporting,PP5	0.9762	Likely pathogenic
chr1	229431632	G	C	c.1001C>G	p.Pro334Arg	P334R	Pathogenic	PP3_Strong,PP5_Strong,PM1,PM5,PM2_Supporting	0.9929	Likely pathogenic
chr1	229431633	G	A	c.1000C>T	p.Pro334Ser	P334S	Pathogenic	PP3_Strong,PM1,PM5,PP5_Moderate,PM2_Supporting	0.958	Likely pathogenic
chr1	229431637	G	T	c.996C>A	p.Ile332=		Benign	BA1,BP6_Very Strong,BP4_Strong,BP7
chr1	229431654	C	G	c.991-12G>C	p.?		Likely benign	BP4_Strong,PM2_Supporting
chr1	229431656	C	A	c.991-14G>T	p.?		Likely benign	BP4_Strong,PM2_Supporting
chr1	229431710	C	CCAC	c.990+6TGG[3]	p.?		Likely benign	BP6_Moderate,BP4,PM2_Supporting
chr1	229431718	C	A	c.990+3G>T	p.?		Likely benign	BP4_Moderate,PM2_Supporting
chr1	229431720	C	A	c.990+1G>T	p.?		Pathogenic	PVS1,PP5_Very Strong,PM2_Supporting
chr1	229431722	T	TTGAT	c.986_989dup	p.Lys330fs		Likely pathogenic	PVS1,PM2_Supporting
chr1	229431725	A	G	c.986T>C	p.Ile329Thr	I329T	Likely pathogenic	PP3_Strong,PM2_Supporting,PP2	0.9309	Likely pathogenic
chr1	229431727	C	G	c.984G>C	p.Lys328Asn	K328N	Likely pathogenic	PP3_Strong,PP5_Moderate,PM2_Supporting,PP2	0.9766	Likely pathogenic
chr1	229431727	C	T	c.984G>A	p.Lys328=		Likely benign	BP4_Strong,BP6_Moderate,BP7,PM2_Supporting
chr1	229431727	CTTC	C	c.983_985del	p.Lys328del		Uncertain significance	PM4,PM2_Supporting			Unlikely PM1	PM1 no
chr1	229431730	C	G	c.981G>C	p.Met327Ile	M327I	Uncertain significance	PM5,PM2_Supporting,PP2	0.8746	Likely pathogenic	Likely PM1	PM1 no	Likely pathogenic	LP yes
chr1	229431731	A	T	c.980T>A	p.Met327Lys	M327K	Likely pathogenic	PP3_Moderate,PP5_Moderate,PM2_Supporting,PP2	0.9935	Likely pathogenic
chr1	229431736	G	T	c.975C>A	p.Ser325Arg	S325R	Uncertain significance	PM2_Supporting,PP2,PP3	0.981	Likely pathogenic	Likely PM1	PM1 no	Likely pathogenic	LP yes
chr1	229431740	G	C	c.971C>G	p.Pro324Arg	P324R	Likely pathogenic	PP3_Strong,PM2_Supporting,PP2	0.9951	Likely pathogenic
chr1	229431743	GCCAGCG	G	c.963_968del	p.Leu322_Ala323del		Uncertain significance	PM4,PM2_Supporting			Likely PM1	PM1 no	Likely pathogenic	LP no
chr1	229431745	C	T	c.966G>A	p.Leu322=		Likely benign	BP4_Strong,BP7,PM2_Supporting
chr1	229431746	A	T	c.965T>A	p.Leu322Gln	L322Q	Likely pathogenic	PP3_Strong,PM2_Supporting,PP2	0.8615	Likely pathogenic
chr1	229431747	G	C	c.964C>G	p.Leu322Val	L322V	Uncertain significance	PP3_Moderate,PM2_Supporting,PP2	0.6192	Likely pathogenic	Likely PM1	PM1 no	Likely pathogenic	LP yes
chr1	229431748	C	A	c.963G>T	p.Ala321_Leu322=		Likely benign	BP4_Strong,BP7,PM2_Supporting
chr1	229431748	C	G	c.963G>C	p.Ala321=		Likely benign	BP4_Strong,BP6_Moderate,BP7,PM2_Supporting
chr1	229431748	C	T	c.963G>A	p.Ala321=		Likely benign	BP4_Strong,BP6_Moderate,BP7,PM2_Supporting
chr1	229431751	G	A	c.960C>T	p.Thr320=		Likely benign	BP4_Strong,BP6_Moderate,BP7,PM2_Supporting
chr1	229431755	A	G	c.956T>C	p.Ile319Thr	I319T	Uncertain significance	PP3_Moderate,PM2_Supporting,PP2	0.9398	Likely pathogenic	Likely PM1	PM1 no	Likely pathogenic	LP yes
chr1	229431770	C	A	c.941G>T	p.Arg314Leu	R314L	Likely pathogenic	PP3_Strong,PM2_Supporting,PP2	0.9984	Likely pathogenic
chr1	229431782	C	T	c.929G>A	p.Gly310Glu	G310E	Likely pathogenic	PP3_Strong,PM2_Supporting,PP2	0.9968	Likely pathogenic
chr1	229431786	G	A	c.925C>T	p.Pro309Ser	P309S	Uncertain significance	PM2_Supporting,PP2,PP3	0.339	Likely benign	Likely PM1	PM1 no	Likely pathogenic	LP no
chr1	229431788	T	C	c.923A>G	p.Tyr308Cys	Y308C	Likely pathogenic	PP3_Moderate,PP5_Moderate,PM2_Supporting,PP2	0.8097	Likely pathogenic
chr1	229431789	A	G	c.922T>C	p.Tyr308His	Y308H	Likely pathogenic	PM5,PP3_Moderate,PM2_Supporting,PP2	0.9798	Likely pathogenic
chr1	229431791	A	C	c.920T>G	p.Met307Arg	M307R	Likely pathogenic	PP3_Strong,PM2_Supporting,PP2	0.9913	Likely pathogenic
chr1	229431800	C	T	c.911G>A	p.Gly304Asp	G304D	Likely pathogenic	PP3_Strong,PM2_Supporting,PP2	0.9991	Likely pathogenic
chr1	229431804	CC	C	c.911del	p.Gly304Alafs*24		Likely pathogenic	PVS1,PM2_Supporting
chr1	229431805	C	T	c.906G>A	p.Ser302_Gly303=		Likely benign	BP4_Strong,BP7,PM2_Supporting
chr1	229431809	A	T	c.902T>A	p.Met301Lys	M301K	Uncertain significance	PP3_Moderate,PM2_Supporting,PP2	0.9868	Likely pathogenic	Likely PM1	PM1 no	Likely pathogenic	LP yes
chr1	229431813	C	A	c.898G>T	p.Val300Phe	V300F	Likely pathogenic	PP3_Strong,PM2_Supporting,PP2	0.9866	Likely pathogenic
chr1	229431814	G	T	c.897C>A	p.Asn299Lys	N299K	Uncertain significance	PM2_Supporting,PP2	0.9758	Likely pathogenic	Likely PM1	PM1 no	Likely pathogenic	LP yes
chr1	229431822	C	T	c.889G>A	p.Ala297Thr	A297T	Uncertain significance	PM2_Supporting,PP2	0.6025	Likely pathogenic	Likely PM1	PM1 no	Likely pathogenic	LP yes
chr1	229431823	A	C	c.888T>G	p.Tyr296*		Likely pathogenic	PVS1,PM2_Supporting
chr1	229431823	A	G	c.888T>C	p.Tyr296=		Likely benign	BP4_Strong,BP7,PM2_Supporting
chr1	229431829	G	A	c.882C>T	p.Asp294=		Likely benign	BP4_Strong,BP6_Moderate,BP7,PM2_Supporting
chr1	229431830	T	A	c.881A>T	p.Asp294Val	D294V	Pathogenic	PS3_Very Strong,PP3_Strong,PM2_Supporting,PP2	0.9852	Likely pathogenic
chr1	229431831	C	A	c.880G>T	p.Asp294Tyr	D294Y	Likely pathogenic	PP3_Strong,PM5,PM2_Supporting,PP2	0.9839	Likely pathogenic
chr1	229431837	T	C	c.874A>G	p.Arg292Gly	R292G	Likely pathogenic	PP3_Strong,PM1,PM2_Supporting	0.9978	Likely pathogenic
chr1	229431840	T	A	c.871A>T	p.Ile291Phe	I291F	Likely pathogenic	PP3_Strong,PM1,PM2_Supporting	0.9944	Likely pathogenic
chr1	229431843	C	G	c.868G>C	p.Asp290His	D290H	Pathogenic	PP3_Strong,PP5_Strong,PM1_Supporting,PM2_Supporting	0.9992	Likely pathogenic
chr1	229431843	C	T	c.868G>A	p.Asp290Asn	D290N	Likely pathogenic	PP3_Strong,PM1,PM5,PM2_Supporting	0.9978	Likely pathogenic
chr1	229431844	G	A	c.867C>T	p.Ile289=		Likely benign	BP4_Strong,BP7,PM2_Supporting
chr1	229431845	A	T	c.866T>A	p.Ile289Asn	I289N	Uncertain significance	PM1,PP3_Moderate,PM2_Supporting	0.9818	Likely pathogenic	Likely PM1	PM1 yes	Likely pathogenic	LP yes
chr1	229431848	T	C	c.863A>G	p.Asp288Gly	D288G	Pathogenic	PS3,PP3_Strong,PM1,PM2_Supporting	0.998	Likely pathogenic
chr1	229431857	A	C	c.854T>G	p.Met285Arg	M285R	Likely pathogenic	PP3_Strong,PM1,PM5,PM2_Supporting	0.9676	Likely pathogenic
chr1	229431857	A	T	c.854T>A	p.Met285Lys	M285K	Likely pathogenic	PP3_Strong,PM1,PM2_Supporting,PP5	0.9646	Likely pathogenic
chr1	229431863	C	T	c.848G>A	p.Ser283Asn	S283N	Uncertain significance	PM1,PM2_Supporting	0.9413	Likely pathogenic	Likely PM1	PM1 yes	Likely pathogenic	LP yes
chr1	229431865	G	C	c.846C>G	p.Asn282Lys	N282K	Pathogenic	PS1,PP3_Strong,PM1,PP5_Moderate,PM2_Supporting	0.9067	Likely pathogenic
chr1	229431867	T	G	c.844A>C	p.Asn282His	N282H	Pathogenic	PM5_Strong,PP3_Strong,PM1,PM2_Supporting	0.378	ambiguous
chr1	229431869	T	C	c.842A>G	p.Tyr281Cys	Y281C	Likely pathogenic	PM1,PM5,PP3_Moderate,PP5_Moderate,PM2_Supporting	0.7475	Likely pathogenic
chr1	229431870	A	G	c.841T>C	p.Tyr281His	Y281H	Pathogenic	PP5_Strong,PM1,PM5,PP3_Moderate,PM2_Supporting	0.8478	Likely pathogenic
chr1	229431877	C	A	c.834G>T	p.Glu278Asp	E278D	Uncertain significance	PM1,PP3_Moderate,PM2_Supporting	0.578	Likely pathogenic	Likely PM1	PM1 yes	Likely pathogenic	LP yes
chr1	229431884	AT	GG				Uncertain significance	PM1_Moderate,PP2_Supporting,PM2_Moderate			Likely PM1	PM1 yes	Likely pathogenic	LP no
chr1	229431887	C	G	c.824G>C	p.Gly275Ala	G275A	Likely pathogenic	PP3_Strong,PM1,PM2_Supporting	0.9097	Likely pathogenic
chr1	229431890	G	A	c.821C>T	p.Ala274Val	A274V	Pathogenic	PP5_Very Strong,PM1,PM5,PM2_Supporting	0.2915	Likely benign
chr1	229431890	G	T	c.821C>A	p.Ala274Glu	A274E	Pathogenic	PP5_Strong,PM1,PM5,PM2_Supporting,PP3	0.8387	Likely pathogenic
chr1	229431891	CC	AA	c.819_820delinsTT	p.Ala274Ser		Likely pathogenic	PM5_Strong,PM1,PM2_Supporting
chr1	229431893	G	C	c.818C>G	p.Ser273Trp	S273W	Uncertain significance	PM1,PP3_Moderate,PM2_Supporting	0.9399	Likely pathogenic	Likely PM1	PM1 yes	Likely pathogenic	LP yes
chr1	229431897	C	G	c.814G>C	p.Glu272Gln	E272Q	Uncertain significance	PM1,PP3_Moderate,PM2_Supporting	0.9742	Likely pathogenic	Likely PM1	PM1 yes	Likely pathogenic	LP yes
chr1	229431899	A	C	c.812T>G	p.Met271Arg	M271R	Pathogenic	PP3_Strong,PP5_Strong,PM2_Supporting,PP2	0.662	Likely pathogenic
chr1	229431900	T	C	c.811A>G	p.Met271Val	M271V	Likely pathogenic	PM1,PM5,PM2_Supporting,PP3	0.4077	ambiguous
chr1	229431902	C	T	c.809G>A	p.Gly270Asp	G270D	Pathogenic	PP3_Very Strong,PP5_Very Strong,PM5_Strong,PM2_Supporting,PP2	0.9931	Likely pathogenic
chr1	229431903	C	A	c.809-1G>T	p.?		Likely pathogenic	PVS1,PM2_Supporting
chr1	229431904	T	A	c.809-2A>T	p.?		Pathogenic	PVS1,PP5_Moderate,PM2_Supporting
chr1	229431911	C	T	c.809-9G>A	p.?		Likely benign	BP4_Strong,PM2_Supporting
chr1	229431912	G	T	c.809-10C>A	p.?		Uncertain significance	PP3_Strong,PM2_Supporting			Unlikely PM1	PM1 no
chr1	229431913	C	T	c.809-11G>A	p.?		Likely benign	BP4_Strong,PM2_Supporting
chr1	229431914	G	GG	c.809-13dup	p.?		Benign	BA1_Very Strong,BS2_Strong,BP7_Supporting,BP6_Strong
chr1	229431914	G	GGG	c.809-13_809-12dup	p.?		Likely benign	BP4_Moderate,PM2_Supporting
chr1	229431915	G	GA	c.809-14_809-13insT	p.?		Likely benign	BP4_Moderate,PM2_Supporting
chr1	229431915	G	GG	c.809-12dup	p.=		Benign	BA1,BP6_Very Strong,BP4_Moderate
chr1	229431915	G	GT	c.809-14_809-13insA	p.?		Likely benign	BP4_Moderate,PM2_Supporting
chr1	229431915	GC	G	c.809-14del	p?		Likely benign	BP4_Moderate,BP6_Moderate,PM2_Supporting
chr1	229431915	GC	GGG	c.809-14delinsCC	p?		Likely benign	BP6_Strong,BP4_Moderate,PM2_Supporting
chr1	229431916	C	A	c.809-14G>T	p.?		Likely benign	BP4_Strong,BP6_Moderate,PM2_Supporting
chr1	229431916	C	G	c.809-14G>C	p.=, p.?		Benign	BA1,BP6_Very Strong,BP4_Strong
chr1	229431916	C	T	c.809-14G>A	p?		Likely benign	BP4_Strong,PM2_Supporting
chr1	229431916	CGGGGAGCGTGAGCAGAAGCTC	GGGGGGAGCGTGAGCAGAAGCT	c.809-35_809-14delinsAGCTTCTGCTCACGCTCCCCCC	p.?		Likely benign	BP6_Moderate,BP4,PM2_Supporting
chr1	229431917	G	GC	c.809-16_809-15insG	p?		Likely benign	BP4_Moderate,PM2_Supporting
chr1	229431917	G	GG	c.809-18dup	p?		Benign	BA1_Very Strong,BS2_Strong,BP7_Supporting,BP6_Strong
chr1	229431919	G	GA	c.809-18_809-17insT	p?		Likely benign	BP4_Moderate,BP6_Moderate,PM2_Supporting
chr1	229431920	G	GG	c.809-15dup	p.=		Benign	BP6_Very Strong,BS1,BS2,BP4_Moderate
chr1	229431920	G	GT	c.809-19_809-18insA	p?		Likely benign	BP4_Moderate,PM2_Supporting
chr1	229431921	AGCGTGAGCAGAAGCTC	GAGCGTGAGCAGAAGCT	c.809-35_809-19delinsAGCTTCTGCTCACGCTC	p?		Likely benign	BP6_Moderate,BP4,PM2_Supporting
chr1	229431936	TC	T	c.809-35del	p.=		Benign	BA1,BP6_Very Strong,BP4_Strong
chr1	229431945	C	A	c.809-43G>T	p?		Benign	BS1,BS2,BP4_Strong,BP6_Moderate
chr1	229431976	A	G	c.808+18T>C	p?		Likely benign	BP4_Strong
chr1	229431978	G	C	c.808+16C>G	p?		Likely benign	BP4_Strong,PM2_Supporting
chr1	229431981	G	A	c.808+13C>T	p?		Benign	BS1,BS2,BP4_Strong,BP6_Strong
chr1	229431985	G	T	c.808+9C>A	p?		Likely benign	BP4_Strong,BP6_Moderate,PM2_Supporting
chr1	229431987	G	C	c.808+7C>G	p?		Likely benign	BP4_Strong,BP6_Moderate,PM2_Supporting
chr1	229431988	G	T	c.808+6C>A	p?		Likely benign	BP4_Strong
chr1	229431991	C	T	c.808+3G>A	p?		Likely benign	BP4_Strong,PM2_Supporting
chr1	229431993	CCG	CTT	c.807_808delCGinsAA	p.Gly270Ser		Likely pathogenic	PM5_Strong,PM1,PM2_Supporting
chr1	229431994	C	A	c.808G>T	p.Gly270Cys	G270C	Pathogenic	PP3_Very Strong,PS3,PM5_Strong,PM1,PM2_Supporting,PP5	0.9812	Likely pathogenic
chr1	229431994	C	G	c.808G>C	p.Gly270Arg	G270R	Pathogenic	PP3_Very Strong,PM5_Strong,PP5_Strong,PM1,PM2_Supporting	0.9971	Likely pathogenic
chr1	229431994	C	T	c.808G>A	p.Gly270Ser	G270S	Pathogenic	PP3_Very Strong,PM5_Strong,PM1,PM2_Supporting	0.9402	Likely pathogenic
chr1	229431999	A	G	c.803T>C	p.Phe268Ser	F268S	Likely pathogenic	PM1,PM5,PP3_Moderate,PP5_Moderate,PM2_Supporting	0.9436	Likely pathogenic
chr1	229432000	A	G	c.802T>C	p.Phe268Leu	F268L	Pathogenic	PP5_Strong,PM1,PM5,PP3_Moderate,PM2_Supporting	0.9195	Likely pathogenic
chr1	229432002	G	C	c.800C>G	p.Ser267Cys	S267C	Likely pathogenic	PP3_Strong,PM1,PM2_Supporting	0.5028	ambiguous
chr1	229432005	G	A	c.797C>T	p.Pro266Leu	P266L	Likely pathogenic	PP3_Strong,PM1,PM2_Supporting	0.9919	Likely pathogenic
chr1	229432006	G	A	c.796C>T	p.Pro266Ser	P266S	Likely pathogenic	PP3_Strong,PM1,PM2_Supporting	0.9862	Likely pathogenic
chr1	229432006	G	T	c.796C>A	p.Pro266Thr	P266T	Likely pathogenic	PP3_Strong,PM1,PM2_Supporting	0.9824	Likely pathogenic
chr1	229432008	T	A	c.794A>T	p.Gln265Leu	Q265L	Likely pathogenic	PP3_Strong,PM1,PM2_Supporting,PP5	0.6223	Likely pathogenic
chr1	229432008	T	C	c.794A>G	p.Gln265Arg	Q265R	Likely pathogenic	PM1,PM5,PP3_Moderate,PM2_Supporting	0.7343	Likely pathogenic
chr1	229432016	C	G	c.786G>C	p.Thr262=		Likely benign	BP4_Strong,BP7,PM2_Supporting
chr1	229432018	T	G	c.784A>C	p.Thr262Pro	T262P	Uncertain significance	PM1,PM2_Supporting	0.7931	Likely pathogenic	Likely PM1	PM1 yes	Likely pathogenic	LP yes
chr1	229432020	T	A	c.782A>T	p.Glu261Val	E261V	Pathogenic	PP5_Very Strong,PP3_Strong,PM1,PM2_Supporting	0.998	Likely pathogenic
chr1	229432028	G	A	c.774C>T	p.Arg258=		Likely benign	BP4_Strong,BP6_Moderate,BP7,PM2_Supporting
chr1	229432029	C	A	c.773G>T	p.Arg258Leu	R258L	Pathogenic	PP3_Strong,PM1,PM5,PM2_Supporting,PP5	0.9809	Likely pathogenic
chr1	229432029	C	T	c.773G>A	p.Arg258His	R258H	Pathogenic	PP3_Strong,PP5_Strong,PM1,PM5,PM2_Supporting	0.9807	Likely pathogenic
chr1	229432030	G	C	c.772C>G	p.Arg258Gly	R258G	Pathogenic	PM5_Strong,PP3_Strong,PM1,PM2_Supporting	0.9953	Likely pathogenic
chr1	229432032	A	C	c.770T>G	p.Phe257Cys	F257C	Likely pathogenic	PP3_Strong,PM1,PM2_Supporting	0.9948	Likely pathogenic
chr1	229432035	C	A	c.767G>T	p.Arg256Leu	R256L	Pathogenic	PM5_Strong,PP3_Strong,PM1,PM2_Supporting	0.9609	Likely pathogenic
chr1	229432035	C	T	c.767G>A	p.Arg256His	R256H	Pathogenic	PP3_Strong,PM1,PM5,PP5_Moderate,PM2_Supporting	0.9941	Likely pathogenic
chr1	229432036	G	A	c.766C>T	p.Arg256Cys	R256C	Pathogenic	PP3_Strong,PM1,PM5,PP5_Moderate,PM2_Supporting	0.9801	Likely pathogenic
chr1	229432036	G	C	c.766C>G	p.Arg256Gly	R256G	Pathogenic	PM5_Strong,PP3_Strong,PM1,PM2_Supporting	0.9902	Likely pathogenic
chr1	229432038	T	C	c.764A>G	p.Glu255Gly	E255G	Likely pathogenic	PP3_Strong,PM1,PM2_Supporting	0.9869	Likely pathogenic
chr1	229432040	G	C	c.762C>G	p.Asn254Lys	N254K	Likely pathogenic	PP3_Strong,PM1,PP5_Moderate,PM2_Supporting	0.9885	Likely pathogenic
chr1	229432042	T	A	c.760A>T	p.Asn254Tyr	N254Y	Likely pathogenic	PP3_Strong,PM1,PM5,PM2_Supporting	0.9148	Likely pathogenic
chr1	229432042	T	G	c.760A>C	p.Asn254His	N254H	Likely pathogenic	PP3_Strong,PM1,PM5,PM2_Supporting	0.8603	Likely pathogenic
chr1	229432044	C	T	c.758G>A	p.Gly253Asp	G253D	Likely pathogenic	PP3_Strong,PM1,PM2_Supporting,PP5	0.9956	Likely pathogenic
chr1	229432045	C	A	c.757G>T	p.Gly253Cys	G253C	Likely pathogenic	PP3_Strong,PM1,PM5,PM2_Supporting	0.9835	Likely pathogenic
chr1	229432045	C	G	c.757G>C	p.Gly253Arg	G253R	Likely pathogenic	PP3_Strong,PM1,PM5,PM2_Supporting	0.9968	Likely pathogenic
chr1	229432051	T	A	c.751A>T	p.Thr251Ser	T251S	Likely pathogenic	PP3_Strong,PM1,PM2_Supporting	0.7337	Likely pathogenic
chr1	229432053	A	G	c.749T>C	p.Ile250Thr	I250T	Likely pathogenic	PP3_Strong,PM1,PM2_Supporting,PP5	0.997	Likely pathogenic
chr1	229432058	C	T	c.744G>A	p.Gln248=		Likely benign	BP4_Strong,BP6_Moderate,BP7,PM2_Supporting
chr1	229432059	T	C	c.743A>G	p.Gln248Arg	Q248R	Pathogenic	PP3_Strong,PM1,PM5,PM2_Supporting,PP5	0.9365	Likely pathogenic
chr1	229432060	G	T	c.742C>A	p.Gln248Lys	Q248K	Pathogenic	PP3_Strong,PM1,PM5,PM2_Supporting,PP5	0.9428	Likely pathogenic
chr1	229432063	C	G	c.739G>C	p.Gly247Arg	G247R	Pathogenic	PP5_Very Strong,PS1,PP3_Strong,PM1,PM2_Supporting	0.9983	Likely pathogenic
chr1	229432063	C	T	c.739G>A	p.Gly247Arg	G247R	Pathogenic	PS1,PP3_Strong,PM1,PP5_Moderate,PM2_Supporting	0.9983	Likely pathogenic
chr1	229432064	G	C	c.738C>G	p.Asp246Glu	D246E	Pathogenic	PS1,PP3_Strong,PM1,PM2_Supporting	0.9981	Likely pathogenic
chr1	229432064	G	T	c.738C>A	p.Asp246Glu	D246E	Likely pathogenic	PP3_Strong,PM1,PP5_Moderate,PM2_Supporting	0.9981	Likely pathogenic
chr1	229432065	T	G	c.737A>C	p.Asp246Ala	D246A	Likely pathogenic	PP3_Strong,PM1,PM5,PM2_Supporting	0.9978	Likely pathogenic
chr1	229432072	G	A	c.730C>T	p.Leu244=		Likely benign	BP4_Strong,BP6_Moderate,BP7,PM2_Supporting
chr1	229432075	C	T	c.727G>A	p.Glu243Lys	E243K	Likely pathogenic	PP3_Strong,PM1,PM2_Supporting,PP5	0.9936	Likely pathogenic
chr1	229432076	G	A	c.726C>T	p.Tyr242_Glu243=		Likely benign	BP4_Strong,BP7,PM2_Supporting
chr1	229432079	G	A	c.723C>T	p.Ser241_Tyr242=		Likely benign	BP4_Strong,BP7,PM2_Supporting
chr1	229432079	G	T	c.723C>A	p.Ser241Arg	S241R	Uncertain significance	PM1,PP3_Moderate,PM2_Supporting	0.9881	Likely pathogenic	Unlikely PM1	PM1 yes
chr1	229432082	C	T	c.720G>A	p.Lys240=		Likely benign	BP4_Strong,BP6_Moderate,BP7,PM2_Supporting
chr1	229432086	T	C	c.716A>G	p.Glu239Gly	E239G	Uncertain significance	PP3_Moderate,PM1_Supporting,PM2_Supporting	0.931	Likely pathogenic	Likely PM1	PM1 yes	Likely pathogenic	LP yes
chr1	229432087	C	A	c.715G>T	p.Glu239*		Likely pathogenic	PVS1,PM2_Supporting
chr1	229432087	C	T	c.715G>A	p.Glu239Lys	E239K	Uncertain significance	PP3_Moderate,PM1_Supporting,PM2_Supporting	0.9934	Likely pathogenic	Likely PM1	PM1 yes	Likely pathogenic	LP yes
chr1	229432089	A	G	c.713T>C	p.Leu238Pro	L238P	Uncertain significance	PP3_Moderate,PM2_Supporting,PP2	0.9693	Likely pathogenic	Likely PM1	PM1 no	Likely pathogenic	LP yes
chr1	229432090	GG	G	c.712del	p.Leu238fs		Pathogenic	PVS1,PP5_Moderate,PM2_Supporting
chr1	229432098	G	T	c.704C>A	p.Ser235Tyr	S235Y	Uncertain significance	PP5_Moderate,PM1_Supporting,PM2_Supporting	0.9297	Likely pathogenic	Likely PM1	PM1 yes	Likely pathogenic	LP yes
chr1	229432104	GC	TT	c.697_698delinsAA	p.Ala233Asn		Uncertain significance	PM1,PM2_Supporting			Likely PM1	PM1 yes	Likely pathogenic	LP no
chr1	229432107	G	A	c.695C>T	p.Ala232Val	A232V	Likely pathogenic	PP3_Strong,PM1,PM2_Supporting	0.8766	Likely pathogenic
chr1	229432109	C	T	c.693G>A	p.Thr231=		Likely benign	BP4_Strong,BP6_Moderate,BP7,PM2_Supporting
chr1	229432115	C	A	c.687G>T	p.Met229Ile	M229I	Pathogenic	PS1,PM5_Strong,PP3_Strong,PM1,PM2_Supporting	0.8977	Likely pathogenic
chr1	229432115	C	G	c.687G>C	p.Met229Ile	M229I	Pathogenic	PS1,PM5_Strong,PP3_Strong,PM1,PM2_Supporting	0.8977	Likely pathogenic
chr1	229432115	C	T	c.687G>A	p.Met229Ile	M229I	Pathogenic	PM5_Strong,PP3_Strong,PM1,PM2_Supporting,PP5	0.8977	Likely pathogenic
chr1	229432116	A	G	c.686T>C	p.Met229Thr	M229T	Pathogenic	PM5_Strong,PP3_Strong,PM1,PM2_Supporting,PP5	0.9465	Likely pathogenic
chr1	229432117	T	A	c.685A>T	p.Met229Leu	M229L	Likely pathogenic	PM5_Strong,PM1,PP3_Moderate,PM2_Supporting	0.3014	Likely benign
chr1	229432117	T	C	c.685A>G	p.Met229Val	M229V	Pathogenic	PM5_Strong,PP3_Strong,PM1,PM2_Supporting,PP5	0.5225	ambiguous
chr1	229432120	C	A	c.682G>T	p.Glu228*		Pathogenic	PVS1,PP5_Strong,PM2_Supporting
chr1	229432120	C	G	c.682G>C	p.Glu228Gln	E228Q	Likely pathogenic	PP3_Strong,PM1,PP5_Moderate,PM2_Supporting	0.9706	Likely pathogenic
chr1	229432125	T	C	c.677A>G	p.Glu226Gly	E226G	Pathogenic	PP3_Strong,PM1,PM5,PM2_Supporting,PP5	0.7776	Likely pathogenic
chr1	229432126	C	G	c.676G>C	p.Glu226Gln	E226Q	Likely pathogenic	PM1,PM5,PP3_Moderate,PM2_Supporting,PP5	0.7314	Likely pathogenic
chr1	229432126	C	T	c.676G>A	p.Glu226Lys	E226K	Likely pathogenic	PM5_Strong,PM1,PP3_Moderate,PM2_Supporting	0.9303	Likely pathogenic
chr1	229432127	G	T	c.675C>A	p.Phe225Leu	F225L	Uncertain significance	PM1,PP3_Moderate,PM2_Supporting	0.9963	Likely pathogenic	Likely PM1	PM1 yes	Likely pathogenic	LP yes
chr1	229432134	A	G	c.668T>C	p.Leu223Pro	L223P	Likely pathogenic	PP3_Strong,PM1,PM2_Supporting,PP5	0.9372	Likely pathogenic
chr1	229432135	G	C	c.667C>G	p.Leu223Val	L223V	Likely pathogenic	PM1,PM5,PP3_Moderate,PM2_Supporting	0.3874	ambiguous
chr1	229432141	C	A			V221L	Likely Pathogenic	PM1_Moderate,PP2_Supporting,PM2_Moderate,PP3_Supporting	0.9517	Likely pathogenic
chr1	229432142	G	T	c.660C>A	p.Tyr220Ter		Pathogenic	PVS1,PP5_Moderate,PM2_Supporting
chr1	229432143	T	A	c.659A>T	p.Tyr220Phe	Y220F	Likely pathogenic	PP3_Strong,PM1_Supporting,PM2_Supporting	0.2512	Likely benign
chr1	229432150	G	A	c.652C>T	p.Leu218_Cys219=		Likely benign	BP4_Strong,BP7,PM2_Supporting
chr1	229432153	T	A	c.649A>T	p.Lys217*		Likely pathogenic	PVS1,PM2_Supporting
chr1	229432156	C	G	c.646G>C	p.Glu216Gln	E216Q	Likely pathogenic	PP3_Strong,PM2_Supporting,PP2	0.9758	Likely pathogenic
chr1	229432157	C	T	c.645G>A	p.Lys215=		Likely benign	BP4_Strong,BP6_Moderate,BP7,PM2_Supporting
chr1	229432162	T	C			I214V	Uncertain significance	PM1_Moderate,PP2_Supporting,PM2_Moderate	0.2405	Likely benign	Likely PM1	PM1 yes	Likely pathogenic	LP no
chr1	229432171	C	T	c.631G>A	p.Val211Met	V211M	Uncertain significance	PM2_Supporting,PP2,PP3	0.9901	Likely pathogenic	Likely PM1	PM1 no	Likely pathogenic	LP yes
chr1	229432172	G	C	c.630C>G	p.Ile210Met	I210M	Likely pathogenic	PP3_Strong,PM2_Supporting,PP2	0.9641	Likely pathogenic
chr1	229432175	C	G	c.627G>C	p.Glu209Asp	E209D	Likely pathogenic	PP3_Strong,PM2_Supporting,PP2	0.9858	Likely pathogenic
chr1	229432175	C	T	c.627G>A	p.Glu209_Ile210=		Likely benign	BP4_Strong,BP7,PM2_Supporting
chr1	229432177	C	T	c.625G>A	p.Glu209Lys	E209K	Likely pathogenic	PP3_Strong,PM2_Supporting,PP2	0.9991	Likely pathogenic
chr1	229432180	G	T	c.622C>A	p.Arg208Ser	R208S	Likely pathogenic	PP3_Strong,PM2_Supporting,PP2	0.9979	Likely pathogenic
chr1	229432181	C	G	c.621G>C	p.Glu207Asp	E207D	Likely pathogenic	PP3_Strong,PM2_Supporting,PP2	0.9964	Likely pathogenic
chr1	229432182	T	C	c.620A>G	p.Glu207Gly	E207G	Likely pathogenic	PP3_Strong,PM2_Supporting,PP2	0.9863	Likely pathogenic
chr1	229432185	G	A	c.617C>T	p.Ala206Val	A206V	Pathogenic	PP3_Strong,PM5,PP5_Moderate,PM2_Supporting,PP2	0.9975	Likely pathogenic
chr1	229432190	G	A	c.617-5C>T	p?		Benign	BP6_Very Strong,BS1,BS2,BP4_Strong
chr1	229432190	G	T	c.617-5C>A	p.Thr205_Ala206insAla		Likely pathogenic	PP3_Strong,PM2_Supporting,PP5
chr1	229432193	G	A	c.617-8C>T	p?		Likely benign	BP4_Strong,PM2_Supporting
chr1	229432205	G	A	c.617-20C>T	p?		Likely benign	BP4_Strong,PM2_Supporting
chr1	229432213	C	G	c.617-28G>C	p?		Benign	BS1,BS2,BP4_Strong,BP6_Moderate
chr1	229432250	G	T	c.616+20C>A	p?		Likely benign	BP4_Strong,PM2_Supporting
chr1	229432251	G	A	c.616+19C>T	p?		Likely benign	BP4_Strong,BP6_Moderate,PM2_Supporting
chr1	229432251	G	T	c.616+19C>A	p?		Likely benign	BP4_Strong,BP6_Moderate,PM2_Supporting
chr1	229432265	C	T	c.616+5G>A	p?		Uncertain significance	PP3_Strong,PM2_Supporting			Unlikely PM1	PM1 no
chr1	229432266	G	A	c.616+4C>T	p?		Likely benign	BP4_Strong,PM2_Supporting
chr1	229432266	G	C	c.616+4C>G	p?		Likely benign	BP4_Strong,PM2_Supporting
chr1	229432268	A	G	c.616+2T>C	p.?		Likely pathogenic	PVS1,PM2_Supporting
chr1	229432269	C	T	c.616+1G>A	p.?		Pathogenic	PVS1,PP5_Moderate,PM2_Supporting
chr1	229432270	C	T	c.616G>A	p.Ala206Thr	A206T	Pathogenic	PP3_Very Strong,PP5_Strong,PM5,PM1_Supporting,PM2_Supporting	0.9939	Likely pathogenic
chr1	229432272	G	T	c.614C>A	p.Thr205Lys	T205K	Likely pathogenic	PP3_Strong,PM1,PM2_Supporting	0.993	Likely pathogenic
chr1	229432275	G	A	c.611C>T	p.Thr204Ile	T204I	Likely pathogenic	PP3_Strong,PM1,PM2_Supporting	0.9996	Likely pathogenic
chr1	229432276	T	G	c.610A>C	p.Thr204Pro	T204P	Likely pathogenic	PP3_Strong,PM1,PM2_Supporting	0.9816	Likely pathogenic
chr1	229432279	C	T	c.607G>A	p.Val203Met	V203M	Uncertain significance	PM1,PM2_Supporting,PP3	0.7182	Likely pathogenic	Likely PM1	PM1 yes	Likely pathogenic	LP yes
chr1	229432280	G	T	c.606C>A	p.Phe202Leu	F202L	Likely pathogenic	PP3_Strong,PM1,PM2_Supporting	0.9932	Likely pathogenic
chr1	229432283	G	A	c.603C>T	p.Ser201_Phe202=		Likely benign	BP4_Strong,BP7,PM2_Supporting
chr1	229432287	T	C	c.599A>G	p.Tyr200Cys	Y200C	Pathogenic	PP3_Strong,PM1,PM5,PP5_Moderate,PM2_Supporting	0.9012	Likely pathogenic
chr1	229432287	T	G	c.599A>C	p.Tyr200Ser	Y200S	Pathogenic	PM1_Strong,PM5_Strong,PP3_Strong,PM2_Supporting	0.9651	Likely pathogenic
chr1	229432288	A	G	c.598T>C	p.Tyr200His	Y200H	Pathogenic	PM1_Strong,PM5_Strong,PP3_Strong,PM2_Supporting	0.9775	Likely pathogenic
chr1	229432288	A	T	c.598T>A	p.Tyr200Asn	Y200N	Pathogenic	PP3_Strong,PM1,PM5,PP5_Moderate,PM2_Supporting	0.9251	Likely pathogenic
chr1	229432291	C	T	c.595G>A	p.Gly199Ser	G199S	Likely pathogenic	PP3_Strong,PM1,PM2_Supporting,PP5	0.9889	Likely pathogenic
chr1	229432293	C	A	c.593G>T	p.Arg198Leu	R198L	Pathogenic	PP3_Strong,PM1,PM5,PM2_Supporting,PP5	0.9952	Likely pathogenic
chr1	229432293	C	T	c.593G>A	p.Arg198His	R198H	Pathogenic	PM1_Strong,PM5_Strong,PP3_Strong,PM2_Supporting	0.9784	Likely pathogenic
chr1	229432294	G	A	c.592C>T	p.Arg198Cys	R198C	Pathogenic	PP3_Strong,PM1,PM5,PP5_Moderate,PM2_Supporting	0.9943	Likely pathogenic
chr1	229432294	G	T	c.592C>A	p.Arg198Ser	R198S	Pathogenic	PM1_Strong,PM5_Strong,PP3_Strong,PM2_Supporting	0.9966	Likely pathogenic
chr1	229432295	C	A	c.591G>T	p.Glu197Asp	E197D	Pathogenic	PS3_Very Strong,PS1,PM1,PP3_Moderate,PM2_Supporting	0.9245	Likely pathogenic
chr1	229432295	C	G	c.591G>C	p.Glu197Asp	E197D	Pathogenic	PS1,PS3,PM1,PP3_Moderate,PM2_Supporting	0.9245	Likely pathogenic
chr1	229432296	TCAGTGAGGA	T	c.581_589del	p.Ile194_Glu197delinsLys		Likely pathogenic	PM1_Strong,PM4,PP5_Moderate,PM2_Supporting
chr1	229432298	A	G	c.588T>C	p.Thr196=		Likely benign	BP4_Strong,BP6_Moderate,BP7,PM2_Supporting
chr1	229432299	G	A	c.587C>T	p.Thr196Ile	T196I	Uncertain significance	PM1,PP3_Moderate,PM2_Supporting	0.9653	Likely pathogenic	Likely PM1	PM1 yes	Likely pathogenic	LP yes
chr1	229432300	T	G	c.586A>C	p.Thr196Pro	T196P	Likely pathogenic	PP3_Strong,PM1,PM2_Supporting	0.9682	Likely pathogenic
chr1	229432303	G	C	c.583C>G	p.Leu195Val	L195V	Likely pathogenic	PP3_Strong,PM1,PM2_Supporting	0.9126	Likely pathogenic
chr1	229432307	C	A	c.579G>T	p.Lys193Asn	K193N	Likely pathogenic	PP3_Strong,PM1,PM2_Supporting	0.9739	Likely pathogenic
chr1	229432311	A	G	c.575T>C	p.Met192Thr	M192T	Uncertain significance	PM1,PP3_Moderate,PM2_Supporting	0.8629	Likely pathogenic	Likely PM1	PM1 yes	Likely pathogenic	LP yes
chr1	229432314	A	G	c.572T>C	p.Leu191Pro	L191P	Likely pathogenic	PP3_Strong,PM1,PM2_Supporting	0.9997	Likely pathogenic
chr1	229432316	G	T	c.570C>A	p.Tyr190*		Likely pathogenic	PVS1,PM2_Supporting
chr1	229432329	T	C	c.557A>G	p.Asp186Gly	D186G	Pathogenic	PM1_Strong,PP3_Strong,PM5,PP5_Moderate,PM2_Supporting	0.9841	Likely pathogenic
chr1	229432330	C	A	c.556G>T	p.Asp186Tyr	D186Y	Pathogenic	PM1_Strong,PM5_Strong,PP3_Strong,PM2_Supporting	0.9866	Likely pathogenic
chr1	229432330	C	G	c.556G>C	p.Asp186His	D186H	Pathogenic	PM1_Strong,PM5_Strong,PP3_Strong,PM2_Supporting	0.984	Likely pathogenic
chr1	229432330	C	T	c.556G>A	p.Asp186Asn	D186N	Pathogenic	PM1_Strong,PP3_Strong,PM5,PP5_Moderate,PM2_Supporting	0.9513	Likely pathogenic
chr1	229432331	G	A	c.555C>T	p.Arg185=		Likely benign	BP4_Strong,BP6_Moderate,BP7,PM2_Supporting
chr1	229432331	G	T	c.555C>A	p.Arg185=		Likely benign	BP4_Strong,BP6_Moderate,BP7,PM2_Supporting
chr1	229432332	C	A	c.554G>T	p.Arg185Leu	R185L	Pathogenic	PM1_Strong,PM5_Strong,PP3_Strong,PM2_Supporting	0.9922	Likely pathogenic
chr1	229432333	G	A	c.553C>T	p.Arg185Cys	R185C	Pathogenic	PM1_Strong,PM5_Strong,PP3_Strong,PP5_Strong,PM2_Supporting	0.9842	Likely pathogenic
chr1	229432333	G	C	c.553C>G	p.Arg185Gly	R185G	Pathogenic	PS3,PM1_Strong,PM5_Strong,PP3_Strong,PM2_Supporting	0.9747	Likely pathogenic
chr1	229432333	G	T	c.553C>A	p.Arg185Ser	R185S	Pathogenic	PM1_Strong,PM5_Strong,PP3_Strong,PP5_Strong,PM2_Supporting	0.996	Likely pathogenic
chr1	229432335	C	T	c.551G>A	p.Gly184Asp	G184D	Pathogenic	PM1_Strong,PP3_Strong,PP5_Strong,PM2_Supporting	0.9998	Likely pathogenic
chr1	229432337	C	T	c.549G>A	p.Ala183=		Benign	BP6_Very Strong,BP4_Strong,BP7,PM2_Supporting
chr1	229432339	C	T	c.547G>A	p.Ala183Thr	A183T	Likely pathogenic	PM1_Strong,PP3_Strong,PM2_Supporting	0.9964	Likely pathogenic
chr1	229432340	C	T	c.546G>A	p.Leu182=		Likely benign	BP4_Strong,BP6_Moderate,BP7,PM2_Supporting
chr1	229432344	T	C	c.542A>G	p.Asp181Gly	D181G	Pathogenic	PM1_Strong,PM5_Strong,PP3_Strong,PM2_Supporting,PP5	0.9741	Likely pathogenic
chr1	229432345	C	G	c.541G>C	p.Asp181His	D181H	Pathogenic	PM1_Strong,PM5_Strong,PP3_Strong,PM2_Supporting,PP5	0.9908	Likely pathogenic
chr1	229432345	C	T	c.541G>A	p.Asp181Asn	D181N	Pathogenic	PM1_Strong,PM5_Strong,PP3_Strong,PM2_Supporting,PP5	0.8186	Likely pathogenic
chr1	229432345	CC	C	c.541del	p.Asp181Thrfs*11		Pathogenic	PVS1,PP5_Very Strong,PM2_Supporting
chr1	229432347	A	G	c.539T>C	p.Leu180Pro	L180P	Likely pathogenic	PM1_Strong,PP3_Strong,PM2_Supporting	0.9984	Likely pathogenic
chr1	229432350	C	A	c.536G>T	p.Arg179Leu	R179L	Pathogenic	PM1_Strong,PP3_Strong,PM5,PP5_Moderate,PM2_Supporting	0.9964	Likely pathogenic
chr1	229432354	T	G	c.532A>C	p.Met178Leu	M178L	Uncertain significance	PM1_Strong,PM2_Supporting	0.1241	Likely benign	Likely PM1	PM1 yes	Likely pathogenic	LP no
chr1	229432357	T	C	c.529A>G	p.Ile177Val	I177V	Uncertain significance	PM1,PP5_Moderate,PM2_Supporting	0.2464	Likely benign	Likely PM1	PM1 yes	Likely pathogenic	LP no
chr1	229432358	GGCGTGCGGCAGCGCGTAGCCCTCATAAATGG	G	c.498_528del	p.Ile167fs		Pathogenic	PVS1,PM2_Supporting,PP5
chr1	229432365	G	A	c.521C>T	p.Pro174Leu	P174L	Likely pathogenic	PP3_Strong,PM1,PM2_Supporting,PP5	0.9838	Likely pathogenic
chr1	229432365	G	C	c.521C>G	p.Pro174Arg	P174R	Likely pathogenic	PP3_Strong,PM1,PM5,PM2_Supporting	0.9895	Likely pathogenic
chr1	229432369	G	T	c.517C>A	p.Leu173Met	L173M	Uncertain significance	PM1,PP3_Moderate,PM2_Supporting	0.81	Likely pathogenic	Likely PM1	PM1 yes	Likely pathogenic	LP yes
chr1	229432370	C	G	c.516G>C	p.Ala172_Leu173=		Likely benign	BP4_Strong,BP7,PM2_Supporting
chr1	229432371	G	A	c.515C>T	p.Ala172Val	A172V	Pathogenic	PM5_Strong,PP3_Strong,PM1,PM2_Supporting	0.9458	Likely pathogenic
chr1	229432371	G	C	c.515C>G	p.Ala172Gly	A172G	Pathogenic	PP3_Strong,PM1,PM5,PM2_Supporting,PP5	0.7623	Likely pathogenic
chr1	229432371	G	T	c.515C>A	p.Ala172Glu	A172E	Pathogenic	PP3_Strong,PM1,PM5,PP5_Moderate,PM2_Supporting	0.9984	Likely pathogenic
chr1	229432377	C	T	c.509G>A	p.Gly170Asp	G170D	Likely pathogenic	PP3_Strong,PM1,PP5_Moderate,PM2_Supporting	0.9998	Likely pathogenic
chr1	229432380	T	C	c.506A>G	p.Glu169Gly	E169G	Likely pathogenic	PP3_Strong,PM1,PM2_Supporting	0.9948	Likely pathogenic
chr1	229432381	C	T	c.505G>A	p.Glu169Lys	E169K	Likely pathogenic	PP3_Strong,PM1,PM2_Supporting	0.9991	Likely pathogenic
chr1	229432391	CA	C	c.494del	p.Val165fs		Pathogenic	PVS1,PM2_Supporting,PP5
chr1	229432393	C	A	c.493G>T	p.Val165Leu	V165L	Pathogenic	PS1,PP3_Strong,PM1,PM5,PM2_Supporting,PP5	0.9907	Likely pathogenic
chr1	229432393	C	G	c.493G>C	p.Val165Leu	V165L	Pathogenic	PS1,PS3,PP3_Strong,PM1,PM5,PM2_Supporting,PP5	0.9907	Likely pathogenic
chr1	229432393	C	T	c.493G>A	p.Val165Met	V165M	Pathogenic	PS3,PM5_Strong,PP3_Strong,PM1,PP5_Moderate,PM2_Supporting	0.9932	Likely pathogenic
chr1	229432395	T	C	c.491A>G	p.Asn164Ser	N164S	Uncertain significance	PM1,PM2_Supporting	0.0844	Likely benign	Likely PM1	PM1 yes	Likely pathogenic	LP no
chr1	229432397	G	T	c.489C>A	p.His163Gln	H163Q	Likely pathogenic	PP3_Strong,PM1,PP5_Moderate,PM2_Supporting	0.9906	Likely pathogenic
chr1	229432399	G	A	c.487C>T	p.His163Tyr	H163Y	Likely pathogenic	PP3_Strong,PM1,PM5,PM2_Supporting	0.9742	Likely pathogenic
chr1	229432399	G	C	c.487C>G	p.His163Asp	H163D	Likely pathogenic	PP3_Strong,PM1,PM5,PM2_Supporting	0.9981	Likely pathogenic
chr1	229432406	G	T	c.480C>A	p.Gly160=		Likely benign	BP4_Strong,BP7,PM2_Supporting
chr1	229432408	C	A	c.478G>T	p.Gly160Cys	G160C	Likely pathogenic	PP3_Strong,PM1,PM2_Supporting	0.9974	Likely pathogenic
chr1	229432408	C	T	c.478G>A	p.Gly160Ser	G160S	Likely pathogenic	PP3_Strong,PM1,PM2_Supporting,PP5	0.9898	Likely pathogenic
chr1	229432408	CGTCGCCGGAGTCCAGCAC	C	c.461_478del	p.Val154_Asp159del		Likely pathogenic	PM1_Strong,PM4,PM2_Supporting
chr1	229432414	C	T	c.472G>A	p.Gly158Ser	G158S	Likely pathogenic	PP3_Strong,PM1,PM2_Supporting	0.9982	Likely pathogenic
chr1	229432418	G	T	c.468C>A	p.Asp156Glu	D156E	Likely pathogenic	PP3_Strong,PM1,PM5,PM2_Supporting	0.9927	Likely pathogenic
chr1	229432420	C	G	c.466G>C	p.Asp156His	D156H	Likely pathogenic	PP3_Strong,PM1,PM5,PM2_Supporting	0.999	Likely pathogenic
chr1	229432420	C	T	c.466G>A	p.Asp156Asn	D156N	Likely pathogenic	PP3_Strong,PM1,PM2_Supporting,PP5	0.9971	Likely pathogenic
chr1	229432424	C	A	c.462G>T	p.Val154=		Likely benign	BP4_Strong,BP6_Moderate,BP7,PM2_Supporting
chr1	229432425	A	G	c.461T>C	p.Val154Ala	V154A	Pathogenic	PP3_Strong,PM5,PP5_Moderate,PM2_Supporting,PP2	0.9717	Likely pathogenic
chr1	229432426	C	A	c.460G>T	p.Val154Leu	V154L	Pathogenic	PS1,PP3_Strong,PM1,PM5,PM2_Supporting	0.993	Likely pathogenic
chr1	229432426	C	G	c.460G>C	p.Val154Leu	V154L	Pathogenic	PP3_Strong,PP5_Strong,PM5,PM2_Supporting,PP2	0.993	Likely pathogenic
chr1	229432427	G	T	c.459C>A	p.Ile153=		Likely benign	BP4_Strong,BP6_Moderate,BP7,PM2_Supporting
chr1	229432431	C	G	c.455G>C	p.Gly152Ala	G152A	Pathogenic	PP3_Very Strong,PP5_Moderate,PM2_Supporting,PP2	0.9884	Likely pathogenic
chr1	229432432	C	T	c.455-1G>A	p.?		Likely pathogenic	PVS1,PM2_Supporting
chr1	229432433	T	A	c.455-2A>T	p.?		Pathogenic	PVS1,PP5_Moderate,PM2_Supporting
chr1	229432433	T	C	c.455-2A>G	p.?		Pathogenic	PVS1,PP5_Moderate,PM2_Supporting
chr1	229432438	G	T	c.455-7C>A	p.?		Uncertain significance	PP3_Strong,PM2_Supporting			Likely PM1	PM1 no	Likely pathogenic	LP no
chr1	229432439	C	T	c.455-8G>A	p.?		Likely benign	BP4_Strong,PM2_Supporting
chr1	229432440	G	C	c.455-9C>G	p.?		Likely benign	BP4_Strong,PM2_Supporting
chr1	229432484	T	G	c.455-53A>C	p.=		Benign	BP6_Very Strong,BP4_Strong,PM2_Supporting
chr1	229432497						Likely benign	BP4
chr1	229432505	C	G	c.454+51G>C	p.?		Benign	BS1,BS2,BP4_Strong,BP6_Moderate
chr1	229432511	C	G	c.454+45G>C	p.?		Benign	BS1,BS2,BP4_Strong,BP6_Moderate
chr1	229432520	G	A	c.454+36C>T	p.?		Benign	BS1,BS2,BP4_Strong,BP6_Moderate
chr1	229432526	G	GGGCGGG	c.454+54_454+59dup	p.=		Benign	BA1_Very Strong,BS2_Strong,BP7_Supporting
chr1	229432538	G	C	c.454+18C>G	p.?		Likely benign	BP4_Strong
chr1	229432541	G	A	c.454+15C>T	p.?		Benign	BS1,BS2,BP4_Strong,BP6_Strong
chr1	229432541	G	T	c.454+15C>A	p.?		Benign	BS2,BP4_Strong,BP6_Moderate
chr1	229432541	GC	G	c.454+14del	p.?		Likely benign	BP4_Moderate,PM2_Supporting
chr1	229432545	C	T	c.454+11G>A	p.?		Benign	BS1,BS2,BP4_Strong,BP6_Strong
chr1	229432546	G	T	c.454+10C>A	p.?		Likely benign	BP4_Strong,BP6_Moderate
chr1	229432553	C	A	c.454+3G>T	p.?		Likely benign	BP4_Strong,PM2_Supporting
chr1	229432557	G	A	c.453C>T	p.Thr151=		Likely benign	BP4_Strong,PM2_Supporting
chr1	229432557	G	C	c.453C>G	p.Thr151=		Likely benign	BP4_Strong,PM2_Supporting
chr1	229432557	G	T	c.453C>A	p.Thr151=		Benign	BP6_Very Strong,BS1,BS2,BP4_Strong
chr1	229432558	G	T	c.452C>A	p.Thr151Asn	T151N	Likely pathogenic	PP3_Strong,PM1,PM2_Supporting	0.9886	Likely pathogenic
chr1	229432561	G	A	c.449C>T	p.Thr150Ile	T150I	Pathogenic	PM5_Strong,PP3_Strong,PM1,PM2_Supporting	0.9978	Likely pathogenic
chr1	229432561	G	C	c.449C>G	p.Thr150Ser	T150S	Pathogenic	PS1,PP3_Strong,PM1,PM5,PP5_Moderate,PM2_Supporting	0.9811	Likely pathogenic
chr1	229432561	G	T	c.449C>A	p.Thr150Asn	T150N	Pathogenic	PM5_Strong,PP3_Strong,PM1,PM2_Supporting,PP5	0.9897	Likely pathogenic
chr1	229432562	T	A	c.448A>T	p.Thr150Ser	T150S	Pathogenic	PS1,PP3_Strong,PM1,PM5,PP5_Moderate,PM2_Supporting	0.9811	Likely pathogenic
chr1	229432562	T	C	c.448A>G	P.Thr150Ala	T150A	Pathogenic	PM5_Strong,PP3_Strong,PM1,PM2_Supporting	0.9852	Likely pathogenic
chr1	229432564	C	T	c.446G>A	p.Arg149Lys	R149K	Likely pathogenic	PP3_Strong,PM1,PM2_Supporting	0.9491	Likely pathogenic
chr1	229432567	C	A	c.443G>T	p.Gly148Val	G148V	Pathogenic	PM5_Strong,PP3_Strong,PM1,PM2_Supporting	0.9998	Likely pathogenic
chr1	229432567	C	CCGGAGG	c.437_442dupCCTCCG	p.Ala146_Ser147dup		Pathogenic	PM1_Very Strong,PM4,PM2_Supporting
chr1	229432567	C	T	c.443G>A	p.Gly148Asp	G148D	Pathogenic	PS3,PP3_Strong,PM1,PM5,PM2_Supporting,PP5	0.9999	Likely pathogenic
chr1	229432568	C	G	c.442G>C	p.Gly148Arg	G148R	Pathogenic	PM5_Strong,PP3_Strong,PM1,PM2_Supporting,PP5	0.9998	Likely pathogenic
chr1	229432568	C	T	c.442G>A	p.Gly148Ser	G148S	Pathogenic	PP3_Strong,PP5_Strong,PM1,PM5,PM2_Supporting	0.9981	Likely pathogenic
chr1	229432569	G	A	c.441C>T	p.Ser147=		Likely benign	BP4_Strong,BP6_Moderate,BP7,PM2_Supporting
chr1	229432570	G	A	c.440C>T	p.Ser147Phe	S147F	Likely pathogenic	PP3_Strong,PM1,PM2_Supporting	0.9972	Likely pathogenic
chr1	229432570	G	T	c.440C>A	p.Ser147Tyr	S147Y	Likely pathogenic	PP3_Strong,PM1,PM2_Supporting	0.9963	Likely pathogenic
chr1	229432573	G	A	c.437C>T	p.Ala146Val	A146V	Likely pathogenic	PP3_Strong,PM1,PM2_Supporting	0.9979	Likely pathogenic
chr1	229432573	GC	G	c.436del	p.Ala146Profs*46		Pathogenic	PVS1,PP5_Strong,PM2_Supporting
chr1	229432575	G	A	c.435C>T	p.Tyr145=		Likely benign	BP4_Strong,BP7,PM2_Supporting
chr1	229432575	G	C	c.435C>G	p.Tyr145*		Likely pathogenic	PVS1,PM2_Supporting
chr1	229432575	G	T	c.435C>A	p.Tyr145Ter		Pathogenic	PVS1,PP5_Strong,PM2_Supporting
chr1	229432576	T	A	c.434A>T	p.Tyr145Phe	Y145F	Likely pathogenic	PM1_Strong,PP3_Moderate,PM2_Supporting	0.7142	Likely pathogenic
chr1	229432579	A	G	c.431T>C	p.Leu144Pro	L144P	Pathogenic	PM1_Strong,PP3_Strong,PM5,PM2_Supporting	0.9998	Likely pathogenic
chr1	229432580	G	A	c.430C>T	p.Leu144Phe	L144F	Pathogenic	PP3_Strong,PP5_Strong,PM1,PM2_Supporting	0.9977	Likely pathogenic
chr1	229432583	A	G	c.427T>C	p.Ser143Pro	S143P	Pathogenic	PM1_Strong,PP3_Strong,PP5_Moderate,PM2_Supporting	0.9943	Likely pathogenic
chr1	229432585	A	C	c.425T>G	p.Leu142Arg	L142R	Pathogenic	PM1_Strong,PP3_Strong,PM5,PM2_Supporting	0.9994	Likely pathogenic
chr1	229432585	A	G	c.425T>C	p.Leu142Pro	L142P	Pathogenic	PM1_Strong,PP3_Strong,PM2_Supporting,PP5	0.9998	Likely pathogenic
chr1	229432587	C	T	c.423G>A	p.Val141=		Likely benign	BP4_Strong,BP6_Moderate,BP7,PM2_Supporting
chr1	229432588	A	G	c.422T>C	p.Val141Ala	V141A	Likely pathogenic	PM1_Strong,PP3_Strong,PM2_Supporting	0.9825	Likely pathogenic
chr1	229432591	G	C	c.419C>G	p.Ala140Gly	A140G	Pathogenic	PM1_Strong,PM5_Strong,PP3_Moderate,PP5_Moderate,PM2_Supporting	0.8008	Likely pathogenic
chr1	229432591	G	T	c.419C>A	p.Ala140Asp	A140D	Pathogenic	PM1_Strong,PM5_Strong,PP3_Strong,PP5_Strong,PM2_Supporting	0.9991	Likely pathogenic
chr1	229432592	C	G	c.418G>C	p.Ala140Pro	A140P	Pathogenic	PM1_Strong,PM5_Strong,PP3_Strong,PM2_Supporting,PP5	0.9905	Likely pathogenic
chr1	229432593	C	G	c.417G>C	p.Gln139His	Q139H	Pathogenic	PS1,PM1_Strong,PP3_Strong,PM2_Supporting	0.9987	Likely pathogenic
chr1	229432596	G	C	c.414C>G	p.Ile138Met	I138M	Pathogenic	PS3,PM1_Strong,PM5,PP3_Moderate,PM2_Supporting,PP5	0.8827	Likely pathogenic
chr1	229432597	A	G	c.413T>C	p.Ile138Thr	I138T	Pathogenic	PM1_Strong,PM5_Strong,PP3_Strong,PM2_Supporting	0.9867	Likely pathogenic
chr1	229432597	A	T	c.413T>A	p.Ile138Asn	I138N	Pathogenic	PM1_Strong,PP3_Strong,PM5,PP5_Moderate,PM2_Supporting	0.9867	Likely pathogenic
chr1	229432600	G	T	c.410C>A	p.Ala137Asp	A137D	Likely pathogenic	PM1_Strong,PP3_Strong,PM2_Supporting	0.9982	Likely pathogenic
chr1	229432603	A	G	c.407T>C	p.Val136Ala	V136A	Likely pathogenic	PP3_Strong,PM1,PM2_Supporting,PP5	0.965	Likely pathogenic
chr1	229432605	G	A	c.405C>T	p.Tyr135_Val136=		Likely benign	BP4_Strong,BP7,PM2_Supporting
chr1	229432608	C	A	c.402G>T	p.Met134Ile	M134I	Pathogenic	PS1,PM1,PM5,PP3_Moderate,PP5_Moderate,PM2_Supporting	0.888	Likely pathogenic
chr1	229432608	C	T	c.402G>A	p.Met134Ile	M134I	Pathogenic	PS1,PP5_Strong,PM1,PM5,PP3_Moderate,PM2_Supporting	0.888	Likely pathogenic
chr1	229432609	AT	A	c.400del	p.Met134Cysfs*58		Pathogenic	PVS1,PP5_Moderate,PM2_Supporting
chr1	229432610	T	C	c.400A>G	p.Met134Val	M134V	Pathogenic	PM5_Strong,PP3_Strong,PP5_Strong,PM1,PM2_Supporting	0.3297	Likely benign
chr1	229432616	GC	G	c.393del	p.Ala133Profs*59		Likely pathogenic	PVS1,PM2_Supporting
chr1	229432619	C	T	c.391G>A	p.Val131Met	V131M	Uncertain significance	PM1,PP3_Moderate,PM2_Supporting	0.7533	Likely pathogenic	Likely PM1	PM1 yes	Likely pathogenic	LP yes
chr1	229432621	T	C	c.389A>G	p.Asn130Ser	N130S	Likely pathogenic	PP3_Strong,PM1_Supporting,PM2_Supporting	0.0878	Likely benign
chr1	229432645	G	C	c.365C>G	p.Thr122Ser	T122S	Likely pathogenic	PP3_Strong,PM1,PM2_Supporting	0.7982	Likely pathogenic
chr1	229432646	T	G	c.364A>C	p.Thr122Pro	T122P	Likely pathogenic	PP3_Strong,PM1,PM2_Supporting	0.9923	Likely pathogenic
chr1	229432650	C	A	c.360G>T	p.Lys120Asn	K120N	Likely pathogenic	PP3_Strong,PM1,PM5,PM2_Supporting	0.9969	Likely pathogenic
chr1	229432651	T	A	c.359A>T	p.Lys120Met	K120M	Likely pathogenic	PP3_Strong,PM1,PP5_Moderate,PM2_Supporting	0.9785	Likely pathogenic
chr1	229432652	T	G	c.358A>C	p.Lys120Gln	K120Q	Likely pathogenic	PP3_Strong,PM1,PM5,PM2_Supporting	0.9591	Likely pathogenic
chr1	229432655	C	G	c.355G>C	p.Glu119Gln	E119Q	Likely pathogenic	PP3_Strong,PM1,PM2_Supporting	0.9791	Likely pathogenic
chr1	229432657	C	T	c.353G>A	p.Arg118His	R118H	Likely pathogenic	PP3_Strong,PM1,PM2_Supporting,PP5	0.9983	Likely pathogenic
chr1	229432658	G	T	c.352C>A	p.Arg118Ser	R118S	Likely pathogenic	PP3_Strong,PM1,PM5,PM2_Supporting	0.9998	Likely pathogenic
chr1	229432660	T	C	c.350A>G	p.Asn117Ser	N117S	Pathogenic	PP5_Very Strong,PS3,PP3_Strong,PM1,PM5,PM2_Supporting	0.6903	Likely pathogenic
chr1	229432660	T	G	c.350A>C	p.Asn117Thr	N117T	Pathogenic	PP3_Strong,PM1,PM5,PM2_Supporting,PP5	0.9454	Likely pathogenic
chr1	229432660	TT	T	c.350del	p.Asn117fs		Pathogenic	PVS1,PP5_Moderate,PM2_Supporting
chr1	229432663	G	A	c.347C>T	p.Ala116Val	A116V	Pathogenic	PP5_Strong,PM1,PM5,PP3_Moderate,PM2_Supporting	0.5336	ambiguous
chr1	229432664	C	A	c.346G>T	p.Ala116Ser	A116S	Pathogenic	PM5_Strong,PP3_Strong,PM1,PM2_Supporting	0.2511	Likely benign
chr1	229432664	C	G	c.346G>C	p.Ala116Pro	A116P	Pathogenic	PM5_Strong,PP3_Strong,PM1,PM2_Supporting	0.7947	Likely pathogenic
chr1	229432664	C	T	c.346G>A	p.Ala116Thr	A116T	Pathogenic	PP3_Strong,PP5_Strong,PM1,PM5,PM2_Supporting	0.4835	ambiguous
chr1	229432667	T	C	c.343A>G	p.Lys115Glu	K115E	Likely pathogenic	PP3_Strong,PM1,PM2_Supporting	0.9944	Likely pathogenic
chr1	229432669	G	A	c.341C>T	p.Pro114Leu	P114L	Likely pathogenic	PP3_Strong,PM1,PM2_Supporting	0.993	Likely pathogenic
chr1	229432672	T	C	c.338A>G	p.Asn113Ser	N113S	Likely pathogenic	PP3_Strong,PM1,PM2_Supporting	0.8541	Likely pathogenic
chr1	229432676	G	T	c.334C>A	p.Leu112Ile	L112I	Uncertain significance	PM1,PM2_Supporting,PP3	0.8728	Likely pathogenic	Likely PM1	PM1 yes	Likely pathogenic	LP yes
chr1	229432681	G	A	c.329C>T	p.Ala110Val	A110V	Likely pathogenic	PP3_Strong,PM1_Supporting,PM2_Supporting	0.9711	Likely pathogenic
chr1	229432681	GCCTCGG	ACCTCGA	c.323_329delinsTCGAGGT	p.Thr108_Ala110delinsIleGluVal		Likely pathogenic	PP3_Strong,PM1,PP5_Moderate,PM2_Supporting
chr1	229432683	C	G	c.327G>C	p.Glu109Asp	E109D	Likely pathogenic	PP3_Strong,PM1_Supporting,PM2_Supporting	0.9638	Likely pathogenic
chr1	229432686	G	T	c.324C>A	p.Thr108=		Likely benign	BP4_Strong,BP6_Moderate,BP7,PM2_Supporting
chr1	229432687	G	A	c.323C>T	p.Thr108Ile	T108I	Likely pathogenic	PP3_Strong,PM2_Supporting,PP2	0.9994	Likely pathogenic
chr1	229432693	A	G	c.317T>C	p.Leu106Pro	L106P	Likely pathogenic	PP3_Strong,PM2_Supporting,PP2	0.9997	Likely pathogenic
chr1	229432698	G	C	c.312C>G	p.Pro104=		Likely benign	BP4_Strong,BP6_Moderate,BP7,PM2_Supporting
chr1	229432699	G	T	c.311C>A	p.Pro104His	P104H	Likely pathogenic	PP3_Strong,PM2_Supporting,PP2	0.9258	Likely pathogenic
chr1	229432703	G	A	c.307C>T	p.His103Tyr	H103Y	Uncertain significance	PP3_Moderate,PM2_Supporting,PP2	0.7358	Likely pathogenic	Likely PM1	PM1 no	Likely pathogenic	LP yes
chr1	229432703	GC	G	c.306del	p.Glu102Aspfs*20		Pathogenic	PVS1,PP5_Moderate,PM2_Supporting
chr1	229432706	C	T	c.304G>A	p.Glu102Lys	E102K	Likely pathogenic	PP3_Strong,PM1_Supporting,PM2_Supporting	0.9752	Likely pathogenic
chr1	229432710	G	C	c.300C>G	p.Pro100=		Likely benign	BP4_Strong,BP6_Moderate,BP7,PM2_Supporting
chr1	229432714	G	C	c.296C>G	p.Ala99Gly	A99G	Uncertain significance	PM1_Supporting,PM2_Supporting	0.7188	Likely pathogenic	Likely PM1	PM1 yes	Likely pathogenic	LP yes
chr1	229432723	A	G	c.287T>C	p.Leu96Pro	L96P	Pathogenic	PP3_Strong,PP5_Strong,PM5,PM2_Supporting,PP2	0.9997	Likely pathogenic
chr1	229432724	G	C	c.286C>G	p.Leu96Val	L96V	Pathogenic	PP3_Strong,PM5,PP5_Moderate,PM2_Supporting,PP2	0.9436	Likely pathogenic
chr1	229432727	C	T	c.283G>A	p.Glu95Lys	E95K	Likely pathogenic	PP3_Strong,PM1,PM2_Supporting,PP5	0.9988	Likely pathogenic
chr1	229432728	G	A	c.282C>T	p.Asn94=		Likely benign	BP4_Strong,BP6_Moderate,BP7,PM2_Supporting
chr1	229432728	G	C	c.282C>G	p.Asn94Lys	N94K	Pathogenic	PS1,PP3_Strong,PM1,PM2_Supporting	0.9962	Likely pathogenic
chr1	229432728	G	T	c.282C>A	p.Asn94Lys	N94K	Pathogenic	PP3_Strong,PP5_Strong,PM2_Supporting,PP2	0.9962	Likely pathogenic
chr1	229432734	GAAG	G	c.275_277del	p.Phe92del		Likely pathogenic	PM1,PM4,PP5_Moderate,PM2_Supporting
chr1	229432757	C	T	c.253G>A	p.Glu85Lys	E85K	Likely pathogenic	PP3_Strong,PM1_Supporting,PM2_Supporting,PP5	0.9982	Likely pathogenic
chr1	229432761	G	A	c.249C>T	p.Asp83_Met84=		Likely benign	BP4_Strong,BP7,PM2_Supporting
chr1	229432764	A	G	c.246T>C	p.Asp82=		Likely benign	BP4_Strong,BP7,PM2_Supporting
chr1	229432767	C	T	c.243G>A	p.Trp81*		Pathogenic	PVS1,PP5_Moderate,PM2_Supporting
chr1	229432771	T	C	c.239A>G	p.Asn80Ser	N80S	Likely pathogenic	PP3_Strong,PM1,PM2_Supporting	0.2344	Likely benign
chr1	229432771	T	G	c.239A>C	p.Asn80Thr	N80T	Likely pathogenic	PP3_Strong,PM1,PM2_Supporting	0.7637	Likely pathogenic
chr1	229432771	T	G	c.239A>C	p.Asn80Thr	N80T	Likely Pathogenic	PM1_Moderate,PP2_Supporting,PM2_Moderate,PP3_Supporting,PP5_Supporting	0.7637	Likely pathogenic
chr1	229432772	TGG	TT	c.236_237delinsA	p.Thr79fs		Pathogenic	PVS1,PM2_Supporting,PP5
chr1	229432773	GG	G	c.237del	p.Asn80fs		Pathogenic	PVS1,PM2_Supporting,PP5
chr1	229432774	G	A	c.236C>T	p.Thr79Ile	T79I	Pathogenic	PP3_Strong,PM1,PM5,PP5_Moderate,PM2_Supporting	0.8358	Likely pathogenic
chr1	229432775	T	C	c.235A>G	p.Thr79Ala	T79A	Pathogenic	PP3_Strong,PM1,PM5,PM2_Supporting,PP5	0.5065	ambiguous
chr1	229432780	A	C	c.230T>G	p.Ile77Ser	I77S	Pathogenic	PM1_Strong,PP3_Strong,PM5,PM2_Supporting	0.9859	Likely pathogenic
chr1	229432781	T	G	c.229A>C	p.Ile77Leu	I77L	Likely pathogenic	PM1_Strong,PP3_Moderate,PM2_Supporting,PP5	0.7438	Likely pathogenic
chr1	229432783	C	T	c.227G>A	p.Gly76Asp	G76D	Pathogenic	PM1_Strong,PP3_Strong,PM5,PP5_Moderate,PM2_Supporting	0.9997	Likely pathogenic
chr1	229432784	C	G	c.226G>C	p.Gly76Arg	G76R	Pathogenic	PM1_Strong,PP3_Strong,PM5,PP5_Moderate,PM2_Supporting	0.9997	Likely pathogenic
chr1	229432786	T	A	c.224A>T	p.His75Leu	H75L	Pathogenic	PM1_Strong,PP3_Strong,PM5,PM2_Supporting,PP5	0.993	Likely pathogenic
chr1	229432786	T	C	c.224A>G	p.His75Arg	H75R	Pathogenic	PM1_Strong,PP3_Strong,PM5,PM2_Supporting,PP5	0.8913	Likely pathogenic
chr1	229432786	TGC	TAA	c.222_223delGCinsTT	p.Glu74_His75delinsAspTyr		Pathogenic	PM1_Very Strong,PP3_Strong,PM2_Supporting
chr1	229432787	G	A	c.223C>T	p.His75Tyr	H75Y	Pathogenic	PM1_Strong,PM5_Strong,PP3_Strong,PM2_Supporting	0.9628	Likely pathogenic
chr1	229432787	G	T	c.223C>A	p.His75Asn	H75N	Pathogenic	PM1_Strong,PM5_Strong,PP3_Strong,PM2_Supporting	0.9648	Likely pathogenic
chr1	229432788	C	A	c.222G>T	p.Glu74Asp	E74D	Pathogenic	PM1_Strong,PP3_Strong,PM5,PM2_Supporting	0.8776	Likely pathogenic
chr1	229432790	C	G	c.220G>C	p.Glu74Gln	E74Q	Pathogenic	PM1_Strong,PP3_Strong,PM5,PM2_Supporting	0.8423	Likely pathogenic
chr1	229432790	C	T	c.220G>A	p.Glu74Lys	E74K	Pathogenic	PS3,PM1_Strong,PP3_Strong,PM2_Supporting	0.9862	Likely pathogenic
chr1	229432792	A	C	c.218T>G	p.Ile73Ser	I73S	Pathogenic	PM1_Strong,PP3_Strong,PM5,PP5_Moderate,PM2_Supporting	0.9859	Likely pathogenic
chr1	229432793	T	A	c.217A>T	p.Ile73Phe	I73F	Pathogenic	PM1_Strong,PM5_Strong,PP3_Moderate,PM2_Supporting	0.9764	Likely pathogenic
chr1	229432793	T	C	c.217A>G	p.Ile73Val	I73V	Likely pathogenic	PM1_Strong,PM5,PP5_Moderate,PM2_Supporting	0.1113	Likely benign
chr1	229432793	T	TT	c.217dup	p.Ile73fs		Pathogenic	PVS1,PP5_Strong,PM2_Supporting
chr1	229432795	G	A	c.215C>T	p.Pro72Leu	P72L	Pathogenic	PM1_Strong,PP3_Strong,PM5,PM2_Supporting	0.9978	Likely pathogenic
chr1	229432795	G	C	c.215C>G	p.Pro72Arg	P72R	Pathogenic	PM1_Strong,PP3_Strong,PP5_Strong,PM2_Supporting	0.9995	Likely pathogenic
chr1	229432800	C	A	c.210G>T	p.Lys70Asn	K70N	Likely pathogenic	PM1_Strong,PM5,PP3_Moderate,PM2_Supporting	0.9698	Likely pathogenic
chr1	229432800	C	T	c.210G>A	p.Lys70=		Likely benign	BP4_Strong,BP7,PM2_Supporting
chr1	229432801	T	C	c.209A>G	p.Lys70Arg	K70R	Likely pathogenic	PM1,PP3_Moderate,PP5_Moderate,PM2_Supporting	0.1411	Likely benign
chr1	229432807	G	A	c.203C>T	p.Thr68Ile	T68I	Likely pathogenic	PS3,PM1,PP3_Moderate,PM2_Supporting	0.9267	Likely pathogenic
chr1	229432807	G	T	c.203C>A	p.Thr68Asn	T68N	Likely pathogenic	PM1,PM5,PM2_Supporting,PP3	0.6553	Likely pathogenic
chr1	229432813	A	C	c.197T>G	p.Ile66Ser	I66S	Likely pathogenic	PM1,PM5,PP3_Moderate,PM2_Supporting	0.9982	Likely pathogenic
chr1	229432813	A	T	c.197T>A	p.Ile66Asn	I66N	Likely pathogenic	PP5_Strong,PP3_Moderate,PM1_Supporting,PM2_Supporting	0.999	Likely pathogenic
chr1	229432816	C	T	c.194G>A	p.Gly65Asp	G65D	Uncertain significance	PM1,PP3_Moderate,PM2_Supporting	0.9991	Likely pathogenic	Likely PM1	PM1 yes	Likely pathogenic	LP yes
chr1	229432819	C	A	c.191G>T	p.Arg64Ile	R64I	Likely pathogenic	PP3_Strong,PM1_Supporting,PM2_Supporting	0.9994	Likely pathogenic
chr1	229432829	G	A	c.181C>T	p.Gln61Ter		Pathogenic	PVS1,PP5_Moderate,PM2_Supporting
chr1	229432835	C	T	c.175G>A	p.Glu59Lys	E59K	Likely pathogenic	PP3_Strong,PM2_Supporting,PP2	0.998	Likely pathogenic
chr1	229432838	C	T	c.172G>A	p.Asp58Asn	D58N	Likely pathogenic	PP5_Strong,PP3_Moderate,PM2_Supporting,PP2	0.9806	Likely pathogenic
chr1	229432841	C	G	c.169G>C	p.Gly57Arg	G57R	Likely pathogenic	PP3_Strong,PP5_Moderate,PM2_Supporting,PP2	0.9999	Likely pathogenic
chr1	229432842	C	T	c.168G>A	p.Val56=		Likely benign	BP4_Strong,BP7,PM2_Supporting
chr1	229432845	G	A	c.165C>T	p.Tyr55=		Likely benign	BP4_Strong,BP6_Moderate,BP7,PM2_Supporting
chr1	229432852	T	A	c.158A>T	p.Asp53Val	D53V	Likely pathogenic	PP3_Strong,PM1,PM2_Supporting	0.9892	Likely pathogenic
chr1	229432852	TCTTT	T	c.155_158del	p.Lys52fs		Pathogenic	PVS1,PP5_Moderate,PM2_Supporting
chr1	229432857	C	G	c.153G>C	p.Gln51His	Q51H	Uncertain significance	PM1,PM2_Supporting,PP3	0.9315	Likely pathogenic	Likely PM1	PM1 yes	Likely pathogenic	LP yes
chr1	229432860	A	G	c.150T>C	p.Gly50_Gln51=		Likely benign	BP4_Strong,BP7,PM2_Supporting
chr1	229432861	C	A	c.149G>T	p.Gly50Val	G50V	Likely pathogenic	PP3_Strong,PM1,PP5_Moderate,PM2_Supporting	0.9828	Likely pathogenic
chr1	229432861	C	T	c.149G>A	p.Gly50Asp	G50D	Likely pathogenic	PP3_Strong,PM1,PM5,PM2_Supporting	0.9721	Likely pathogenic
chr1	229432862	C	A	c.148G>T	p.Gly50Cys	G50C	Likely pathogenic	PP3_Strong,PM1,PM5,PM2_Supporting	0.9755	Likely pathogenic
chr1	229432862	C	T	c.148G>A	p.Gly50Ser	G50S	Likely pathogenic	PP3_Strong,PM1,PM5,PM2_Supporting	0.8538	Likely pathogenic
chr1	229432864	A	C	c.146T>G	p.Met49Arg	M49R	Likely pathogenic	PP3_Strong,PM1,PP5_Moderate,PM2_Supporting	0.9897	Likely pathogenic
chr1	229432865	T	C	c.145A>G	p.Met49Val	M49V	Pathogenic	PM1_Strong,PP3_Strong,PM5,PM2_Supporting	0.9109	Likely pathogenic
chr1	229432867	C	A	c.143G>T	p.Gly48Val	G48V	Pathogenic	PM5_Strong,PP3_Strong,PM1,PP5_Moderate,PM2_Supporting	0.9973	Likely pathogenic
chr1	229432867	C	G	c.143G>C	p.Gly48Ala	G48A	Pathogenic	PM1_Strong,PM5_Strong,PP3_Moderate,PM2_Supporting	0.9798	Likely pathogenic
chr1	229432867	C	T	c.143G>A	p.Gly48Asp	G48D	Pathogenic	PM5_Strong,PP3_Strong,PM1,PP5_Moderate,PM2_Supporting	0.9984	Likely pathogenic
chr1	229432868	C	A	c.142G>T	p.Gly48Cys	G48C	Pathogenic	PM1_Strong,PM5_Strong,PP3_Strong,PM2_Supporting	0.997	Likely pathogenic
chr1	229432868	C	G	c.142G>C	p.Gly48Arg	G48R	Pathogenic	PM5_Strong,PP3_Strong,PM1,PP5_Moderate,PM2_Supporting	0.9994	Likely pathogenic
chr1	229432868	C	T	c.142G>A	p.Gly48Ser	G48S	Pathogenic	PP5_Very Strong,PM5_Strong,PM1,PP3_Moderate,PM2_Supporting	0.9833	Likely pathogenic
chr1	229432869	G	T	c.141C>A	p.Val47=		Likely benign	BP4_Strong,BP6_Moderate,BP7,PM2_Supporting
chr1	229432873	A	G	c.137T>C	p.Met46Thr	M46T	Pathogenic	PS2_Strong,PM1_Moderate,PP2_Supporting,PM2_Moderate,PP3_Supporting	0.9962	Likely pathogenic
chr1	229432877	C	A	c.133G>T	p.Val45Phe	V45F	Pathogenic	PP5_Very Strong,PM1,PP3_Moderate,PM2_Supporting	0.939	Likely pathogenic
chr1	229432877	C	T	c.133G>A	p.Val45Ile	V45I	Uncertain significance	PM1,PM5,PM2_Supporting	0.3321	Likely benign	Likely PM1	PM1 yes	Likely pathogenic	LP no
chr1	229432878	G	A	c.132C>T	p.Gly44=		Benign	BS1,BS2,BP4_Strong,BP7
chr1	229432879	C	A	c.131G>T	p.Gly44Val	G44V	Pathogenic	PP3_Strong,PM1,PM5,PM2_Supporting,PP5	0.9645	Likely pathogenic
chr1	229432880	C	A	c.130G>T	p.Gly44Cys	G44C	Pathogenic	PP3_Very Strong,PM1,PM5,PP5_Moderate,PM2_Supporting	0.9809	Likely pathogenic
chr1	229432883	G	A	c.130-3C>T	p.?		Likely benign	BP4_Moderate,PM2_Supporting
chr1	229432884	CA	TG	c.130-5_130-4inv	p.?		Likely benign	BP4_Moderate,PM2_Supporting
chr1	229432885	A	G	c.130-5T>C	p.=, p.?		Benign	BA1,BP6_Very Strong,BP4_Strong
chr1	229432885	A	T	c.130-5T>A	p.?		Uncertain significance	PP3_Strong,PM2_Supporting			Unlikely PM1	PM1 no
chr1	229432889	C	A	c.130-9G>T	p.?		Likely benign	BP4_Strong,BP6_Moderate,PM2_Supporting
chr1	229432890	C	G	c.130-10G>C	p.=, p.?		Benign	BA1,BP6_Very Strong,BP4_Strong
chr1	229432891	G	C	c.130-11C>G	p.?		Likely benign	BP4_Strong,BP6_Moderate,PM2_Supporting
chr1	229432900	C	A	c.130-20G>T	p.?		Likely benign	BP4_Strong,BP6_Moderate,PM2_Supporting
chr1	229432956	G	T	c.129+31C>A	p.=		Benign	BA1,BP6_Very Strong,BP4_Strong
chr1	229432967	C	G	c.129+20G>C	p.?		Likely benign	BP4_Strong,BP6_Moderate,PM2_Supporting
chr1	229432971	G	A	c.129+16C>T	p.?		Benign	BS1,BS2,BP4_Strong,BP6_Strong
chr1	229432972	G	A	c.129+15C>T	p.?		Likely benign	BP4_Strong,PM2_Supporting
chr1	229432973	A	G	c.129+14T>C	p.?		Likely benign	BP4_Strong,PM2_Supporting
chr1	229432988	T	C	c.128A>G	p.Gln43Arg	Q43R	Pathogenic	PP3_Very Strong,PP5_Strong,PM1_Supporting,PM2_Supporting	0.689	Likely pathogenic
chr1	229432988	T	C	c.129+16C>T	p.=	Q43R	Pathogenic	PP3_Very Strong,PP5_Strong,PM1_Supporting,PM2_Supporting	0.689	Likely pathogenic
chr1	229432992	G	A	c.124C>T	p.His42Tyr	H42Y	Likely pathogenic	PP5_Strong,PM1,PP3_Moderate,PM2_Supporting	0.7644	Likely pathogenic
chr1	229432994	C	A	c.122G>T	p.Arg41Leu	R41L	Likely pathogenic	PP3_Strong,PM1,PM2_Supporting	0.9888	Likely pathogenic
chr1	229432994	C	T	c.122G>A	p.Arg41Gln	R41Q	Likely pathogenic	PP3_Strong,PM1,PM2_Supporting	0.9815	Likely pathogenic
chr1	229432995	G	A	c.121C>T	p.Arg41*		Likely pathogenic	PVS1,PM2_Supporting
chr1	229432995	G	C	c.121C>G	p.Arg41Gly	R41G	Likely pathogenic	PP3_Strong,PM1,PM2_Supporting	0.9917	Likely pathogenic
chr1	229432997	G	A	c.119C>T	p.Pro40Leu	P40L	Likely pathogenic	PP3_Strong,PM1,PM2_Supporting,PP5	0.9784	Likely pathogenic
chr1	229432997	G	C	c.119C>G	p.Pro40Arg	P40R	Likely pathogenic	PP3_Strong,PM1,PM5,PM2_Supporting	0.9907	Likely pathogenic
chr1	229432999	G	A	c.117C>T	p.Arg39=		Likely benign	BP4_Strong,BP6_Moderate,BP7,PM2_Supporting
chr1	229433000	C	T	c.116G>A	p.Arg39His	R39H	Likely pathogenic	PP3_Strong,PM1,PM2_Supporting	0.8633	Likely pathogenic
chr1	229433003	C	G	c.113G>C	p.Gly38Ala	G38A	Likely pathogenic	PP3_Strong,PM1,PM2_Supporting	0.9912	Likely pathogenic
chr1	229433003	C	T	c.113G>A	p.Gly38Asp	G38D	Likely pathogenic	PP3_Strong,PM1,PM2_Supporting	0.9999	Likely pathogenic
chr1	229433004	C	T	c.112G>A	p.Gly38Ser	G38S	Likely pathogenic	PP3_Strong,PM1,PM2_Supporting	0.9987	Likely pathogenic
chr1	229433006	A	C	c.110T>G	p.Val37Gly	V37G	Likely pathogenic	PM5_Strong,PM1,PP3_Moderate,PM2_Supporting	0.983	Likely pathogenic
chr1	229433006	A	G	c.110T>C	p.Val37Ala	V37A	Pathogenic	PM5_Strong,PP3_Strong,PM1,PM2_Supporting	0.9647	Likely pathogenic
chr1	229433007	C	A	c.109G>T	p.Val37Leu	V37L	Pathogenic	PP5_Very Strong,PS1,PP3_Strong,PM1,PM2_Supporting	0.9657	Likely pathogenic
chr1	229433007	C	G	c.109G>C	p.Val37Leu	V37L	Pathogenic	PS1,PP3_Strong,PP5_Strong,PM1,PM2_Supporting	0.9657	Likely pathogenic
chr1	229433008	G	A	c.108C>T	p.Ile36=		Likely benign	BP4_Strong,BP7,PM2_Supporting
chr1	229433012	G	C	c.104C>G	p.Ser35Cys	S35C	Likely pathogenic	PP3_Strong,PM1,PM2_Supporting	0.498	ambiguous
chr1	229433014	C	A	c.102G>T	p.Pro34=		Likely benign	BP4_Strong,BP6_Moderate,BP7,PM2_Supporting
chr1	229433014	C	G	c.102G>C	p.Pro34_Ser35=		Likely benign	BP4_Strong,BP7,PM2_Supporting
chr1	229433023	G	A	c.93C>T	p.Ala31_Val32=		Likely benign	BP4_Strong,BP7,PM2_Supporting
chr1	229433026	C	G	c.90G>C	p.Arg30Ser	R30S	Uncertain significance	PP3_Moderate,PM2_Supporting,PP2	0.9961	Likely pathogenic	Likely PM1	PM1 no	Likely pathogenic	LP yes
chr1	229433027	C	T	c.89G>A	p.Arg30Lys	R30K	Uncertain significance	PM2_Supporting,PP2,PP3	0.9186	Likely pathogenic	Likely PM1	PM1 no	Likely pathogenic	LP yes
chr1	229433031	G	GA	c.84_85insT	p.Pro29Serfs*2		Pathogenic	PVS1,PP5_Moderate,PM2_Supporting
chr1	229433033	G	T	c.83C>A	p.Ala28Asp	A28D	Likely pathogenic	PP3_Strong,PM2_Supporting,PP2	0.9984	Likely pathogenic
chr1	229433033	GC	CA	c.82_83delinsTG	p.Ala28Cys		Uncertain significance	PM2_Supporting,PP2			Likely PM1	PM1 no	Likely pathogenic	LP no
chr1	229433034	C	A	c.82G>T	p.Ala28Ser	A28S	Uncertain significance	PM2_Supporting,PP2	0.7099	Likely pathogenic	Likely PM1	PM1 no	Likely pathogenic	LP yes
chr1	229433034	C	G	c.82G>C	p.Ala28Pro	A28P	Likely pathogenic	PP3_Strong,PM2_Supporting,PP2	0.9979	Likely pathogenic
chr1	229433035	G	A	c.81C>T	p.Asp27=		Likely benign	BP4_Strong,BP7,PM2_Supporting
chr1	229433035	G	T	c.81C>A	p.Asp27Glu	D27E	Likely pathogenic	PP3_Strong,PM5,PM2_Supporting,PP2	0.9936	Likely pathogenic
chr1	229433036	T	C	c.80A>G	p.Asp27Gly	D27G	Likely pathogenic	PP3_Strong,PM5,PM2_Supporting,PP2	0.9976	Likely pathogenic
chr1	229433037	C	A	c.79G>T	p.Asp27Tyr	D27Y	Likely pathogenic	PP3_Strong,PM5,PM2_Supporting,PP2	0.998	Likely pathogenic
chr1	229433037	C	T	c.79G>A	p.Asp27Asn	D27N	Likely pathogenic	PP3_Strong,PM2_Supporting,PP2,PP5	0.9955	Likely pathogenic
chr1	229433043	C	T	c.73G>A	p.Gly25Arg	G25R	Likely pathogenic	PP3_Strong,PM2_Supporting,PP2	0.9991	Likely pathogenic
chr1	229433047	G	A	c.69C>T	p.Phe23=		Likely benign	BP4_Strong,BP6_Moderate,BP7,PM2_Supporting
chr1	229433055	C	T	c.61G>A	p.Ala21Thr	A21T	Likely pathogenic	PP3_Strong,PM2_Supporting,PP2	0.9077	Likely pathogenic
chr1	229433056	T	G	c.60A>C	p.Lys20Asn	K20N	Uncertain significance	PP3_Moderate,PM2_Supporting,PP2	0.9997	Likely pathogenic	Likely PM1	PM1 no	Likely pathogenic	LP yes
chr1	229433061	C	T			V19M	Uncertain significance	PM1_Moderate,PP2_Supporting,PM2_Moderate	0.6965	Likely pathogenic	Likely PM1	PM1 yes	Likely pathogenic	LP yes
chr1	229433066	C	T	c.50G>A	p.Gly17Asp	G17D	Pathogenic	PM5_Strong,PP3_Strong,PM2_Supporting,PP2	0.9986	Likely pathogenic
chr1	229433067	C	G	c.49G>C	p.Gly17Arg	G17R	Pathogenic	PP3_Strong,PM5,PP5_Moderate,PM2_Supporting,PP2	0.9989	Likely pathogenic
chr1	229433067	C	T	c.49G>A	p.Gly17Ser	G17S	Pathogenic	PP3_Strong,PP5_Strong,PM5,PM2_Supporting,PP2	0.977	Likely pathogenic
chr1	229433072	C	A	c.44G>T	p.Gly15Val	G15V	Likely pathogenic	PP3_Strong,PM2_Supporting,PP2	0.9997	Likely pathogenic
chr1	229433072	C	T	c.44G>A	p.Gly15Asp	G15D	Likely pathogenic	PP3_Strong,PM2_Supporting,PP2	0.9998	Likely pathogenic
chr1	229433076	T	A	c.40A>T	p.Asn14Tyr	N14Y	Likely pathogenic	PP3_Strong,PM2_Supporting,PP2	0.971	Likely pathogenic
chr1	229433077	G	T	c.39C>A	p.Asp13Glu	D13E	Likely pathogenic	PP3_Strong,PM2_Supporting,PP2,PP5	0.999	Likely pathogenic
chr1	229433079	C	T	c.37G>A	p.Asp13Asn	D13N	Likely pathogenic	PP3_Strong,PM2_Supporting,PP2,PP5	0.9984	Likely pathogenic
chr1	229433080	G	A	c.36C>T	p.Cys12=		Benign	BP4_Strong,BP6_Strong,BP7,PM2_Supporting
chr1	229433080	G	T	c.36C>A	p.Cys12Ter		Pathogenic	PVS1,PP5_Moderate,PM2_Supporting
chr1	229433086	G	A	c.30C>T	p.Leu10=		Likely benign	BP4_Strong,BP6_Moderate,BP7,PM2_Supporting
chr1	229433092	G	A	c.24C>T	p.Thr8_Ala9=		Likely benign	BP4_Strong,BP7,PM2_Supporting
chr1	229433092	G	T	c.24C>A	p.Thr8=		Likely benign	BP4_Strong,BP6_Moderate,BP7,PM2_Supporting
chr1	229433100	C	T	c.16G>A	p.Glu6Lys	E6K	Pathogenic	PP5_Very Strong,PM2_Supporting,PP2,PP3	0.6946	Likely pathogenic
chr1	229433101	G	C	c.15C>G	p.Asp5Glu	D5E	Likely benign	BP4_Strong,PM2_Supporting,PP2	0.0716	Likely benign
chr1	229433109	C	A	c.7G>T	p.Asp3Tyr	D3Y	Uncertain significance	PP5_Moderate,PM2_Supporting,PP2,PP3	0.5491	ambiguous	Likely PM1	PM1 no	Likely pathogenic	LP no
chr1	229433113	C	T	c.3G>A	p.Met1Ile		Likely pathogenic	PVS1,PM2_Supporting
chr1	229433115	T	C	c.1A>G	p.Met1Val		Likely pathogenic	PVS1,PM2_Supporting
	229433119	G	A	c.-4C>T	p.?		Likely benign	BP4_Moderate,BP6_Moderate,PM2_Supporting
	229433188	G	C	c.-12-61C>G	p.?		Benign	BA1,BP4_Strong,BP6_Moderate
	229433188	G	GG	c.-12-68dup	p.?		Benign	BS1,BS2,BP4_Moderate,BP6_Moderate
	229433194	GG	G	c.-12-61del	p.=		Benign	BA1,BP4_Moderate,BP6_Moderate
	229433329	A	C	c.-12-202T>G	p.?		Benign	BS1,BS2,BP4_Strong,BP6_Moderate
	229433845	C	T	c.-13+159G>A	p.?		Benign	BA1,BP4_Strong,BP6_Moderate
	229434056	A	G	c.-65T>C	p.=		Benign	BA1,BP6_Very Strong,BP4_Strong
	229434056	AG	GA	c.-66_-65delinsTC	p.=		Likely benign	BP4_Moderate,PM2_Supporting
	229434057	G	A	c.-66C>T	p.=		Benign	BA1,BP6_Very Strong,BP4_Strong
	229434178	C	T	Single allele	Single allele		Benign	BS1,BS2,BP4_Strong,BP6_Moderate
	229434248	G	T	Single allele	Single allele		Benign	BA1,BP4_Strong,BP6_Moderate

## Sheet: 3.2_Path vs Pred
Variant ID	Checked	Database (L = LOVD, H = HGMD, C = ClinVar)	cDNA change (NM_001100.4, ENST00000366684.7)	Protein change (3-letter)	Inheritance (AD = autosomal dominant, AR = autosomal recessive)	Phenotype/s (LOVD, HGMD)	ClinVar phenotype	LOVD origin	ClinVar origin	HGMD class	LOVD interpretation	ClinVar interpretation	ACMG class (VarSome)	ACMG rules (VarSome)	Haghighi 2023 ClinVar classification	Haghighi 2023 reclassification	Haghighi 2023 ACMG criteria applied	Functions of ACMG transcript	Coding impact	Frequency	Sift score	Sift prediction	Mutation taster prediction	PolyPhen-2 HVAR	PolyPhen-2 HDIV	PrimateAI	Class	Homozygous samples	Heterozygous samples	Min splice distance	DS_AG (SpliceAI)	DS_AL (SpliceAI)	DS_DG (SpliceAI)	DS_DL (SpliceAI)	DP_AG (SpliceAI)	DP_AL (SpliceAI)	DP_DG (SpliceAI)	DP_DL (SpliceAI)	CADD score	CADD prediction	BayesDel AddAF score	BayesDel AddAF prediction	BayesDel noAF score	BayesDel noAF prediction	EIGEN raw coding	EIGEN prediction	REVEL score	REVEL prediction	MetaSVM score
v7_1		L	c.(?_-12)_(*254_?)del	p.0?	AR	NEM	-	Germline	-	-	Pathogenic	-			-	-
v7_2		C	Single allele	Single allele		-	Not provided	-	Germline	-	-	Likey benign			-	-
v7_3		C	c.*248G>A			-	AAM*, CFTD*, FRCM*	-	Germline	-	-	Conflicting interpretations (Uncertain significance(2), Benign(1))			-	-
v7_4		C	c.*66G>A			-	AAM*, CFTD*, FRCM*	-	Germline	-	-	Uncertain significance			-	-
v7_5		C	c.*58dup			-	Not provided	-	Germline	-	-	Likely benign			-	-
v7_6		L	c.*20C>G	p.=		Not reported	-	Unknown	-	-	Likely benign	-			-	-
v7_7		L, H	c.1134G>T	p.*378Tyrext*47		NEM	-	De novo	-	DM	Pathogenic	-	Likely pathogenic	PM4_Very Strong,PM2_Supporting,BP4	-	-		coding	stopLoss				N				4.258	0	0	66									14.94		-0.2706	T	-0.6264	T	0.3446
v7_8		L, H	c.1133A>G	p.*378Trpext*47		NEM	-	De novo	-	DM	Pathogenic	-	Likely pathogenic	PM4_Very Strong,PM2_Supporting,BP4	-	-		coding	stopLoss				N				4.258	0	0	65									21.3		0.02815	T	-0.1973	T	0.9282
v7_9		L, H, C	c.1132T>C	p.*378Glnext*47		NEM	AAM*	Unknown	Germline	DM	Pathogenic	Pathogenic	Pathogenic	PM4_Very Strong,PP5_Moderate,PM2_Supporting,BP4	-	-		coding	stopLoss				N				5.26	0	0	64									20.6		-0.03555	T	-0.2888	T	1.029
v7_10		L, H	c.1130T>G	p.Phe377Cys	AD	NEM	-	Germline	-	DM	Pathogenic	-	Likely pathogenic	PP3_Strong,PM1,PM5,PM2_Supporting	-	-		coding	missense				D	0.996	0.997	0.9113	4.259	0	0	62									32		0.5756	D	0.589	D	0.8647		0.967		1.086
v7_11		C	c.1130T>C	p.Phe377Ser		-	NEM	-	Germline	-	-	Likely pathogenic	Likely pathogenic	PM1,PP3_Moderate,PP5_Moderate,PM2_Supporting	LP	VUS	PM2; PP3	coding	missense				D	0.986	0.959	0.9007000000000001	4.257	0	0	62									33		0.5571	D	0.5625	D	0.7662		0.925		1.097
v7_12		L, H	c.1130T>A	p.Phe377Tyr		NEM	-	De novo	-	DM	Pathogenic	-	Likely pathogenic	PM1,PM5,PP3_Moderate,PM2_Supporting	-	-		coding	missense				D	0.937	0.644	0.905	4.257	0	0	62									32		0.5423	D	0.5412	D	0.6176		0.875		1.108
v7_13		C	c.1128C>T	p.Cys376=		-	AAM*, CFTD*, FRCM*	-	Germline	-	-	Uncertain significance	Likely benign	BP4_Strong,PM2_Supporting	-	-		coding	synonymous								2.247	0	0	60									14.28
v7_14		L	c.1128C>A	p.Cys376*		NEM	-	De novo	-	-	Likely pathogenic	-	Uncertain significance	PVS1_Moderate,PM2_Supporting	-	-		coding	nonsense				D				3.263	0	0	60									45		0.5677	D	0.5776	D	0.8785
v7_15		C	c.1127G>T	p.Cys376Phe		-	AAM*	-	De novo	-	-	Pathogenic/Likely pathogenic	Pathogenic	PP3_Strong,PP5_Strong,PM1,PM2_Supporting	LP	VUS	PM2; PP3	coding	missense				D	0.995	0.995	0.8835000000000001	5.261	0	0	59									31		0.5244	D	0.5155	D	0.7618		0.955		1.047
v7_16		L, H	c.1127G>C	p.Cys376Ser		NEM	-	Germline	-	DM	Pathogenic	-	Likely pathogenic	PP3_Strong,PM1,PM5,PM2_Supporting	-	-		coding	missense				D	0.958	0.937	0.8791000000000001	4.259	0	0	59									29.1		0.5381	D	0.5351	D	0.78		0.946		1.092
v7_17		C	c.1125A>G	p.Lys375=		-	AAM*, CFTD*, FRCM*	-	Germline	-	-	Conflicting interpretations (Uncertain significance(1), Benign(3))	Likely benign	BP4_Strong,BP7,PM2_Supporting	-	-		coding	synonymous	0.000119293							2.246	0	1	57									14.36
v7_18		L, H	c.1125A>C	p.Lys375Asn		NEM	-	Germline	-	DM	Likely pathogenic	-	Pathogenic	PM5_Strong,PP3_Strong,PM1,PM2_Supporting	-	-		coding	missense				D	0.997	0.996	0.8941000000000001	5.261	0	0	57									28.6		0.3001	D	0.1933	D	0.3007		0.808		1.061
v7_19		L, H, C	c.1123A>G	p.Lys375Glu		NEM	AAM*	De novo	Germline	DM	Pathogenic	Likely pathogenic	Pathogenic	PP3_Strong,PP5_Strong,PM1,PM5,PM2_Supporting	LP	P	PS2; PM1; PM2; PP2; PP3	coding	missense				D	0.985	0.967	0.8848000000000001	5.263	0	0	55									32		0.5719	D	0.5837	D	0.7895		0.94		1.081
v7_20		L, H	c.1123A>C	p.Lys375Gln		NEM, IRM	-	Germline	-	DM	Pathogenic	-	Pathogenic	PP3_Strong,PM1,PM5,PM2_Supporting,PP5	-	-		coding	missense				D	0.979	0.966	0.8697000000000001	5.26	0	0	55									31		0.5717	D	0.5834	D	0.8463		0.952		1.061
v7_21		L, H	c.1120C>T	p.Arg374Cys		NEM	-	De novo, Germline	-	DM	Pathogenic	-	Likely pathogenic	PP3_Strong,PM1,PM5,PM2_Supporting	-	-		coding	missense				D	0.996	0.999	0.9348000000000001	4.259	0	0	52									33		0.5202	D	0.5095	D	0.4729		0.948		1.021
v7_22		L, H	c.1120C>A	p.Arg374Ser	AD	NEM	-	Germline	-	DM	Pathogenic	-	Likely pathogenic	PP3_Strong,PM1,PM2_Supporting,PP5	-	-		coding	missense				D	0.99	0.984	0.9151	4.258	0	0	52									31		0.5011	D	0.4821	D	0.3662		0.903		0.9542
v7_23		L	c.1119C>G	p.His373Gln		Not reported	-	Unknown	-	-	Likely pathogenic	-	Uncertain significance P	PM1,PP3_Moderate,PM2_Supporting	-	-		coding	missense				D	0.958	0.89	0.8914000000000001	3.285	0	0	51									31		0.4857	D	0.4599	D	0.7645		0.916		1.052
v7_24		L, H	c.1114G>T	p.Val372Phe		NEM	-	De novo	-	DM	Pathogenic	-	Likely pathogenic	PP3_Strong,PM1,PM2_Supporting,PP5	-	-		coding	missense				D	0.997	0.997	0.9174	4.258	0	0	46									29.6		0.5657	D	0.5748	D	0.8564		0.953		1.099
v7_25		C	c.1113C>G	p.Ile371Met		-	AAM*, CFTD*, FRCM*, NEM*	-	Germline	-	-	Uncertain significance	Likely pathogenic	PP3_Strong,PM1,PM2_Supporting	-	-		coding	missense	3.9764e-06			D	0.994	0.985	0.8567000000000001	4.257	0	0	45									24.9		0.2684	D	0.1478	D	0.505		0.728		0.8460000000000001
v7_26		H	c.1111A>T	p.Ile371Phe		NEM	-	-	-	DM	-	-	Likely pathogenic	PP3_Strong,PM1,PM2_Supporting	-	-		coding	missense				D	0.973	0.961	0.8726000000000002	4.257	0	0	43									32		0.5238	D	0.5147	D	0.7465		0.943		1.063
v7_27		L, H	c.1111A>C	p.Ile371Leu		NEM	-	De novo	-	DM	Pathogenic	-	Uncertain significance P	PM1,PP3_Moderate,PM2_Supporting	-	-		coding	missense				D	0.852	0.124	0.8747000000000001	3.285	0	0	43									31		0.3603	D	0.2798	D	0.4122		0.834		1.057
v7_28		C	c.1109C>A	p.Ser370Tyr		-	AAM*	-	Germline	-	-	Uncertain significance	Uncertain significance P	PM1,PP3_Moderate,PM2_Supporting	-	-		coding	missense				D	0.424	0.364	0.8834000000000001	3.285	0	0	41									25.4		0.4234	D	0.3704	D	0.3568		0.768		1.02
v7_29		L, H, C	c.1106C>T	p.Pro369Leu		NEM	AAM*	Germline	Germline	DM	Pathogenic	Likely pathogenic	Pathogenic	PP3_Strong,PP5_Strong,PM1_Supporting,PM2_Supporting	LP	LP	PS2; PM2; PP2; PP3	coding	missense		None,0.0	[None, 'D']	D	0.999	0.999	0.9011	5.26	0	0	38									32		0.5632	D	0.5712	D	0.8445		0.922		1.087
v7_30		L, H	c.1106C>A	p.Pro369His		MYOP	-	Germline	-	DM	VUS	-	Likely pathogenic	PP3_Strong,PM1,PM5,PM2_Supporting	-	-		coding	missense		None,0.0	[None, 'D']	D	0.999	1	0.8955000000000001	4.259	0	0	38									32		0.4311	D	0.3814	D	0.894		0.938		1.076
v7_31		C	c.1104C>T	p.Gly368=		-	Not provided, Not specified	-	Germline	-	-	Likely benign	Benign	BP4_Strong,BP6_Strong,BP7,PM2_Supporting	-	-		coding	synonymous	1.98817e-05							1.242	0	0	36									9.744
v7_32		C	c.1101C>T	p.Ala367=		-	Not provided	-	Germline	-	-	Uncertain significance	Likely benign	BP4_Strong,BP7,PM2_Supporting	-	-		coding	synonymous	3.9763e-06							2.246	0	0	33									11.38
v7_33		H	c.1099G>A	p.Ala367Thr		NEM	-	-	-	DM?	-	-	Uncertain significance	PM1_Supporting,PM2_Supporting	-	-		coding	missense	3.97636e-06			D	0.048	0.009	0.8378000000000001	3.262	0	0	31									23.2		0.1766	D	0.01595	D	-0.08155		0.527		0.33560000000000006
v7_34		C	c.1098G>A	p.Glu366_Ala367=		-	AAM*	-	Germline	-	-	Likely benign	Likely benign	BP4_Strong,BP7,PM2_Supporting	-	-		coding	synonymous	1.59051e-05							2.246	0	0	30									13.27
v7_35		L, H	c.1092delC	p.Tyr364*	AR	NEM	-	Germline	-	DM	Pathogenic	-	Likely pathogenic	PVS1,PM2_Supporting	-	-		coding	nonsense								4.259	0	0	24
v7_36		C	c.1083G>A	p.Lys361_Gln362=		-	AAM*	-	Germline	-	-	Likely benign	Likely benign	BP4_Strong,BP7,PM2_Supporting	-	-		coding	synonymous	3.97627e-06							2.246	0	0	15									12.35
v7_37		L	c.1076T>C	p.Ile359Thr		CM	-	De novo	-	-	Pathogenic	-	Likely pathogenic	PM1,PM5,PP3_Moderate,PM2_Supporting	-	-		coding	missense				D	0.987	0.914	0.9223	4.257	0	0	8									32		0.5531	D	0.5567	D	0.8692		0.931		1.089
v7_38		C	c.1075A>G	p.Ile359Val		-	AAM*	-	Germline	-	-	Likely pathogenic	Uncertain significance P	PM1,PM5,PM2_Supporting	-	-		coding	missense				D	0.658	0.096	0.8464	3.285	0	0	7									25		0.1762	D	0.01534	D	0.1792		0.619		0.6762000000000001
v7_39		L, H, C	c.1075A>C	p.Ile359Leu		NEM	AAM*	De novo	Germline	DM	Pathogenic	Pathogenic	Pathogenic	PS3,PM1,PP3_Moderate,PM2_Supporting,PP5	P	LP	PM2; PM6; PS3_M; PP3	coding	missense				A	0.841	0.075	0.8891000000000001	5.26	0	0	7									31		0.4964	D	0.4753	D	0.4272		0.865		1.076
v7_40		L, H, C	c.1074G>T	p.Trp358Cys		NEM/DCM	AAM*	Unknown	Germline	DM	Likely pathogenic	Pathogenic/Likely pathogenic	Pathogenic	PS1,PP3_Strong,PM1,PM2_Supporting,PP5	P	VUS	PM2; PP3	coding	missense				D	0.999	0.999	0.9438000000000001	5.262	0	0	6									32		0.5177	D	0.5059	D	0.7888		0.957		1.077
v7_41		C	c.1071G>C	p.Met357Ile		-	AAM*	-	Germline	-	-	Uncertain significance	Uncertain significance P	PM1,PP3_Moderate,PM2_Supporting	-	-		coding	missense				D	0.657	0.224	0.9061	3.285	0	0	3									27.2		0.4672	D	0.4334	D	0.4865		0.921		1.086
v7_42		C	c.1069A>G	p.Met357Val		-	Not provided	-	Germline	-	-	Uncertain significance	Uncertain significance P	PM1,PP3_Moderate,PM2_Supporting	-	-		coding	missense				D	0.532	0.218	0.8805000000000001	3.285	0	0	1									27.8		0.4831	D	0.4562	D	0.3925		0.916		1.013
v7_43		C	c.1065G>A	p.Gln355=		-	AAM*	-	Germline	-	-	Likely benign	Benign	BP4_Strong,BP6_Strong,BP7,PM2_Supporting	-	-		coding	synonymous	5.16911e-05							1.242	0	0	4									14.11
v7_44		L, H	c.1061T>C	p.Phe354Ser	AD	NEM (with intranuclear rods)	-	Germline	-	DM	Pathogenic	-	Pathogenic	PM5_Strong,PP3_Strong,PM1,PM2_Supporting	-	-		coding	missense				D	1	1	0.9016000000000001	5.261	0	0	8									33		0.5642	D	0.5727	D	0.8989		0.975		1.087
v7_45		L, H	c.1061T>A	p.Phe354Tyr	AD	NEM	-	Germline	-	DM	Pathogenic	-	Likely pathogenic	PP3_Strong,PM1,PM5,PM2_Supporting	-	-		coding	missense				D	0.983	0.909	0.9107000000000001	4.259	0	0	8									32		0.5558	D	0.5605	D	0.8214		0.919		1.087
v7_46		C	c.1060T>C	p.Phe354Leu		-	AM	-	Germline	-	-	Likely pathogenic	Pathogenic	PP3_Strong,PM1,PM5,PP5_Moderate,PM2_Supporting	-	-		coding	missense				D	0.983	0.958	0.9163	5.261	0	0	9									32		0.3977	D	0.3335	D	0.956		0.962		1.073
v7_47		C	c.1044_1060del	p.Ala349fs		-	AAM*	-	Germline	-	-	Uncertain significance	Likely pathogenic	PVS1,PM2_Supporting	-	-		NMD,coding	frameshift								4.259	0	0	9
v7_48		L, H, C	c.1057A>G	p.Thr353Ala		CM, MYOP/MD	AAM*	De novo	Germline	DM	Likely pathogenic	Uncertain significance	Uncertain significance P	PM1,PP3_Moderate,PM2_Supporting	-	-		coding	missense				D	0.911	0.403	0.8555	3.285	0	0	12									29.9		0.3193	D	0.2208	D	0.5783		0.929		1.079
v7_49		C	c.1054T>C	p.Ser352Pro		-	AAM*	-	Germline	-	-	Pathogenic	Likely pathogenic	PM1,PP3_Moderate,PP5_Moderate,PM2_Supporting	LP	LP	PS2; PM2; PP3	coding	missense				D	0.969	0.904	0.9019	4.257	0	0	15									28.3		0.4222	D	0.3687	D	0.6932		0.942		0.9921
v7_50		C	c.1050G>T	p.Ser350=		-	AAM*	-	Germline	-	-	Likely benign	Likely benign	BP4_Strong,BP6_Moderate,BP7,PM2_Supporting	-	-		coding	synonymous	3.97735e-06							2.244	0	0	19									14.01
v7_51		L, H, C	c.1049C>T	p.Ser350Leu		AM	AAM*	De novo	Germline	DM	Pathogenic	Pathogenic	Pathogenic	PP3_Strong,PP5_Strong,PM1,PM2_Supporting	-	-		coding	missense				D	0.984	0.998	0.8633000000000001	5.261	0	0	20									33		0.5528	D	0.5563	D	0.9392		0.953		1.102
v7_52		C	c.1046C>T	p.Ala349Val		-	Not provided	-	Germline	-	-	Uncertain significance	Likely pathogenic	PP3_Strong,PM1,PM2_Supporting	-	-		coding	missense				D	0.271	0.54	0.8238000000000001	4.257	0	0	23									26.7		0.5525	D	0.5558	D	0.6506		0.925		1.151
v7_53		L, H, C	c.1043T>A	p.Leu348Gln		ZBM	AAM*	De novo, germline	Germline	DM	Pathogenic	Conflicting interpretations	Likely pathogenic	PP3_Strong,PP5_Moderate,PM1_Supporting,PM2_Supporting	-	-		coding	missense				D	0.997	0.997	0.8490000000000001	4.258	0	0	26									32		0.5341	D	0.5294	D	0.9025		0.976		1.044
v7_54		L, H	c.1031delG	p.Gly344Alafs*77	AD	NEM	-	Germline	-	DM	Pathogenic	-	Likely pathogenic	PVS1,PM2_Supporting	-	-		NMD,coding	frameshift								4.259	0	0	38
v7_55		C	c.1031G>A	p.Gly344Asp		-	AAM*	-	Germline	-	-	Uncertain significance	Likely pathogenic	PP3_Strong,PM1_Supporting,PM2_Supporting	-	-		coding	missense				D	0.999	1	0.9114	4.256	0	0	38									29.2		0.5767	D	0.5907	D	1.008		0.972		0.8736000000000002
v7_56		C	c.1030G>C	p.Gly344Arg		-	Not provided	-	Germline	-	-	Uncertain significance	Likely pathogenic	PP3_Strong,PM1_Supporting,PM2_Supporting	-	-		coding	missense				D	1	1	0.907	4.256	0	0	39									28.3		0.5523	D	0.5555	D	0.9969		0.904		0.8722000000000001
v7_57		C	c.1030G>A	p.Gly344Ser		-	AAM*	-	Germline	-	-	Uncertain significance	Likely pathogenic	PP3_Strong,PM1_Supporting,PM2_Supporting	-	-		coding	missense				D	0.999	1	0.8678000000000001	4.256	0	0	39									28		0.5516	D	0.5545	D	0.8951		0.903		0.8999000000000001
v7_58		H, C	c.1029C>G	p.Ile343Met		HCM	Not provided	-	Germline	DM	-	Uncertain significance	Likely pathogenic	PP3_Strong,PM1_Supporting,PM2_Supporting	-	-		coding	missense				D	0.994	0.985	0.7682000000000001	4.256	0	0	39									24.3		0.3217	D	0.2244	D	0.3462		0.828		0.9158000000000001
v7_59		C	c.1027A>G	p.Ile343Val		-	PSHP-DM	-	Germline	-	-	Uncertain significance	Uncertain significance	PM1_Supporting,PM2_Supporting	-	-		coding	missense				D	0.678	0.157	0.7283000000000001	3.262	0	0	37									25.2		0.1741	D	0.01235	D	0.3326		0.68		0.9608000000000001
v7_60		L	c.1019C>G	p.Ser340Trp		CFTD	-	Unknown	-	-	Likely pathogenic	-	Likely pathogenic	PP3_Strong,PM1,PM2_Supporting	-	-		coding	missense				D	1	1	0.8594	4.257	0	0	29									32		0.5018	D	0.483	D	1.016		0.921		1.072
v7_61		C	c.1014A>C	p.Lys338Asn		-	AAM*	-	Germline	-	-	Uncertain significance	Pathogenic	PM5_Strong,PP3_Strong,PM1,PM2_Supporting	-	-		coding	missense				D	0.993	0.987	0.8704000000000001	5.261	0	0	24									25.1		0.1542	D	-0.01627	D	0.3674		0.843		0.9510000000000001
v7_62		L, H	c.1013A>T	p.Lys338Ile		IRM, NEM	-	Germline	-	DM	Pathogenic	-	Pathogenic	PP3_Strong,PM1,PM5,PM2_Supporting,PP5	-	-		coding	missense				D	0.993	0.884	0.8364	5.26	0	0	23									32		0.5246	D	0.5158	D	0.7574		0.974		1.08
v7_63		H	c.1013A>C	p.Lys338Thr		NEM	-	-	-	DM	-	-	Pathogenic	PM5_Strong,PP3_Strong,PM1,PM2_Supporting	-	-		coding	missense				D	0.99	0.957	0.8609000000000001	5.261	0	0	23									31		0.4758	D	0.4457	D	0.7947		0.955		1.077
v7_64		L, H	c.1012A>G	p.Lys338Glu		NEM/HCM	-	De novo		DM	Pathogenic		Pathogenic	PS3,PP3_Strong,PM1,PM5,PM2_Supporting	-	-		coding	missense				D	0.967	0.902	0.8585	5.263	0	0	22									31		0.5248	D	0.516	D	0.6995		0.95		1.064
v7_65		C	c.1010G>A	p.Arg337His		-	AAM*	-	Germline	-	-	Uncertain significance	Likely pathogenic	PP3_Strong,PM1,PM2_Supporting	-	-		coding	missense	3.97697e-06			D	0.995	0.999	0.8442000000000001	4.257	0	0	20									32		0.4089	D	0.4464	D	0.8426		0.902		1.079
v7_66		L	c.1009C>G	p.Arg337Gly	AD	NEM	-	Germline	-	-	VUS	-	Likely pathogenic	PP3_Strong,PM1,PM2_Supporting	-	-		coding	missense				D	0.995	0.997	0.8296000000000001	4.257	0	0	19									28.7		0.5223	D	0.5125	D	0.6771		0.928		1.057
v7_67		L	c.1008G>C	p.Glu336Asp		NEM	-	De novo	-	-	Pathogenic	-	Likely pathogenic	PP3_Strong,PM1,PM5,PM2_Supporting	-	-		coding	missense				D	0.911	0.542	0.8512000000000001	4.259	0	0	18									24		0.06565	T	-0.1435	T	0.3342		0.651		1.032
v7_68		L, H, C	c.1007A>C	p.Glu336Ala	AD	NEM/CAM, COM	CM (with cores)*	Germline	Germline	DM	Pathogenic	Pathogenic	Likely pathogenic	PP3_Strong,PM1,PP5_Moderate,PM2_Supporting	-	-		coding	missense				A	0.984	0.902	0.8499000000000001	4.259	0	0	17									29.3		0.3705	D	0.2944	D	0.5702		0.874		1.091
v7_69		L	c.1006G>C	p.Glu336Gln		CFTD	-	Germline	-	-	Likely pathogenic	-	Pathogenic	PM1_Strong,PP3_Strong,PM5,PM2_Supporting	-	-		coding	missense				D	0.977	0.967	0.8401000000000001	5.261	0	0	16									27.1		0.1264	D	-0.05615	D	0.5295		0.616		1.046
v7_70		L, H	c.1006G>A	p.Glu336Lys		NEM	-	De novo, germline	-	DM	Pathogenic	-	Pathogenic	PM1_Strong,PP3_Strong,PM5,PM2_Supporting	-	-		coding	missense				D	0.977	0.944	0.8950000000000001	5.261	0	0	16									28.2		0.3704	D	0.2943	D	0.4603		0.828		1.022
v7_71		L, H, C	c.1004C>T	p.Pro335Leu		MD	AAM*	Unknown	Germline	DM	Pathogenic	Likely pathogenic	Pathogenic	PM5_Strong,PP3_Strong,PM1,PP5_Moderate,PM2_Supporting	-	-		coding	missense				D	0.998	1	0.8758000000000001	5.263	0	0	14									32		0.2341	D	0.09851	D	0.5925		0.756		1.03
v7_72		C	c.1004C>G	p.Pro335Arg		-	AAM*	-	Unknown	-	-	Likely pathogenic	Pathogenic	PM5_Strong,PP3_Strong,PM1,PP5_Moderate,PM2_Supporting	LP	VUS	PM2; PP3	coding	missense				D	0.999	0.999	0.8769000000000001	5.263	0	0	14									32		0.3452	D	0.258	D	0.5989		0.842		1.03
v7_73		C	c.1004C>A	p.Pro335Gln		-	Not provided	-	Germline	-	-	Likely pathogenic	Pathogenic	PM5_Strong,PP3_Strong,PM1,PP5_Moderate,PM2_Supporting	-	-		coding	missense				D	0.999	0.998	0.8443	5.263	0	0	14									33		0.2562	D	0.1302	D	0.5258		0.815		0.9717
v7_74		C	c.1003C>G	p.Pro335Ala		-	AAM*	-	Germline	-	-	Likely pathogenic	Pathogenic	PM1_Strong,PM5_Strong,PP3_Strong,PM2_Supporting	-	-		coding	missense				D	0.962	0.934	0.8367000000000001	5.263	0	0	13									25.2		0.1872	D	0.03118	D	0.5223		0.814		1.038
v7_75		L, C	c.1001C>T	p.Pro334Leu		CFTD	AAM, AAM*	Unknown	Germline	-	Likely pathogenic	Likely pathogenic	Pathogenic	PM5_Strong,PP3_Strong,PM1,PM2_Supporting,PP5	-	-		coding	missense				D	0.999	1	0.8606000000000001	5.262	0	0	11									32		0.2809	D	0.1658	D	0.6166		0.814		1.087
v7_76		L, H, C	c.1001C>G	p.Pro334Arg		NEM	AAM	De novo	Germline	DM	Pathogenic	Likely pathogenic	Pathogenic	PP3_Strong,PP5_Strong,PM1,PM5,PM2_Supporting	-	-		coding	missense				D	1	1	0.8582000000000001	5.263	0	0	11									32		0.5612	D	0.5684	D	0.6512		0.893		1.085
v7_77		L, H, C	c.1000C>T	p.Pro334Ser		CFTD	AAM*	Unknown	Germline	DM	Pathogenic	Likely pathogenic	Pathogenic	PP3_Strong,PM1,PM5,PP5_Moderate,PM2_Supporting	-	-		coding,splicing	missense				A	0.997	0.996	0.8224	5.261	0	0	10									27.9		0.4227	D	0.3694	D	0.5981		0.919		1.097
v7_78		L, C	c.996C>A	p.Ile332=		Not reported	AAM*, CFTD*, FRCM*, NEM*	Germline	Germline	-	Benign/likely benign	Benign/Likely benign	Benign	BA1,BP6_Very Strong,BP4_Strong,BP7	-	-		coding,splicing	synonymous	0.00431113							1.229	1	4	6									13.8
v7_79		C	c.991-12G>C	p.?		-	AAM*	-	Germline	-	-	Likely benign	Likely benign	BP4_Strong,PM2_Supporting	-	-		intronic		3.97845e-06							2.247	0	0	12									0.238
v7_80		C	c.991-14G>T	p.?		-	AAM*	-	Germline	-	-	Likely benign	Likely benign	BP4_Strong,PM2_Supporting	-	-		intronic		1.97252e-05							2.247	0	0	14									1.799
v7_81		C	c.990+6TGG[3]	p.?		-	AAM*	-	Germline	-	-	Likely benign	Likely benign	BP6_Moderate,BP4,PM2_Supporting	-	-		intronic									2.248	0	0	12
v7_82		C	c.990+3G>T	p.?		-	AAM*	-	Germline	-	-	Uncertain significance	Likely benign	BP4_Moderate,PM2_Supporting	-	-		intronic,splicing		3.58101e-05							2.249	0	0	3									17.75
v7_83		L, H, C	c.990+1G>T	p.?	AR	NEM	AAM	Germline	Germline	DM	Pathogenic	Pathogenic/likely pathogenic	Pathogenic	PVS1,PP5_Very Strong,PM2_Supporting	-	-		intronic,splicing,splicing-ACMG		1.19358e-05			D				5.267	0	0	1									36		0.5864	D	0.62	D	0.9549
v7_84		C	c.986T>C	p.Ile329Thr		-	AAM*	-	Germline	-	-	Uncertain significance	Likely pathogenic	PP3_Strong,PM2_Supporting,PP2	-	-		coding,splicing	missense				D	0.252	0.031	0.8907000000000002	4.256	0	0	5									24.2		0.5258	D	0.5175	D	0.3821		0.954		0.9999
v7_85		C	c.986_989dup	p.Lys330fs		-	AAM*	-	Germline	-	-	Uncertain significance	Likely pathogenic	PVS1,PM2_Supporting	-	-		NMD,coding,splicing,splicing-ACMG	frameshift								4.259	0	0	2
v7_86		L, H, C	c.984G>C	p.Lys328Asn		NEM	AAM*	De novo	Germline	DM	Pathogenic	Pathogenic	Likely pathogenic	PP3_Strong,PP5_Moderate,PM2_Supporting,PP2	P	LP	PM2; PM5; PM6; PS3_Moderate; PP2; PP3	coding,splicing	missense		None,0.0	[None, 'D']	D	0.005	0	0.8890000000000001	4.258	0	0	7									24.4		0.1381	D	-0.03942	D	0.0291		0.599		0.6606000000000002
v7_87		C	c.984G>A	p.Lys328=		-	AAM*	-	Germline	-	-	Likely benign	Likely benign	BP4_Strong,BP6_Moderate,BP7,PM2_Supporting	-	-		coding,splicing	synonymous								2.244	0	0	7									14.38
v7_88		L, H, C	c.983_985del	p.Lys328del		NEM	AAM*	De novo	Germline	DM	Likely pathogenic	Uncertain significance	Uncertain significance	PM4,PM2_Supporting	-	-		coding,splicing	in frame								3.263	0	0	6
v7_89		C	c.981G>C	p.Met327Ile		-	AAM*	-	Germline	-	-	Uncertain significance	Uncertain significance LP	PM5,PM2_Supporting,PP2	-	-		coding,splicing	missense				D	0.004	0	0.8297000000000001	3.274	0	0	10									23.4		0.2597	D	0.1353	D	0.007489		0.49		0.24070000000000003
v7_90		L, H, C	c.980T>A	p.Met327Lys		CFTD	AAM*	Unknown	Germline	DM	Likely pathogenic	Likely pathogenic	Likely pathogenic	PP3_Moderate,PP5_Moderate,PM2_Supporting,PP2	-	-		coding	missense				D	0.032	0.002	0.8703000000000001	4.256	0	0	11									25.9		0.5216	D	0.5115	D	0.2752		0.9		0.7280000000000001
v7_91		H	c.975C>A	p.Ser325Arg		Muscle weakness	-	-	-	DM?	-	-	Uncertain significance	PM2_Supporting,PP2,PP3	-	-		coding	missense				D	0.303	0.091	0.8819000000000001	3.263	0	0	16									27		0.2422	D	0.1101	D	0.1119		0.705		0.8048000000000001
v7_92		H	c.971C>G	p.Pro324Arg		MYOP	-	-	-	DM	-	-	Likely pathogenic	PP3_Strong,PM2_Supporting,PP2	-	-		coding	missense				D	1	1	0.9039	4.256	0	0	20									32		0.5633	D	0.5713	D	0.9541		0.964		1.048
v7_93		C	c.963_968del	p.Leu322_Ala323del		-	AAM*	-	Germline	-	-	Uncertain significance	Uncertain significance	PM4,PM2_Supporting	-	-		coding	in frame								3.263	0	0	23
v7_94		C	c.966G>A	p.Leu322=		-	AAM*, CFTD*, FRCM*	-	Germline	-	-	Uncertain significance	Likely benign	BP4_Strong,BP7,PM2_Supporting	-	-		coding	synonymous								2.246	0	0	25									13.78
v7_95		C	c.965T>A	p.Leu322Gln		-	AAM*	-	Germline	-	-	Uncertain significance	Likely pathogenic	PP3_Strong,PM2_Supporting,PP2	-	-		coding	missense				D	0.993	0.991	0.8522000000000001	4.256	0	0	26									32		0.5676	D	0.5776	D	0.8195		0.977		1.097
v7_96		C	c.964C>G	p.Leu322Val		-	AAM*	-	Germline	-	-	Uncertain significance	Uncertain significance LP	PP3_Moderate,PM2_Supporting,PP2	-	-		coding	missense				D	0.911	0.542	0.811	3.274	0	0	27									28.2		0.2797	D	0.164	D	0.6182		0.784		1.11
v7_97		C	c.963G>T	p.Ala321_Leu322=		-	AAM*	-	Germline	-	-	Likely benign	Likely benign	BP4_Strong,BP7,PM2_Supporting	-	-		coding	synonymous	3.97772e-06							2.246	0	0	28									5.097
v7_98		C	c.963G>C	p.Ala321=		-	AAM*	-	Germline	-	-	Likely benign	Likely benign	BP4_Strong,BP6_Moderate,BP7,PM2_Supporting	-	-		coding	synonymous	1.19332e-05							2.244	0	0	28									5.552
v7_99		C	c.963G>A	p.Ala321=		-	AAM*	-	Germline	-	-	Likely benign	Likely benign	BP4_Strong,BP6_Moderate,BP7,PM2_Supporting	-	-		coding	synonymous	5.56881e-05							2.244	0	0	28									5.694
v7_100		C	c.960C>T	p.Thr320=		-	AAM*	-	Germline	-	-	Likely benign	Likely benign	BP4_Strong,BP6_Moderate,BP7,PM2_Supporting	-	-		coding	synonymous								2.244	0	0	31									3.646
v7_101		H	c.956T>C	p.Ile319Thr		NEM	-	-	-	DM	-	-	Uncertain significance LP	PP3_Moderate,PM2_Supporting,PP2	-	-		coding	missense		None,0.0	[None, 'D']	D	0.59	0.055	0.9197000000000001	3.274	0	0	35									31		0.5679	D	0.5779	D	0.4418		0.915		1.149
v7_102		L	c.941G>T	p.Arg314Leu		Not reported	-	Unknown	-	-	VUS	-	Likely pathogenic	PP3_Strong,PM2_Supporting,PP2	-	-		coding	missense				D	0.999	0.999	0.8740000000000001	4.256	0	0	50									29.8		0.5604	D	0.5672	D	0.9488		0.958		0.9181
v7_103		H	c.929G>A	p.Gly310Glu		DCM	-	-	-	DM?	-	-	Likely pathogenic	PP3_Strong,PM2_Supporting,PP2	-	-		coding	missense		None,0.0	[None, 'D']	D	1	1	0.9073	4.256	0	0	62									27.8		0.5771	D	0.5912	D	0.9001		0.958		0.9688000000000001
v7_104		L, H	c.925C>T	p.Pro309Ser		CM	-	Germline	-	DM	Likely pathogenic	-	Uncertain significance	PM2_Supporting,PP2,PP3	-	-		coding	missense				D	0.99	0.988	0.8642000000000001	3.263	0	0	66									28.7		0.3247	D	0.2286	D	0.7086		0.932		1.103
v7_105		L, H, C	c.923A>G	p.Tyr308Cys	AR	CM, MYOP, MD/MYOP	AAM	De novo, Germline	Germline	DM	Likely pathogenic	Conflicting interpretaitons	Likely pathogenic	PP3_Moderate,PP5_Moderate,PM2_Supporting,PP2	LP	VUS	PM2; PP2; PP3	coding	missense				D	0.808	0.88	0.9223	4.256	0	0	68									32		0.5359	D	0.532	D	0.5934		0.891		1.061
v7_106		C	c.922T>C	p.Tyr308His		-	AAM*	-	Germline	-	-	Uncertain significance	Likely pathogenic	PM5,PP3_Moderate,PM2_Supporting,PP2	-	-		coding	missense				D	0.757	0.185	0.9252	4.256	0	0	69									32		0.4416	D	0.3966	D	0.4899		0.883		1.131
v7_107		L, C	c.920T>G	p.Met307Arg		NEM	AAM*	De novo	Germline	-	Likely pathogenic	Pathogenic	Likely pathogenic	PP3_Strong,PM2_Supporting,PP2	-	-		coding	missense				D	0.064	0.012	0.8712000000000001	4.256	0	0	71									26		0.5369	D	0.5334	D	0.3276		0.936		0.8910000000000001
v7_108		C	c.911G>A	p.Gly304Asp		-	AAM*	-	Germline	-	-	Uncertain significance	Likely pathogenic	PP3_Strong,PM2_Supporting,PP2	-	-		coding	missense				D	0.998	0.999	0.9143	4.256	0	0	80									27.6		0.5602	D	0.5669	D	1.024		0.909		0.8652000000000001
v7_109		C	c.906G>A	p.Ser302_Gly303=		-	AAM*	-	Germline	-	-	Likely benign	Likely benign	BP4_Strong,BP7,PM2_Supporting	-	-		coding	synonymous	6.36603e-05							2.246	0	0	85									10.89
v7_110		L	c.911del	p.Gly304Alafs*24	AR	NEM	-	Germline	-	-	Pathogenic	-	Likely pathogenic	PVS1,PM2_Supporting	-	-		NMD,coding	frameshift								4.259	0	0	80
v7_111		L, H	c.902T>A	p.Met301Lys	AR	NEM	-	Germline	-	DM	Pathogenic	-	Uncertain significance LP	PP3_Moderate,PM2_Supporting,PP2	-	-		coding	missense				D	0.039	0.002	0.8683000000000001	3.274	0	0	89									25.4		0.5071	D	0.4907	D	0.16		0.861		0.7323000000000001
v7_112		C	c.898G>T	p.Val300Phe		-	AAM*	-	Germline	-	-	Uncertain significance	Likely pathogenic	PP3_Strong,PM2_Supporting,PP2	-	-		coding	missense				D	0.999	0.999	0.8895000000000001	4.256	0	0	90									29.8		0.5688	D	0.5793	D	0.7549		0.957		1.102
v7_113		C	c.897C>A	p.Asn299Lys		-	AAM*	-	Germline	-	-	Uncertain significance	Uncertain significance	PM2_Supporting,PP2	-	-		coding	missense				D	0.835	0.952	0.8838000000000001	3.262	0	0	89									23.8		0.1425	D	-0.03315	D	-0.6142		0.545		0.6426000000000002
v7_114		L, H	c.889G>A	p.Ala297Thr		MYOP, MD/MYOP	-	De novo	-	DM	VUS	-	Uncertain significance	PM2_Supporting,PP2	-	-		coding	missense				D	0.077	0.033	0.8647000000000001	3.262	0	0	81									23.2		0.2976	D	0.1897	D	-0.001684		0.764		0.8089000000000001
v7_115		L	c.888T>G	p.Tyr296*		NEM	-	Unknown	-	-	Pathogenic	-	Likely pathogenic	PVS1,PM2_Supporting	-	-		NMD,coding	nonsense				A				4.259	0	0	80									36		0.5972	D	0.62	D	-0.1479
v7_116		C	c.888T>C	p.Tyr296=		-	AAM*, CFTD*, FRCM*	-	Germline	-	-	Conflicting interpretations	Likely benign	BP4_Strong,BP7,PM2_Supporting	-	-		coding	synonymous	1.59155e-05							2.246	0	0	80									10.1
v7_117		C	c.882C>T	p.Asp294=		-	AAM*	-	Germline	-	-	Likely benign	Likely benign	BP4_Strong,BP6_Moderate,BP7,PM2_Supporting	-	-		coding	synonymous	9.94898e-05							2.244	0	0	74									11.79
v7_118		L, H, C	c.881A>T	p.Asp294Val		CFTD	AAM	Germline	Germline	DM	Pathogenic	Pathogenic	Pathogenic	PS3_Very Strong,PP3_Strong,PM2_Supporting,PP2	-	-		coding	missense				A	0.997	0.997	0.8419000000000001	5.264	0	0	73									32		0.5289	D	0.522	D	0.7447		0.979		1.096
v7_119		L, H	c.880G>T	p.Asp294Tyr		CFTD, DCM (modifier)	-	Germline	-	DM?	VUS	-	Likely pathogenic	PP3_Strong,PM5,PM2_Supporting,PP2	-	-		coding	missense				D	0.999	1	0.8759000000000001	4.258	0	0	72									31		0.5343	D	0.5297	D	0.8163		0.98		1.099
v7_120		H	c.874A>G	p.Arg292Gly		CM	-	-	-	DM	-	-	Likely pathogenic	PP3_Strong,PM1,PM2_Supporting	-	-		coding	missense				D	0.999	0.999	0.8661000000000001	4.257	0	0	66									25.9		0.5102	D	0.4951	D	0.3973		0.926		1.017
v7_121		L, H	c.871A>T	p.Ile291Phe		NEM	-	Germline	-	DM	Pathogenic	-	Likely pathogenic	PP3_Strong,PM1,PM2_Supporting	-	-		coding	missense				D	0.582	0.58	0.8629000000000001	4.257	0	0	63									29.7		0.5321	D	0.5265	D	0.4769		0.938		1.049
v7_122		L, H, C	c.868G>C	p.Asp290His		NEM	AAM, Inborn genetic diseases	De novo	Germline	DM	Pathogenic	Pathogenic	Pathogenic	PP3_Strong,PP5_Strong,PM1_Supporting,PM2_Supporting	P	LP	PM6_Strong; PM2; PP2; PP3	coding	missense				D	0.999	1	0.9202	5.26	0	0	60									32		0.5776	D	0.592	D	0.8445		0.985		1.073
v7_123		L, H	c.868G>A	p.Asp290Asn		NEM	-	De novo, Germline	-	DM	Pathogenic/likely pathogenic	-	Likely pathogenic	PP3_Strong,PM1,PM5,PM2_Supporting	-	-		coding	missense				D	0.987	0.995	0.9132	4.259	0	0	60									32		0.1855	D	0.02863	D	0.8673		0.879		1.078
v7_124		L, C	c.867C>T	p.Ile289=		Not reported	AAM*, CFTD*, FRCM*	Unknown	Germline	-	Likely benign	Conflicting interpretations	Likely benign	BP4_Strong,BP7,PM2_Supporting	-	-		coding	synonymous	4.77749e-05							2.246	0	0	59									12.61
v7_125		C	c.866T>A	p.Ile289Asn		-	AAM*	-	Germline	-	-	Uncertain significance	Uncertain significance P	PM1,PP3_Moderate,PM2_Supporting	-	-		coding	missense				D	0.905	0.893	0.8809000000000001	3.285	0	0	58									32		0.4917	D	0.4685	D	0.7512		0.923		1.071
v7_126		L, H	c.863A>G	p.Asp288Gly		NEM	-	Germline		DM	Pathogenic		Pathogenic	PS3,PP3_Strong,PM1,PM2_Supporting	-	-		coding	missense				D	0.997	0.991	0.8876000000000002	5.261	0	0	55									32		0.5593	D	0.5656	D	0.8589		0.983		1.094
v7_127		L, H	c.854T>G	p.Met285Arg		NEM	-	De novo, Germline	-	DM	Likely pathogenic	-	Likely pathogenic	PP3_Strong,PM1,PM5,PM2_Supporting	-	-		coding	missense				D	0.911	0.864	0.9176000000000001	4.259	0	0	46									31		0.5036	D	0.4857	D	0.6929		0.944		0.9878
v7_128		L, H	c.854T>A	p.Met285Lys		NEM	-	De novo	-	DM	Pathogenic	-	Likely pathogenic	PP3_Strong,PM1,PM2_Supporting,PP5	-	-		coding	missense				D	0.911	0.55	0.9222	4.258	0	0	46									31		0.4967	D	0.4757	D	0.5801		0.95		0.9977
v7_129		H	c.848G>A	p.Ser283Asn		HCM	-	-	-	DM	-	-	Uncertain significance	PM1,PM2_Supporting	-	-		coding	missense				D				3.263	0	0	40									23.8		0.2215	D	0.08041	D	0.03283
v7_130		L, H, C	c.846C>G	p.Asn282Lys		NEM	AAM*	De novo	Germline	DM	Pathogenic	Pathogenic	Pathogenic	PS1,PP3_Strong,PM1,PP5_Moderate,PM2_Supporting	-	-		coding	missense				D	0.991	0.991	0.8515	5.263	0	0	38									29.6		0.1984	D	0.04722	D	0.3444		0.85		1.001
v7_131		C	c.844A>C	p.Asn282His		-	AAM*	-	Germline	-	-	Likely pathogenic	Pathogenic	PM5_Strong,PP3_Strong,PM1,PM2_Supporting	-	-		coding	missense				D	0.996	0.993	0.8044	5.261	0	0	36									31		0.2518	D	0.124	D	0.753		0.94		1.1
v7_132		C	c.842A>G	p.Tyr281Cys		-	NEM	-	De novo	-	-	Pathogenic	Likely pathogenic	PM1,PM5,PP3_Moderate,PP5_Moderate,PM2_Supporting	-	-		coding	missense				D	0.91	0.975	0.917	4.259	0	0	34									31		0.465	D	0.4301	D	0.6461		0.923		1.057
v7_133		L, H, C	c.841T>C	p.Tyr281His		NEM	AAM*	De novo, Germline	Germline	DM	Pathogenic	Pathogenic	Pathogenic	PP5_Strong,PM1,PM5,PP3_Moderate,PM2_Supporting	-	-		coding	missense				D	0.883	0.757	0.9202	5.261	0	0	33									27.8		0.4932	D	0.4707	D	0.5508		0.917		0.9560000000000001
v7_134		L, H	c.834G>T	p.Glu278Asp		NEM	-	Unknown	-	DM	VUS	-	Uncertain significance P	PM1,PP3_Moderate,PM2_Supporting	-	-		coding	missense				D	0.975	0.789	0.8859000000000001	3.285	0	0	26									24.8		0.3142	D	0.2135	D	0.1586		0.795		0.8107000000000001
v7_135		L	c.824G>C	p.Gly275Ala		NEM	-	De novo	-	-	Likely pathogenic	-	Likely pathogenic	PP3_Strong,PM1,PM2_Supporting	-	-		coding	missense				D	0.996	0.998	0.8953000000000001	4.257	0	0	16									27.6		0.5697	D	0.5805	D	0.9187		0.985		1.058
v7_136		L, H, C	c.821C>T	p.Ala274Val		NEM	PSHP-DM	De novo	Germline	DM	Pathogenic	Pathogenic	Pathogenic	PP5_Very Strong,PM1,PM5,PM2_Supporting	-	-		coding	missense				D	0.001	0.0	0.8733000000000001	5.263	0	0	13									23.8		0.2352	D	0.1	D	-0.02456		0.603		0.3542
v7_137		L, H, C	c.821C>A	p.Ala274Glu		NEM	AAM*	Germline	Germline	DM	Likely pathogenic	Pathogenic	Pathogenic	PP5_Strong,PM1,PM5,PM2_Supporting,PP3	-	-		coding	missense				D	0.129	0.019	0.8918000000000001	5.26	0	0	13									24.8		0.4603	D	0.4234	D	-0.06864		0.709		0.29350000000000004
v7_138		C	c.819_820delinsTT	p.Ala274Ser		-	AAM*	-	Germline	-	-	Uncertain significance	Likely pathogenic	PM5_Strong,PM1,PM2_Supporting	-	-		coding	missense								4.257	0	0	11
v7_139		L	c.818C>G	p.Ser273Trp		NEM	-	Unknown	-	-	Likely pathogenic	-	Uncertain significance P	PM1,PP3_Moderate,PM2_Supporting	-	-		coding,splicing	missense				D	0.946	0.992	0.8513000000000001	3.285	0	0	10									33		0.4983	D	0.478	D	0.8333		0.856		1.075
v7_140		L, H	c.814G>C	p.Glu272Gln		NEM	-	Germline	-	DM	Pathogenic	-	Uncertain significance P	PM1,PP3_Moderate,PM2_Supporting	-	-		coding,splicing	missense				D	0.994	0.996	0.8103	3.285	0	0	6									29.3		0.4641	D	0.4289	D	0.8685		0.927		1.102
v7_141		L, H, C	c.812T>G	p.Met271Arg		NEM	AAM*	De novo	Germline	DM	Pathogenic	Likely pathogenic	Pathogenic	PP3_Strong,PP5_Strong,PM2_Supporting,PP2	LP	LP	PM6_S; PM2; PP3	coding,splicing	missense				D	0.001	0.0	0.8372	5.26	0	0	4									25.4		0.4542	D	0.4147	D	-0.01392		0.812		0.19090000000000004
v7_142		H, C	c.811A>G	p.Met271Val		FSPM, CM	AAM*	-	Germline	DM	-	Uncertain significance	Likely pathogenic	PM1,PM5,PM2_Supporting,PP3	-	-		coding,splicing	missense				D	0.013	0.006	0.7653000000000001	4.256	0	0	3									23.6		0.4569	D	0.4186	D	-0.01159		0.767		0.3672
v7_143		L, H, C	c.809G>A	p.Gly270Asp		NEM	NEM, Neurodevelopmental delay	Germline, De novo	Germline	DM	Pathogenic	Pathogenic/Likely pathogenic	Pathogenic	PP3_Very Strong,PP5_Very Strong,PM5_Strong,PM2_Supporting,PP2	P/LP	P	PM1; PM2; PM6; PP2; PP3	coding,splicing,splicing-ACMG	missense				D	0.999	1.0	0.8776000000000002	5.272	0	0	1									32		0.547	D	0.5479	D	0.6984		0.941		1.09
v7_144		L, H	c.809-1G>T	p.?	AR	NEM	-	Germline	-	DM	Pathogenic	-	Likely pathogenic	PVS1,PM2_Supporting	-	-		intronic,splicing,splicing-ACMG					D				4.259	0	0	1									33		0.5972	D	0.62	D	1.006
v7_145		L, H, C	c.809-2A>T	p.?	AR	NEM	AAM	Germline	Unknown	DM	Likely pathogenic	Pathogenic	Pathogenic	PVS1,PP5_Moderate,PM2_Supporting	-	-		intronic,splicing,splicing-ACMG		4.07272e-06			D				5.261	0	0	2									33		0.5972	D	0.62	D	0.9088
v7_146		C	c.809-9G>A	p.?		-	AAM*	-	Germline	-	-	Uncertain significance	Likely benign	BP4_Strong,PM2_Supporting	-	-		intronic,splicing									2.247	0	0	9									20.1
v7_147		C	c.809-10C>A	p.?		-	AAM*	-	Germline	-	-	Uncertain significance	Uncertain significance P	PP3_Strong,PM2_Supporting	-	-		intronic,splicing									3.285	0	0	10									19.98
v7_148		C	c.809-11G>A	p.?		-	AAM*	-	Germline	-	-	Likely benign	Likely benign	BP4_Strong,PM2_Supporting	-	-		intronic		6.59709e-06							2.247	0	0	11									1.537
v7_149		C	c.809-13_809-12dup	p.?		-	AAM*, CFTD*, FRCM*, NEM*	-	Germline	-	-	Conflicting interpretations	Likely benign	BP4_Moderate,PM2_Supporting	-	-		intronic		7.79633e-05							2.249	0	0	12
v7_150		C	c.809-14_809-13insT	p.?		-	AAM*	-	Germline	-	-	Likely benign	Likely benign	BP4_Moderate,PM2_Supporting	-	-		intronic		4.1025e-06							2.249	0	0	14
v7_151	VarSome needed	C	c.809-13dup	p.?		-	AAM*, CFTD*, FRCM*, NEM*	-	Germline	-	-	Benign/Likely benign			-	-
v7_152		C	c.809-14_809-13insA	p.?		-	AAM*, CFTD*, FRCM*, NEM*	-	Germline	-	-	Conflicting interpretations	Likely benign	BP4_Moderate,PM2_Supporting	-	-		intronic		1.23075e-05							2.249	0	0	14
v7_153		L	c.809-12dup	p.=		None	-	Germline	-	-	Benign, VUS	-	Benign	BA1,BP6_Very Strong,BP4_Moderate	-	-		intronic		0.12766							1.232	0	0	12
v7_154		C	c.809-35_809-14delinsAGCTTCTGCTCACGCTCCCCCC	p.?			Not specified	-	Germline	-	-	Benign/Likely benign	Likely benign	BP6_Moderate,BP4,PM2_Supporting	-	-		intronic									2.248	0	0	14
v7_155		C	c.809-14G>T	p.?		-	AAM*	-	Germline	-	-	Likely benign	Likely benign	BP4_Strong,BP6_Moderate,PM2_Supporting	-	-		intronic									2.245	0	0	14									3.724
v7_156		L, C	c.809-14G>C	p.=, p.?		None	AAM*, CFTD*, FRCM*	Germline	Germline	-	Benign	Benign	Benign	BA1,BP6_Very Strong,BP4_Strong	-	-		intronic		0.195076							1.23	0	0	14									3.903
v7_157		C	c.809-14G>A	p?		-	AAM*	-	Germline	-	-	Likely benign	Likely benign	BP4_Strong,PM2_Supporting	-	-		intronic		1.2592e-05							2.247	0	0	14									4.517
v7_158		C	c.809-14del	p?		-	Not provided	-	Germline	-	-	Benign	Likely benign	BP4_Moderate,BP6_Moderate,PM2_Supporting	-	-		intronic									2.247	0	0	14
v7_159		C	c.809-14delinsCC	p?		-	Not specified	-	Germline	-	-	Benign	Likely benign	BP6_Strong,BP4_Moderate,PM2_Supporting	-	-		intronic									2.245	0	0	14
v7_160		C	c.809-16_809-15insG	p?		-	CFTD*, FRCM*, NEM*	-	Germline	-	-	Uncertain significance	Likely benign	BP4_Moderate,PM2_Supporting	-	-		intronic		4.13363e-06							2.249	0	0	16
v7_161		C	c.809-18_809-17insT	p?		-	AAM*	-	Germline	-	-	Likely benign	Likely benign	BP4_Moderate,BP6_Moderate,PM2_Supporting	-	-		intronic		0.000113898							2.247	0	1	18
v7_162	VarSome needed	C	c.809-18dup	p?		-	AAM*	-	Germline	-	-	Benign/Likely benign			-	-
v7_163		C	c.809-19_809-18insA	p?		-	PSHP-DM	-	Unknown	-	-	Uncertain significance	Likely benign	BP4_Moderate,PM2_Supporting	-	-		intronic									2.249	0	0	19
v7_164		L	c.809-15dup	p.=		Not reported	-	Unknown	-	-	Benign, Likely benign	-	Benign	BP6_Very Strong,BS1,BS2,BP4_Moderate	-	-		intronic		0.00275346							1.232	0	1	15
v7_165		C	c.809-35_809-19delinsAGCTTCTGCTCACGCTC	p?		-	Not specified	-	Germline	-	-	Likely benign	Likely benign	BP6_Moderate,BP4,PM2_Supporting	-	-		intronic									2.248	0	0	19
v7_166		L, C	c.809-35del	p.=		None	Not provided, Not specified	Germline	Germline	-	Benign	Benign	Benign	BA1,BP6_Very Strong,BP4_Strong	-	-		intronic		0.145713							1.23	0	0	35
v7_167		C	c.809-43G>T	p?		-	Not provided	-	Germline	-	-	Likely benign	Benign	BS1,BS2,BP4_Strong,BP6_Moderate	-	-		intronic		0.00174825							1.236	0	1	43									0.655
v7_168		C	c.808+18T>C	p?		-	AAM*	-	Germline	-	-	Likely benign	Likely benign	BP4_Strong	-	-		intronic		4.3367e-06							2.246	0	0	18									0.368
v7_169		C	c.808+16C>G	p?		-	AAM*	-	Germline	-	-	Likely benign	Likely benign	BP4_Strong,PM2_Supporting	-	-		intronic									2.247	0	0	16									6.563
v7_170		C	c.808+13C>T	p?		-	AAM*	-	Germline	-	-	Likely benign	Benign	BS1,BS2,BP4_Strong,BP6_Strong	-	-		intronic		0.00010779							1.234	0	2	13									6.059
v7_171		C	c.808+9C>A	p?		-	AAM*	-	Germline	-	-	Likely benign	Likely benign	BP4_Strong,BP6_Moderate,PM2_Supporting	-	-		intronic,splicing									2.245	0	0	9									8.33
v7_172		C	c.808+7C>G	p?		-	Not provided	-	Germline	-	-	Likely benign	Likely benign	BP4_Strong,BP6_Moderate,PM2_Supporting	-	-		intronic,splicing									2.245	0	0	7									6.454
v7_173		C	c.808+6C>A	p?		-	AAM*	-	Germline	-	-	Uncertain significance	Likely benign	BP4_Strong	-	-		intronic,splicing		8.4804e-06							2.246	0	1	6									10.56
v7_174		C	c.808+3G>A	p?		-	AAM*	-	Germline	-	-	Uncertain significance	Likely benign	BP4_Strong,PM2_Supporting	-	-		intronic,splicing		4.19354e-06							2.247	0	1	3									12.63
v7_175		L, H	c.807_808delCGinsAA	p.Gly270Ser		NEM	-	Germline	-	DM	Pathogenic	-	Likely pathogenic	PM5_Strong,PM1,PM2_Supporting	-	-		coding,splicing,splicing-ACMG	missense								4.257	0	0	1
v7_176		L, H, C	c.808G>T	p.Gly270Cys		NEM	AAM*	De novo, Germline	Germline	DM	Pathogenic	Pathogenic	Pathogenic	PP3_Very Strong,PS3,PM5_Strong,PM1,PM2_Supporting,PP5	P	P	PM6_S; PM2; PS4_M; PP2; PP3; PS3_P	coding,splicing,splicing-ACMG	missense				A	1.0	1.0	0.8528000000000001	5.27	0	0	1									34		0.5583	D	0.5641	D	0.9431		0.983		1.026
v7_177		L, H, C	c.808G>C	p.Gly270Arg		NEM	AAM*, NMD*	De novo, Germline	Germline	DM	Pathogenic	Pathogenic	Pathogenic	PP3_Very Strong,PM5_Strong,PP5_Strong,PM1,PM2_Supporting	P	P	PS2_VeryStrong; PM2; PM5; PS3_Moderate; PP2; PP3	coding,splicing,splicing-ACMG	missense				D	1.0	1.0	0.8706000000000002	5.269	0	0	1									33		0.5581	D	0.5639	D	0.9586		0.983		1.03
v7_178		L, H	c.808G>A	p.Gly270Ser		NEM	-	De novo	-	DM	Pathogenic	-	Pathogenic	PP3_Very Strong,PM5_Strong,PM1,PM2_Supporting	-	-		coding,splicing,splicing-ACMG	missense				D	0.999	1.0	0.8263	5.265	0	0	1									33		0.5281	D	0.5207	D	0.8369		0.958		1.091
v7_179		C	c.803T>C	p.Phe268Ser		-	AAM	-	De novo	-	-	Pathogenic	Likely pathogenic	PM1,PM5,PP3_Moderate,PP5_Moderate,PM2_Supporting	P	LP	PS2; PM2; PP3	coding,splicing	missense				D	0.402	0.108	0.8398000000000001	4.259	0	0	6									28.1		0.5374	D	0.5341	D	0.3429		0.917		1.057
v7_180		L, H	c.802T>C	p.Phe268Leu		NEM	-	De novo, Germline	-	DM	Pathogenic	-	Pathogenic	PP5_Strong,PM1,PM5,PP3_Moderate,PM2_Supporting	-	-		coding,splicing	missense				D	0.068	0.01	0.8588000000000001	5.261	0	0	7									23.7		0.4944	D	0.4723	D	-0.1495		0.631		0.1346
v7_181		L, H, C	c.800C>G	p.Ser267Cys		NEM	AAM*	Germline	Germline	DM	Pathogenic	Uncertain significance	Likely pathogenic	PP3_Strong,PM1,PM2_Supporting	-	-		coding,splicing	missense				D	0.975	0.997	0.8207000000000001	4.257	0	0	9									32		0.5464	D	0.5471	D	0.9493		0.951		1.09
v7_182		C	c.797C>T	p.Pro266Leu		-	AAM*	-	Germline	-	-	Uncertain significance	Likely pathogenic	PP3_Strong,PM1,PM2_Supporting	-	-		coding	missense				D	1.0	1.0	0.8573000000000001	4.257	0	0	12									32		0.5817	D	0.5977	D	1.058		0.935		1.004
v7_183		C	c.796C>T	p.Pro266Ser		-	AAM*	-	Germline	-	-	Uncertain significance	Likely pathogenic	PP3_Strong,PM1,PM2_Supporting	-	-		coding	missense				D	0.997	0.999	0.8137000000000001	4.257	0	0	13									29.4		0.5779	D	0.5924	D	0.9234		0.984		1.05
v7_184		L, H	c.796C>A	p.Pro266Thr		NEM	-	Germline	-	DM	Pathogenic	-	Likely pathogenic	PP3_Strong,PM1,PM2_Supporting	-	-		coding	missense				D	0.998	0.999	0.8304	4.257	0	0	13									28.8		0.5783	D	0.5929	D	0.9285		0.994		1.043
v7_185		L, H	c.794A>T	p.Gln265Leu		NEM	-	De novo	-	DM	Pathogenic	-	Likely pathogenic	PP3_Strong,PM1,PM2_Supporting,PP5	-	-		coding	missense				D	0.915	0.762	0.7212000000000001	4.258	0	0	15									32		0.5708	D	0.5821	D	0.7783		0.98		1.089
v7_186		C	c.794A>G	p.Gln265Arg		-	NEM	-	Germline	-	-	Likely pathogenic	Likely pathogenic	PM1,PM5,PP3_Moderate,PM2_Supporting	-	-		coding	missense				D	0.943	0.677	0.7633000000000001	4.257	0	0	15									27.1		0.4917	D	0.4686	D	0.5727		0.879		1.061
v7_187		C	c.786G>C	p.Thr262=		-	AAM*, CFTD*, FRCM*	-	-	-	-	-	Likely benign	BP4_Strong,BP7,PM2_Supporting	-	-		coding	synonymous	0.000339268							2.246	0	0	23									10.9
v7_188		L	c.784A>C	p.Thr262Pro		Not reported	-	Unknown	-	-	VUS	-	Uncertain significance	PM1,PM2_Supporting	-	-		coding	missense				D	0.289	0.013	0.7767000000000001	3.263	0	0	25									23.7		0.4318	D	0.3824	D	-0.1748		0.584		0.2614
v7_189		L, H, C	c.782A>T	p.Glu261Val	AR	NEM	AAM*, AM*, CFTD*, PSHP-DM*	Germline	Germline	DM	Pathogenic	Pathogenic/Likely pathogenic	Pathogenic	PP5_Very Strong,PP3_Strong,PM1,PM2_Supporting	LP	P	PS3; PM2; PM3; PP2; PP3	coding	missense				A	0.996	0.977	0.7776000000000001	5.265	0	0	27									32		0.56	D	0.5666	D	0.9887		0.914		0.9741
v7_190		C	c.774C>T	p.Arg258=		-	AAM*	-	Germline	-	-	Likely benign	Likely benign	BP4_Strong,BP6_Moderate,BP7,PM2_Supporting	-	-		coding	synonymous	4.01281e-06							2.244	0	0	35									12.79
v7_191		L, H	c.773G>T	p.Arg258Leu		NEM	-	Germline	-	DM	Pathogenic	-	Pathogenic	PP3_Strong,PM1,PM5,PM2_Supporting,PP5	-	-		coding	missense				D	0.994	0.993	0.7975	5.26	0	0	36									29		0.4973	D	0.4765	D	0.7634		0.91		1.031
v7_192		L, H, C	c.773G>A	p.Arg258His		NEM	Not provided	De novo, Germline	Germline	DM	Pathogenic	Pathogenic	Pathogenic	PP3_Strong,PP5_Strong,PM1,PM5,PM2_Supporting	-	-		coding	missense				D	0.997	0.999	0.7945	5.263	0	0	36									29.2		0.5241	D	0.5151	D	0.8569		0.954		1.1
v7_193		L, H	c.772C>G	p.Arg258Gly	AD	CM, NMD	-	Germline	-	DM	Likely pathogenic	-	Pathogenic	PM5_Strong,PP3_Strong,PM1,PM2_Supporting	-	-		coding	missense				D	0.997	0.997	0.7739	5.261	0	0	37									32		0.5365	D	0.5329	D	0.9452		0.976		1.096
v7_194		L, H	c.770T>G	p.Phe257Cys		NEM	-	Germline	-	DM	Pathogenic	-	Likely pathogenic	PP3_Strong,PM1,PM2_Supporting	-	-		coding	missense				D	0.999	0.999	0.8843000000000001	4.257	0	0	39									31		0.5527	D	0.5561	D	0.9159		0.972		1.086
v7_195		H	c.767G>T	p.Arg256Leu		AMC	-	-	-	DM	-	-	Pathogenic	PM5_Strong,PP3_Strong,PM1,PM2_Supporting	-	-		coding	missense				D	0.989	0.993	0.8981000000000001	5.261	0	0	42									32		0.553	D	0.5565	D	0.7907		0.968		1.1
v7_196		L, H, C	c.767G>A	p.Arg256His		DCM	AAM*	Germline	Germline	DM	Likely pathogenic	Pathogenic	Pathogenic	PP3_Strong,PM1,PM5,PP5_Moderate,PM2_Supporting	-	-		coding	missense				D	0.995	0.999	0.8974000000000001	5.261	0	0	42									32		0.5672	D	0.577	D	1.039		0.957		1.035
v7_197		C	c.766C>T	p.Arg256Cys		-	AAM (hypotonia and contractures)	-	De novo	-	-	Likely pathogenic	Pathogenic	PP3_Strong,PM1,PM5,PP5_Moderate,PM2_Supporting	LP	LP	PS2; PM2; PP3	coding	missense				D	0.998	1.0	0.9141	5.261	0	0	43									33		0.5501	D	0.5524	D	0.8443		0.974		1.095
v7_198		L, H	c.766C>G	p.Arg256Gly		CM/DCM, MYOP, DCM	-	Germline	-	DM?	Likely pathogenic	-	Pathogenic	PM5_Strong,PP3_Strong,PM1,PM2_Supporting	-	-		coding	missense				D	0.995	0.997	0.8877000000000002	5.261	0	0	43									32		0.5441	D	0.5438	D	0.9041		0.917		1.069
v7_199		L, H	c.764A>G	p.Glu255Gly		NEM	-	De novo	-	DM	Pathogenic	-	Likely pathogenic	PP3_Strong,PM1,PM2_Supporting	-	-		coding	missense				D	0.997	0.996	0.8469000000000001	4.257	0	0	45									32		0.5338	D	0.529	D	0.9457		0.945		1.058
v7_200		C	c.762C>G	p.Asn254Lys		-	AAM*	-	Germline	-	-	Likely pathogenic	Likely pathogenic	PP3_Strong,PM1,PP5_Moderate,PM2_Supporting	-	-		coding	missense				D	0.998	0.998	0.8392000000000001	4.259	0	0	47									25.6		0.1028	D	-0.09015	T	0.05196		0.672		0.6154000000000001
v7_201		L, H	c.760A>T	p.Asn254Tyr		NEM	-	Germline	-	DM	Pathogenic	-	Likely pathogenic	PP3_Strong,PM1,PM5,PM2_Supporting	-	-		coding	missense				D	0.999	0.999	0.8204	4.259	0	0	49									32		0.4074	D	0.3474	D	0.7381		0.942		0.9927
v7_202		L, H	c.760A>C	p.Asn254His		NEM	-	De novo	-	DM	Pathogenic	-	Likely pathogenic	PP3_Strong,PM1,PM5,PM2_Supporting	-	-		coding	missense				D	0.998	0.996	0.8049000000000001	4.259	0	0	49									30		0.2219	D	0.08103	D	0.7652		0.945		1.035
v7_203		L, H	c.758G>A	p.Gly253Asp		NEM	-	De novo, Germline	-	DM	Pathogenic	-	Likely pathogenic	PP3_Strong,PM1,PM2_Supporting,PP5	-	-		coding	missense				D	0.999	1.0	0.9359000000000001	4.258	0	0	51									29.5		0.569	D	0.5795	D	0.8924		0.976		1.086
v7_204		C	c.757G>T	p.Gly253Cys	AD	-	AAM	-	Germline	-	-	Uncertain significance	Likely pathogenic	PP3_Strong,PM1,PM5,PM2_Supporting	-	-		coding	missense				D	1.0	1.0	0.9232	4.259	0	0	52									32		0.5736	D	0.5861	D	0.9383		0.981		1.073
v7_205		L, H	c.757G>C	p.Gly253Arg		NEM, DM	-	Germline	-	DM	Pathogenic	-	Likely pathogenic	PP3_Strong,PM1,PM5,PM2_Supporting	-	-		coding	missense				D	1.0	1.0	0.933	4.259	0	0	52									31		0.5733	D	0.5857	D	0.9479		0.993		1.067
v7_206		C	c.751A>T	p.Thr251Ser		-	AAM*	-	Germline	-	-	Uncertain significance	Likely pathogenic	PP3_Strong,PM1,PM2_Supporting	-	-		coding	missense				D	0.957	0.686	0.8250000000000001	4.257	0	0	58									28.3		0.3268	D	0.2317	D	0.532		0.917		1.069
v7_207		L, H, C	c.749T>C	p.Ile250Thr	AR	NEM, MFM	Abnormality of the musculature	Unknown	Germline	DM	Pathogenic	Conflicting interpretations	Likely pathogenic	PP3_Strong,PM1,PM2_Supporting,PP5	-	-		coding	missense	6.58371e-06			D	0.987	0.914	0.9157000000000001	4.258	0	0	60									31		0.5785	D	0.5932	D	0.9473		0.976		1.048
v7_208		C	c.744G>A	p.Gln248=		-	AAM*	-	Germline	-	-	Likely benign	Likely benign	BP4_Strong,BP6_Moderate,BP7,PM2_Supporting	-	-		coding	synonymous	1.31534e-05							2.244	0	0	65									13.53
v7_209		L, H	c.743A>G	p.Gln248Arg	AD	NEM	-	Germline	-	DM	Pathogenic	-	Pathogenic	PP3_Strong,PM1,PM5,PM2_Supporting,PP5	-	-		coding	missense				D	0.943	0.544	0.8200000000000001	5.26	0	0	66									26.4		0.493	D	0.4704	D	0.4979		0.923		0.9694
v7_210		L, H, C	c.742C>A	p.Gln248Lys		NEM	AAM*	Germline	Germline	DM	Pathogenic	Uncertain significance	Pathogenic	PP3_Strong,PM1,PM5,PM2_Supporting,PP5	-	-		coding	missense				D	0.868	0.443	0.8242	5.26	0	0	67									29.3		0.4888	D	0.4644	D	0.568		0.884		0.9734999999999999
v7_211		L, H, C	c.739G>C	p.Gly247Arg		NEM	AAM	Germline	Germline	DM	Pathogenic	Pathogenic	Pathogenic	PP5_Very Strong,PS1,PP3_Strong,PM1,PM2_Supporting	P	VUS	PM2; PP2; PP3	coding	missense				D	1.0	1.0	0.8828000000000001	5.269	0	0	70									29.5		0.5802	D	0.5957	D	0.8785		0.957		1.072
v7_212		L, H, C	c.739G>A	p.Gly247Arg		CFTD, FA	AMC, FADS	Germline	De novo	DM	Pathogenic	Pathogenic	Pathogenic	PS1,PP3_Strong,PM1,PP5_Moderate,PM2_Supporting	-	-		coding	missense				D	1.0	1.0	0.8828000000000001	5.263	0	0	70									30		0.5802	D	0.5956	D	0.8785		0.957		1.072
v7_213		C	c.738C>G	p.Asp246Glu		-	AAM*	-	Germline	-	-	Uncertain significance	Pathogenic	PS1,PP3_Strong,PM1,PM2_Supporting	-	-		coding	missense				D	0.966	0.909	0.8301000000000001	5.261	0	0	71									23.4		0.4753	D	0.4449	D	0.02906		0.878		1.067
v7_214		L, H, C	c.738C>A	p.Asp246Glu		NEM	AAM	Germline	De novo	DM	Pathogenic	Conflicting interpretations	Likely pathogenic	PP3_Strong,PM1,PP5_Moderate,PM2_Supporting	P	LP	PS2; PM2; PP2; PP3	coding	missense				D	0.966	0.909	0.8301000000000001	4.259	0	0	71									23.3		0.4753	D	0.445	D	0.02906		0.878		1.067
v7_215		L	c.737A>C	p.Asp246Ala	AD	CFTD	-	Germline	-	-	Likely pathogenic	-	Likely pathogenic	PP3_Strong,PM1,PM5,PM2_Supporting	-	-		coding	missense				D	0.99	0.988	0.8045	4.259	0	0	72									32		0.477	D	0.4474	D	0.8423		0.951		1.039
v7_216		C	c.730C>T	p.Leu244=		-	AAM*	-	Germline	-	-	Likely benign	Likely benign	BP4_Strong,BP6_Moderate,BP7,PM2_Supporting				coding	synonymous	6.57488e-06							2.244	0	0	79									12.47
v7_217		L, G, C	c.727G>A	p.Glu243Lys		NEM	AAM*, CFTD*	De novo, Germline	Germline	DM	Pathogenic	Uncertain significance	Likely pathogenic	PP3_Strong,PM1,PM2_Supporting,PP5	P	LP	PM2; PM6; PP2; PP3	coding	missense				D	0.979	0.982	0.8524	4.258	0	0	82									29		0.3659	D	0.2878	D	0.5767		0.878		0.9338000000000001
v7_218		C	c.726C>T	p.Tyr242_Glu243=		-	AAM*	-	Germline	-	-	Likely benign	Likely benign	BP4_Strong,BP7,PM2_Supporting	-	-		coding	synonymous								2.246	0	0	83									9.654
v7_219		C	c.723C>T	p.Ser241_Tyr242=		-	AAM*	-	Germline	-	-	Likely benign	Likely benign	BP4_Strong,BP7,PM2_Supporting	-	-		coding	synonymous	2.79501e-05							2.246	0	0	86									15.37
v7_220		L, H	c.723C>A	p.Ser241Arg		LGMD	-	Germline	-	DM	Likely pathogenic	-	Uncertain significance P	PM1,PP3_Moderate,PM2_Supporting	-	-		coding	missense				D	0.555	0.618	0.8733000000000001	3.285	0	0	86									26.9		0.3773	D	0.3042	D	0.5235		0.804		0.9206000000000001
v7_221		C	c.720G>A	p.Lys240=		-	Not provided	-	Germline	-	-	Likely benign	Likely benign	BP4_Strong,BP6_Moderate,BP7,PM2_Supporting	-	-		coding	synonymous	3.9932e-06							2.244	0	0	89									14.31
v7_222		C	c.716A>G	p.Glu239Gly		-	AAM*	-	Germline	-	-	Uncertain significance	Uncertain significance LP	PP3_Moderate,PM1_Supporting,PM2_Supporting	-	-		coding	missense				D	0.99	0.987	0.811	3.274	0	0	93									33		0.4094	D	0.3503	D	0.7865		0.916		1.061
v7_223		L, H	c.715G>T	p.Glu239*	AR	NEM	-	Germline	-	DM	Pathogenic	-	Likely pathogenic	PVS1,PM2_Supporting	-	-		NMD,coding	nonsense				A				4.259	0	0	94									42		0.5972	D	0.62	D	1.007
v7_224		L, H, C	c.715G>A	p.Glu239Lys		NEM, HCM	Not provided	De novo	Germline	DM	Likely pathogneic	Uncertain significance	Uncertain significance LP	PP3_Moderate,PM1_Supporting,PM2_Supporting	-	-		coding	missense				D	0.977	0.944	0.8818000000000001	3.274	0	0	94									32		0.4989	D	0.4789	D	0.6891		0.867		0.9649000000000001
v7_225		C	c.713T>C	p.Leu238Pro		-	AAM*	-	Germline	-	-	Uncertain significance	Uncertain significance LP	PP3_Moderate,PM2_Supporting,PP2	-	-		coding	missense				D	0.934	0.969	0.8972000000000001	3.274	0	0	96									31		0.296	D	0.1874	D	0.4938		0.779		0.8638000000000001
v7_226		C	c.712del	p.Leu238fs		-	AAM*	-	Germline	-	-	Pathogenic	Pathogenic	PVS1,PP5_Moderate,PM2_Supporting	-	-		NMD,coding	frameshift	6.5741e-06							5.261	0	0	96
v7_227		C	c.704C>A	p.Ser235Tyr		-	AAM	-	De novo	-	-	Pathogenic	Uncertain significance LP	PP5_Moderate,PM1_Supporting,PM2_Supporting	-	-		coding	missense				D	0.608	0.423	0.8455	3.274	0	0	88									29.8		0.3113	D	0.2094	D	0.5288		0.824		1.1
v7_228		C	c.697_698delinsAA	p.Ala233Asn		-	AAM*	-	Germline	-	-	Uncertain significance	Uncertain significance	PM1,PM2_Supporting	-	-		coding	missense								3.263	0	0	81
v7_229		L, H	c.695C>T	p.Ala232Val		NEM	-	De novo	-	DM	Pathogenic	-	Likely pathogenic	PP3_Strong,PM1,PM2_Supporting	-	-		coding	missense				D	0.991	0.997	0.7915	4.257	0	0	79									27.8		0.4908	D	0.4672	D	0.6913		0.86		1.012
v7_230		C	c.693G>A	p.Thr231=		-	AAM*	-	Germline	-	-	Likely benign	Likely benign	BP4_Strong,BP6_Moderate,BP7,PM2_Supporting	-	-		coding	synonymous								2.244	0	0	77									7.671
v7_231		L, H	c.687G>T	p.Met229Ile		NEM	-	De novo	-	DM	Pathogenic	-	Pathogenic	PS1,PM5_Strong,PP3_Strong,PM1,PM2_Supporting	-	-		coding	missense				D	0.0	0.0	0.8332	5.265	0	0	71									23.1		0.4947	D	0.4728	D	0.1543		0.842		0.8812000000000001
v7_232		L, H	c.687G>C	p.Met229Ile		NEM	-	De novo	-	DM	Pathogenic	-	Pathogenic	PS1,PM5_Strong,PP3_Strong,PM1,PM2_Supporting	-	-		coding	missense				D	0.0	0.0	0.8332	5.265	0	0	71									23.1		0.4947	D	0.4728	D	0.1543		0.842		0.8812000000000001
v7_233		L, H	c.687G>A	p.Met229Ile		NEM	-	Germline	-	DM	Pathogenic	-	Pathogenic	PM5_Strong,PP3_Strong,PM1,PM2_Supporting,PP5	-	-		coding	missense				D	0.0	0.0	0.8332	5.262	0	0	71									23.4		0.4947	D	0.4728	D	0.1543		0.842		0.8812000000000001
v7_234		L, H	c.686T>C	p.Met229Thr		NEM	-	De novo	-	DM	Pathogenic	-	Pathogenic	PM5_Strong,PP3_Strong,PM1,PM2_Supporting,PP5	-	-		coding	missense				D	0.042	0.002	0.8824000000000001	5.262	0	0	70									24.8		0.5519	D	0.5549	D	0.2299		0.934		0.9574
v7_235		C	c.685A>T	p.Met229Leu		-	AAM	-	Germline	-	-	Likely pathogenic	Likely pathogenic	PM5_Strong,PM1,PP3_Moderate,PM2_Supporting	-	-		coding	missense				D	0.001	0.0	0.8332	4.259	0	0	69									23.2		0.3291	D	0.235	D	-0.1325		0.617		0.4
v7_236		L, H, C	c.685A>G	p.Met229Val		NEM	AAM	De novo	Germline	DM	Likely pathogenic	Uncertain significance	Pathogenic	PM5_Strong,PP3_Strong,PM1,PM2_Supporting,PP5	-	-		coding	missense				D	0.001	0.0	0.7976000000000001	5.262	0	0	69									23.3		0.5008	D	0.4816	D	0.1179		0.854		0.8535
v7_237	Need to access paper to check inheritance	H, C	c.682G>T	p.Glu228*	AR?	MYOP	CFTD	-	Germline	DM	-	Pathogenic	Pathogenic	PVS1,PP5_Strong,PM2_Supporting	-	-		NMD,coding	nonsense				A				5.263	0	0	66									39		0.5972	D	0.62	D	0.8938
v7_238		L, H, C	c.682G>C	p.Glu228Gln		NEM, MYOP	AAM*	Germline	Germline	DM	Pathogenic	Pathogenic	Likely pathogenic	PP3_Strong,PM1,PP5_Moderate,PM2_Supporting	LP	LP	PS2; PM2; PP2; PP3	coding	missense				D	0.988	0.993	0.8352	4.259	0	0	66									27.3		0.3915	D	0.3245	D	0.7336		0.889		1.081
v7_239		L, H	c.677A>G	p.Glu226Gly		NEM	-	De novo, Germline	-	DM	Pathogenic	-	Pathogenic	PP3_Strong,PM1,PM5,PM2_Supporting,PP5	-	-		coding	missense				D	0.199	0.129	0.8578000000000001	5.26	0	0	61									27.4		0.523	D	0.5134	D	0.3129		0.959		0.9026000000000001
v7_240		L, H, C	c.676G>C	p.Glu226Gln		NEM	AAM*	Germline	Germline	DM	Pathogenic	Pathogenic/Likely pathogenic	Likely pathogenic	PM1,PM5,PP3_Moderate,PM2_Supporting,PP5	-	-		coding	missense				D	0.286	0.13	0.8714000000000001	4.258	0	0	60									23.7		0.4351	D	0.3872	D	0.2077		0.772		0.6865000000000001
v7_241		C	c.676G>A	p.Glu226Lys		-	AAM*	-	Germline	-	-	Uncertain significance	Likely pathogenic	PM5_Strong,PM1,PP3_Moderate,PM2_Supporting	-	-		coding	missense				D	0.107	0.317	0.9071	4.259	0	0	60									24		0.4537	D	0.414	D	0.2836		0.822		0.7485
v7_242		H	c.675C>A	p.Phe225Leu		Developmental disorder	-	-	-	DM?	-	-	Uncertain significance P	PM1,PP3_Moderate,PM2_Supporting	-	-		coding	missense				D	0.965	0.948	0.9138000000000001	3.285	0	0	59									24.6		0.3193	D	0.2209	D	0.07844		0.814		0.9128000000000001
v7_243		L, H, C	c.668T>C	p.Leu223Pro		CFTD	CFTD	Germline	Germline	DM	Pathogenic	Conflicting interpretations	Likely pathogenic	PP3_Strong,PM1,PM2_Supporting,PP5	-	-		coding	missense				A	0.997	0.993	0.8877000000000002	4.258	0	0	52									32		0.5099	D	0.4947	D	0.8273		0.944		1.104
v7_244		L	c.667C>G	p.Leu223Val		CM	-	Unknown	-	-	Likely pathogenic	-	Likely pathogenic	PM1,PM5,PP3_Moderate,PM2_Supporting	-	-		coding	missense				D	0.911	0.403	0.7861	4.257	0	0	51									26		0.2128	D	0.06792	D	0.3651		0.737		0.9046000000000001
v7_245		C	c.660C>A	p.Tyr220Ter		-	AAM*	-	Germline	-	-	Pathogenic	Pathogenic	PVS1,PP5_Moderate,PM2_Supporting	-	-		NMD,coding	nonsense	1.19607e-05			A				5.261	0	0	44									35		0.5529	D	0.62	D	0.1569
v7_246		C	c.659A>T	p.Tyr220Phe		-	AAM*	-	Germline	-	-	Uncertain significance	Likely pathogenic	PP3_Strong,PM1_Supporting,PM2_Supporting	-	-		coding	missense				D	0.965	0.675	0.8453	4.256	0	0	43									26		0.2348	D	0.09946	D	0.5878		0.887		1.104
v7_247		C	c.652C>T	p.Leu218_Cys219=		-	AAM*	-	Germline	-	-	Likely benign	Likely benign	BP4_Strong,BP7,PM2_Supporting	-	-		coding	synonymous								2.246	0	0	36									13.14
v7_248		L, H	c.649A>T	p.Lys217*	AR	NEM	-	Germline	-	DM	Pathogenic	-	Likely pathogenic	PVS1,PM2_Supporting	-	-		NMD,coding	nonsense	3.9874e-06			A				4.259	0	0	33									44		0.5972	D	0.62	D	0.8045
v7_249		L	c.646G>C	p.Glu216Gln		NEM	-	Germline	-	-	VUS	-	Likely pathogenic	PP3_Strong,PM2_Supporting,PP2	-	-		coding	missense				D	0.977	0.944	0.7660000000000001	4.256	0	0	30									29		0.3114	D	0.2095	D	0.909		0.921		1.104
v7_250		C	c.645G>A	p.Lys215=		-	AAM*	-	Germline	-	-	Likely benign	Likely benign	BP4_Strong,BP6_Moderate,BP7,PM2_Supporting	-	-		coding	synonymous								2.244	0	0	29									13.72
v7_251		L	c.631G>A	p.Val211Met		Not reported	-	Unknown	-	-	VUS	-	Uncertain significance	PM2_Supporting,PP2,PP3	-	-		coding	missense				D	0.995	0.998	0.8831000000000001	3.263	0	0	15									31		0.307	D	0.2032	D	0.7473		0.785		1.047
v7_252		L, H	c.630C>G	p.Ile210Met	AR	MYOP	-	Germline	-	DM?	VUS	-	Likely pathogenic	PP3_Strong,PM2_Supporting,PP2	-	-		coding	missense				D	0.994	0.985	0.802	4.256	0	0	14									24.4		0.2643	D	0.1419	D	0.5465		0.775		0.9303
v7_253		L, H	c.627G>C	p.Glu209Asp		NEM	-	De novo	-	DM	VUS	-	Likely pathogenic	PP3_Strong,PM2_Supporting,PP2	-	-		coding	missense				D	0.911	0.542	0.8409000000000001	4.256	0	0	11									27.4		0.4501	D	0.4088	D	0.2622		0.877		0.974
v7_254		C	c.627G>A	p.Glu209_Ile210=		-	AAM*	-	Germline	-	-	Likely benign	Likely benign	BP4_Strong,BP7,PM2_Supporting	-	-		coding	synonymous	6.57091e-06							2.246	0	0	11									14.12
v7_255		L	c.625G>A	p.Glu209Lys		Not reported	-	Unknown	-	-	Pathogenic	-	Likely pathogenic	PP3_Strong,PM2_Supporting,PP2	-	-		coding,splicing	missense				D	0.979	0.99	0.8878000000000001	4.256	0	0	9									31		0.5232	D	0.5138	D	0.8433		0.957		1.099
v7_256		C	c.622C>A	p.Arg208Ser		-	AAM*	-	Germline	-	-	Uncertain significance	Likely pathogenic	PP3_Strong,PM2_Supporting,PP2	-	-		coding,splicing	missense	1.20081e-05			D	0.37	0.615	0.8464	4.256	0	0	6									25.8		0.3769	D	0.3191	D	0.5113		0.871		1.075
v7_257		L, H	c.621G>C	p.Glu207Asp	AD	CFTD	-	Germline	-	DM	Pathogenic	-	Likely pathogenic	PP3_Strong,PM2_Supporting,PP2	-	-		coding,splicing	missense				D	0.911	0.542	0.8256000000000001	4.256	0	0	5									23.4		0.3863	D	0.3171	D	0.1341		0.789		0.9689000000000001
v7_258		L, H	c.620A>G	p.Glu207Gly		NEM	-	Germline	-	DM	Pathogenic	-	Likely pathogenic	PP3_Strong,PM2_Supporting,PP2	-	-		coding,splicing	missense				D	0.99	0.987	0.7947000000000001	4.256	0	0	4									32		0.5725	D	0.5845	D	0.7213		0.973		1.084
v7_259		C	c.617C>T	p.Ala206Val		-	AAM	-	De novo	-	-	Pathogenic	Pathogenic	PP3_Strong,PM5,PP5_Moderate,PM2_Supporting,PP2	-	-		coding,splicing,splicing-ACMG	missense				D	0.965	0.991	0.8436000000000001	5.26	0	0	1									32		0.3861	D	0.3169	D	0.8246		0.939		1.094
v7_260		C	c.617-5C>T	p?		-	AAM*	-	Germline	-	-	Benign/Likely benign	Benign	BP6_Very Strong,BS1,BS2,BP4_Strong	-	-		intronic,splicing		0.000938583							1.23	0	0	5									8.397
v7_261		L, H, C	c.617-5C>A	p.Thr205_Ala206insAla	AD	NEM	AAM*	Germline	Germline	DM	Likely pathogenic	Conflicting interpretations	Likely pathogenic	PP3_Strong,PM2_Supporting,PP5	-	-		intronic,splicing									4.256	0	0	5									20.1
v7_262		C	c.617-8C>T	p?		-	AAM*	-	Germline	-	-	Likely benign	Likely benign	BP4_Strong,PM2_Supporting	-	-		intronic,splicing		6.57065e-06							2.247	0	0	8									3.801
v7_263		C	c.617-20C>T	p?		-	AAM*	-	Germline	-	-	Likely benign	Likely benign	BP4_Strong,PM2_Supporting	-	-		intronic		4.03226e-06							2.247	0	0	20									6.852
v7_264		C	c.617-28G>C	p?		-	Not provided	-	Germline	-	-	Likely benign	Benign	BS1,BS2,BP4_Strong,BP6_Moderate	-	-		intronic		0.00267659							1.236	0	2	28									8.745
v7_265		C	c.616+20C>A	p?		-	AAM*	-	Germline	-	-	Likely benign	Likely benign	BP4_Strong,PM2_Supporting	-	-		intronic		7.29146e-05							2.247	0	0	20									9.111
v7_266		C	c.616+19C>T	p?		-	AAM*	-	Germline	-	-	Likely benign	Likely benign	BP4_Strong,BP6_Moderate,PM2_Supporting	-	-		intronic		4.04996e-06							2.245	0	0	19									5.174
v7_267		C	c.616+19C>A	p?		-	AAM*	-	Germline	-	-	Likely benign	Likely benign	BP4_Strong,BP6_Moderate,PM2_Supporting	-	-		intronic		7.28993e-05							2.245	0	0	19									4.642
v7_268		C	c.616+5G>A	p?		-	AAM*	-	Germline	-	-	Uncertain significance	Uncertain significance P	PP3_Strong,PM2_Supporting	-	-		intronic,splicing		6.57194e-06							3.285	0	0	5									20.4
v7_269		C	c.616+4C>T	p?		-	AAM*	-	Germline	-	-	Uncertain significance	Likely benign	BP4_Strong,PM2_Supporting	-	-		intronic,splicing		3.61867e-05							2.247	0	0	4									15.59
v7_270		C	c.616+4C>G	p?		-	AAM*	-	Germline	-	-	Conflicting interpretations	Likely benign	BP4_Strong,PM2_Supporting	-	-		intronic,splicing		7.63942e-05							2.247	0	1	4									13.28
v7_271		L, H	c.616+2T>C	p.?	AR	NMD	-	Germline	-	DM	Likely pathogenic	-	Likely pathogenic	PVS1,PM2_Supporting	-	-		intronic,splicing,splicing-ACMG					D				4.259	0	0	2									33		0.5972	D	0.62	D	0.7196
v7_272		L, H, C	c.616+1G>A	p.?	AR	NEM	AAM*	Germline	Germline	DM	Pathogenic	Pathogenic	Pathogenic	PVS1,PP5_Moderate,PM2_Supporting	-	-		intronic,splicing,splicing-ACMG		1.31422e-05			D				5.261	0	0	1									34		0.5972	D	0.62	D	0.7288
v7_273		L, H, C	c.616G>A	p.Ala206Thr		NEM	AAM*	Germline	Germline	DM	Pathogenic	Pathogenic/Likely pathogenic	Pathogenic	PP3_Very Strong,PP5_Strong,PM5,PM1_Supporting,PM2_Supporting	P/LP	LP	PM1; PM2; PP2; PP3; PS4_Supporting	coding,splicing,splicing-ACMG	missense				D	0.981	0.982	0.8262	5.266	0	0	1									34		0.4929	D	0.4702	D	0.815		0.935		1.095
v7_274		H	c.614C>A	p.Thr205Lys		Muscle weakness	-	-	-	DM	-	-	Likely pathogenic	PP3_Strong,PM1,PM2_Supporting	-	-		coding,splicing	missense				D	0.973	0.976	0.8479000000000001	4.257	0	0	3									33		0.5137	D	0.5001	D	0.7809		0.942		1.041
v7_275		L, H, C	c.611C>T	p.Thr204Ile		NEM	AAM*	De novo	Germline	DM	Pathogenic	Pathogenic	Likely pathogenic	PP3_Strong,PM1,PM2_Supporting	-	-		coding,splicing	missense				D	0.993	0.993	0.9082	4.257	0	0	6									32		0.5192	D	0.508	D	0.9744		0.97		1.106
v7_276		L	c.610A>C	p.Thr204Pro		Not reported	-	Unknown	-	-	Likely pathogenic	-	Likely pathogenic	PP3_Strong,PM1,PM2_Supporting	-	-		coding,splicing	missense				D	0.99	0.969	0.8493	4.257	0	0	7									32		0.4977	D	0.4772	D	0.7045		0.951		1.039
v7_277		H	c.607G>A	p.Val203Met		DCM	-	-	-	DM?	-	-	Uncertain significance LP	PM1,PM2_Supporting,PP3	-	-		coding,splicing	missense				D	0.443	0.525	0.8711000000000001	3.274	0	0	10									25.4		0.2914	D	0.1808	D	0.2792		0.659		0.7154
v7_278		C	c.606C>A	p.Phe202Leu		-	AAM	-	Germline	-	-	Uncertain significance	Likely pathogenic	PP3_Strong,PM1,PM2_Supporting	-	-		coding	missense	1.3143e-05			D	0.984	0.983	0.8850000000000001	4.257	0	0	11									26.4		0.3004	D	0.1937	D	0.1191		0.808		0.6464000000000001
v7_279		C	c.603C>T	p.Ser201_Phe202=		-	AAM*	-	Germline	-	-	Likely benign	Likely benign	BP4_Strong,BP7,PM2_Supporting	-	-		coding	synonymous	4.00096e-06							2.246	0	0	14									13.28
v7_280		L, H, C	c.599A>G	p.Tyr200Cys		NEM	AAM*	De novo	Germline	DM	Pathogenic	Pathogenic	Pathogenic	PP3_Strong,PM1,PM5,PP5_Moderate,PM2_Supporting	-	-		coding	missense				D	0.999	1.0	0.8739000000000001	5.261	0	0	18									33		0.5761	D	0.5897	D	0.8667		0.989		1.067
v7_281		L	c.599A>C	p.Tyr200Ser		Not reported	-	Unknown	-	-	Likely pathogenic	-	Pathogenic	PM1_Strong,PM5_Strong,PP3_Strong,PM2_Supporting	-	-		coding	missense				D	0.998	0.999	0.8319000000000001	5.263	0	0	18									33		0.5713	D	0.5829	D	0.8196		0.993		1.095
v7_282		L	c.598T>C	p.Tyr200His		NEM	-	De novo	-	-	Likely pathogenic	-	Pathogenic	PM1_Strong,PM5_Strong,PP3_Strong,PM2_Supporting	-	-		coding	missense				D	0.998	0.996	0.8732000000000001	5.263	0	0	19									29.3		0.4475	D	0.405	D	0.6819		0.938		1.075
v7_283		C	c.598T>A	p.Tyr200Asn		-	MYOP	-	De novo	-	-	Pathogenic	Pathogenic	PP3_Strong,PM1,PM5,PP5_Moderate,PM2_Supporting	-	-		coding	missense				D	0.998	0.999	0.8701000000000001	5.261	0	0	19									33		0.5444	D	0.5443	D	0.7636		0.972		1.095
v7_284		L, H	c.595G>A	p.Gly199Ser		NEM	-	De novo, Germline	-	DM	Pathogenic	-	Likely pathogenic	PP3_Strong,PM1,PM2_Supporting,PP5	-	-		coding	missense				D	0.997	0.998	0.8800000000000001	4.258	0	0	22									32		0.3733	D	0.2985	D	0.7591		0.927		1.059
v7_285		L, H	c.593G>T	p.Arg198Leu		NEM	-	Germline	-	DM	Pathogenic	-	Pathogenic	PP3_Strong,PM1,PM5,PM2_Supporting,PP5	-	-		coding	missense				D	0.977	0.978	0.8827000000000002	5.26	0	0	24									32		0.517	D	0.5049	D	0.7713		0.94		1.079
v7_286		L, H	c.593G>A	p.Arg198His		NEM	-	De novo	-	DM	Pathogenic	-	Pathogenic	PM1_Strong,PM5_Strong,PP3_Strong,PM2_Supporting	-	-		coding	missense				D	0.988	0.997	0.8823000000000001	5.263	0	0	24									32		0.4597	D	0.4225	D	0.7806		0.899		1.079
v7_287		L, H, C	c.592C>T	p.Arg198Cys		NEM	AAM*	De novo	Germline	DM	Pathogenic	Likely pathogenic	Pathogenic	PP3_Strong,PM1,PM5,PP5_Moderate,PM2_Supporting	-	-		coding	missense				D	0.996	1.0	0.9051	5.261	0	0	25									33		0.5285	D	0.5213	D	0.5121		0.913		1.007
v7_288		L, H	c.592C>A	p.Arg198Ser		NEM	-	De novo	-	DM	Pathogenic	-	Pathogenic	PM1_Strong,PM5_Strong,PP3_Strong,PM2_Supporting	-	-		coding	missense				D	0.99	0.991	0.8764000000000001	5.263	0	0	25									27.3		0.4773	D	0.4478	D	0.3413		0.89		0.8534
v7_289		L, H, C	c.591G>T	p.Glu197Asp		MYOP, PSPM	AAM*	Germline	Germline	DM	Pathogenic	Pathogenic	Pathogenic	PS3_Very Strong,PS1,PM1,PP3_Moderate,PM2_Supporting	-	-		coding	missense				D	0.001	0.0	0.8910000000000001	5.267	0	0	26									23.6		0.3982	D	0.3341	D	-0.3129		0.604		0.3078000000000001
v7_290		H, C	c.591G>C	p.Glu197Asp		DM (with rods)	Not provided	-	Germline	DM	-	Uncertain significance	Pathogenic	PS1,PS3,PM1,PP3_Moderate,PM2_Supporting	-	-		coding	missense				D	0.001	0.0	0.8910000000000001	5.263	0	0	26									23.7		0.3982	D	0.3341	D	-0.3129		0.604		0.3078000000000001
v7_291		C	c.581_589del	p.Ile194_Glu197delinsLys		-	CFTD	-	Germline	-	-	Likely pathogenic	Likely pathogenic	PM1_Strong,PM4,PP5_Moderate,PM2_Supporting	-	-		coding	in frame								4.259	0	0	28
v7_292		C	c.588T>C	p.Thr196=		-	AAM*	-	Germline	-	-	Likely benign	Likely benign	BP4_Strong,BP6_Moderate,BP7,PM2_Supporting	-	-		coding	synonymous	3.99444e-06							2.244	0	0	29									6.139
v7_293		H, C	c.587C>T	p.Thr196Ile		CM	AAM*	-	Germline	DM	-	Uncertain significance	Uncertain significance P	PM1,PP3_Moderate,PM2_Supporting	-	-		coding	missense				D	0.194	0.126	0.9149	3.285	0	0	30									24.9		0.3241	D	0.2278	D	0.1932		0.846		0.8099000000000001
v7_294		L, H	c.586A>C	p.Thr196Pro		NEM	-	Germline	-	DM	Likely pathogenic	-	Likely pathogenic	PP3_Strong,PM1,PM2_Supporting	-	-		coding	missense				D	0.504	0.402	0.8647000000000001	4.257	0	0	31									26.8		0.5127	D	0.4987	D	0.5131		0.947		1.056
v7_295		C	c.583C>G	p.Leu195Val		-	Not provided	-	Germline	-	-	Uncertain significance	Likely pathogenic	PP3_Strong,PM1,PM2_Supporting	-	-		coding	missense				D	0.069	0.003	0.8940000000000001	4.257	0	0	34									24.6		0.3773	D	0.3042	D	0.3341		0.829		1.106
v7_296		L, H	c.579G>T	p.Lys193Asn		NEM	-	De novo	-	DM	Pathogenic	-	Likely pathogenic	PP3_Strong,PM1,PM2_Supporting	-	-		coding	missense				D	0.33	0.129	0.9152	4.257	0	0	38									24.1		0.1275	D	-0.05459	D	0.03872		0.625		0.5425
v7_297		C	c.575T>C	p.Met192Thr		-	Not provided	-	Germline	-	-	Uncertain significance	Uncertain significance P	PM1,PP3_Moderate,PM2_Supporting	-	-		coding	missense				D	0.001	0.0	0.9013	3.285	0	0	42									22.9		0.3181	D	0.2192	D	-0.01996		0.715		0.5709000000000001
v7_298		L, H	c.572T>C	p.Leu191Pro		MYOP	-	De novo	-	DM	Pathogenic	-	Likely pathogenic	PP3_Strong,PM1,PM2_Supporting	-	-		coding	missense				D	0.991	0.998	0.9182	4.257	0	0	45									32		0.5663	D	0.5756	D	1.043		0.966		1.061
v7_299		L, H	c.570C>A	p.Tyr190*	AR	NEM	-	Germline	-	DM	Pathogenic	-	Likely pathogenic	PVS1,PM2_Supporting	-	-		NMD,coding	nonsense				A,D				4.259	0	0	47									38		0.5972	D	0.62	D	0.9507
v7_300		L, H, C	c.557A>G	p.Asp186Gly		NEM	AAM*	De novo	Germline	DM	Pathogenic	Pathogenic	Pathogenic	PM1_Strong,PP3_Strong,PM5,PP5_Moderate,PM2_Supporting	P	P	PM6_Strong; PM1; PM2; PP2; PP3	coding	missense				D	0.475	0.122	0.8092	5.263	0	0	60									25.4		0.5707	D	0.582	D	0.5745		0.961		1.112
v7_301		L	c.556G>T	p.Asp186Tyr		CM	-	De novo	-	-	Pathogenic	-	Pathogenic	PM1_Strong,PM5_Strong,PP3_Strong,PM2_Supporting	-	-		coding	missense				D	0.947	0.974	0.8444	5.263	0	0	61									26.9		0.5684	D	0.5787	D	0.9708		0.983		1.071
v7_302		L, H	c.556G>C	p.Asp186His		NEM, MYOP (thin filament)	-	De novo	-	DM?	Likely pathogenic	-	Pathogenic	PM1_Strong,PM5_Strong,PP3_Strong,PM2_Supporting	-	-		coding	missense				D	0.882	0.823	0.8533000000000001	5.263	0	0	61									26.3		0.5432	D	0.5425	D	0.8029		0.958		1.102
v7_303		C	c.556G>A	p.Asp186Asn		-	AAM*	-	Germline	-	-	Likely pathogenic	Pathogenic	PM1_Strong,PP3_Strong,PM5,PP5_Moderate,PM2_Supporting	-	-		coding	missense				D	0.24	0.325	0.8432000000000001	5.263	0	0	61									24.2		0.2093	D	0.0629	D	0.5329		0.841		1.1400000000000001
v7_304		C	c.555C>T	p.Arg185=		-	AAM*	-	Germline	-	-	Likely benign	Likely benign	BP4_Strong,BP6_Moderate,BP7,PM2_Supporting	-	-		coding	synonymous	6.3931e-05							2.244	0	0	62									8.674
v7_305		C	c.555C>A	p.Arg185=		-	AAM*	-	Germline	-	-	Likely benign	Likely benign	BP4_Strong,BP6_Moderate,BP7,PM2_Supporting	-	-		coding	synonymous								2.244	0	0	62									8.225
v7_306		L, H	c.554G>T	p.Arg185Leu		NEM	-	Germline	-	DM	Pathogenic	-	Pathogenic	PM1_Strong,PM5_Strong,PP3_Strong,PM2_Supporting	-	-		coding	missense				D	0.989	0.988	0.8744000000000001	5.263	0	0	63									27.3		0.5353	D	0.5312	D	0.958		0.974		1.103
v7_307		L, H, C	c.553C>T	p.Arg185Cys	AD	NEM	AAM*	Germline	Germline	DM	Pathogenic	Pathogenic	Pathogenic	PM1_Strong,PM5_Strong,PP3_Strong,PP5_Strong,PM2_Supporting	P	LP	PM1; PM2; PM5; PS3_Moderate; PP2; PP3	coding	missense				D	0.998	1.0	0.8971000000000001	5.267	0	0	64									32		0.5424	D	0.5413	D	1.005		0.956		1.071
v7_308		L, H	c.553C>G	p.Arg185Gly		NEM	-	De novo, Germline	-	DM	Pathogenic	-	Pathogenic	PS3,PM1_Strong,PM5_Strong,PP3_Strong,PM2_Supporting	-	-		coding	missense				D	0.995	0.995	0.8600000000000001	5.267	0	0	64									28.5		0.5333	D	0.5283	D	0.92		0.962		1.056
v7_309		L, H, C	c.553C>A	p.Arg185Ser		NEM	AAM*	Germline	Germline	DM	Pathogenic	Pathogenic/Likely pathogenic	Pathogenic	PM1_Strong,PM5_Strong,PP3_Strong,PP5_Strong,PM2_Supporting	P	LP	PM1; PM2; PM5; PS3_Moderate; PP2; PP3	coding	missense				D	0.995	0.995	0.8672000000000001	5.267	0	0	64									28		0.5146	D	0.5014	D	0.8525		0.936		1.01
v7_310		L, H, C	c.551G>A	p.Gly184Asp		NEM	Not provided	De novo	Germline	DM	Pathogenic	Pathogenic	Pathogenic	PM1_Strong,PP3_Strong,PP5_Strong,PM2_Supporting	-	-		coding	missense				D	0.999	1.0	0.9008	5.263	0	0	66									25.9		0.5757	D	0.5892	D	1.065		0.972		0.8951000000000001
v7_311		L, C	c.549G>A	p.Ala183=		None	CFTD*, FRCM*, NEM*	Germline	Germline	-	Benign	Benign/Likely benign	Benign	BP6_Very Strong,BP4_Strong,BP7,PM2_Supporting	-	-		coding	synonymous	0.000782716							1.238	0	3	68									1.29
v7_312		L, H	c.547G>A	p.Ala183Thr		NEM	-	Germline	-	DM	Pathogenic	-	Likely pathogenic	PM1_Strong,PP3_Strong,PM2_Supporting	-	-		coding	missense				D	0.99	0.99	0.8379000000000001	4.259	0	0	70									27.4		0.5719	D	0.5837	D	1.069		0.963		0.9914
v7_313		C	c.546G>A	p.Leu182=		-	AAM*	-	Germline	-	-	Likely benign	Likely benign	BP4_Strong,BP6_Moderate,BP7,PM2_Supporting	-	-		coding	synonymous	5.5911e-05							2.244	0	0	71									12.93
v7_314		L, H	c.542A>G	p.Asp181Gly		NEM	-	De novo	-	DM	Pathogenic	-	Pathogenic	PM1_Strong,PM5_Strong,PP3_Strong,PM2_Supporting,PP5	-	-		coding	missense				D	0.997	0.991	0.7172000000000001	5.264	0	0	75									32		0.5499	D	0.5522	D	0.9185		0.988		1.097
v7_315		L, H	c.541G>C	p.Asp181His		NEM	-	De novo, Germline	-	DM	Likely pathogenic	-	Pathogenic	PM1_Strong,PM5_Strong,PP3_Strong,PM2_Supporting,PP5	-	-		coding	missense				D	0.999	1.0	0.7801	5.264	0	0	76									29.9		0.535	D	0.5307	D	0.9299		0.981		1.098
v7_316		L, H	c.541G>A	p.Asp181Asn		NEM	-	De novo, Germline	-	DM	Pathogenic	-	Pathogenic	PM1_Strong,PM5_Strong,PP3_Strong,PM2_Supporting,PP5	-	-		coding	missense				D	0.993	0.986	0.7590000000000001	5.264	0	0	76									26.1		0.1035	D	-0.08905	T	0.733		0.737		0.9816
v7_317		L, H, C	c.541del	p.Asp181Thrfs*11	AR	NEM	AAM*	Germline	Germline	DM	Pathogenic	Pathogenic/Likely pathogenic	Pathogenic	PVS1,PP5_Very Strong,PM2_Supporting	-	-		NMD,coding	frameshift	3.99377e-05							5.267	0	0	76
v7_318		L, H, C	c.539T>C	p.Leu180Pro		NEM	AAM	Germline	De novo	DM	Pathogenic	Uncertain significance	Likely pathogenic	PM1_Strong,PP3_Strong,PM2_Supporting	-	-		coding	missense				D	0.995	1.0	0.8694000000000001	4.259	0	0	78									32		0.5802	D	0.5957	D	0.9897		0.947		1.055
v7_319		L, C	c.536G>T	p.Arg179Leu		NEM	Not provided	De novo	Germline	-	Likely pathogenic	Likely pathogenic	Pathogenic	PM1_Strong,PP3_Strong,PM5,PP5_Moderate,PM2_Supporting	-	-		coding	missense				D	0.977	0.978	0.8516000000000001	5.263	0	0	81									32		0.5405	D	0.5386	D	0.9984		0.948		1.102
v7_320		C	c.532A>C	p.Met178Leu		-	AAM*	-	Germline	-	-	Uncertain significance	Uncertain significance P	PM1_Strong,PM2_Supporting	-	-		coding	missense				D	0.0	0.0	0.8516000000000001	3.285	0	0	78									21.7		0.2966	D	0.1882	D	-0.2315		0.497		-0.16790000000000005
v7_321		L, C	c.529A>G	p.Ile177Val		ZBM	AAM	Germline	Unknown	-	VUS	Likely pathogenic	Uncertain significance P	PM1,PP5_Moderate,PM2_Supporting	LP	VUS	PM2; PP3	coding	missense				D	0.678	0.157	0.7502000000000001	3.285	0	0	75									24.8		0.1699	D	0.006323	D	0.307		0.683		0.8397000000000001
v7_322		C	c.498_528del	p.Ile167fs		-	Not provided	-	Germline	-	-	Likely pathogenic	Pathogenic	PVS1,PM2_Supporting,PP5	-	-		NMD,coding	frameshift								5.26	0	0	44
v7_323		C	c.521C>T	p.Pro174Leu		-	AAM	-	Germline	-	-	Likely pathogenic	Likely pathogenic	PP3_Strong,PM1,PM2_Supporting,PP5	LP	VUS	PM2; PP2; PP3	coding	missense				D	0.998	1.0	0.8802000000000001	4.258	0	0	67									32		0.4076	D	0.3478	D	1.018		0.903		1.103
v7_324		C	c.521C>G	p.Pro174Arg		-	Not provided	-	Germline	-	-	Uncertain significance	Likely pathogenic	PP3_Strong,PM1,PM5,PM2_Supporting	-	-		coding	missense				D	0.999	1.0	0.8783000000000001	4.259	0	0	67									32		0.5076	D	0.4914	D	0.8762		0.934		1.02
v7_325		C	c.517C>A	p.Leu173Met		-	AAM*	-	Germline	-	-	Uncertain significance	Uncertain significance P	PM1,PP3_Moderate,PM2_Supporting	-	-		coding	missense				D	0.161	0.005	0.7996000000000001	3.285	0	0	63									24.7		0.3183	D	0.2195	D	0.1419		0.778		0.8600000000000001
v7_326		C	c.516G>C	p.Ala172_Leu173=		-	AAM*	-	Germline	-	-	Likely benign	Likely benign	BP4_Strong,BP7,PM2_Supporting	-	-		coding	synonymous								2.246	0	0	62									12.63
v7_327		C	c.515C>T	p.Ala172Val		-	AAM*	-	Germline	-	-	Uncertain significance	Pathogenic	PM5_Strong,PP3_Strong,PM1,PM2_Supporting	-	-		coding	missense				D	0.259	0.563	0.7496000000000002	5.261	0	0	61									26.1		0.3499	D	0.2649	D	0.4167		0.837		0.6304000000000001
v7_328		L, H	c.515C>G	p.Ala172Gly		NEM	-	Germline	-	DM	Pathogenic	-	Pathogenic	PP3_Strong,PM1,PM5,PM2_Supporting,PP5	-	-		coding	missense				D	0.318	0.075	0.7191000000000001	5.26	0	0	61									26.1		0.5171	D	0.505	D	0.4949		0.886		1.004
v7_329		L, H, C	c.515C>A	p.Ala172Glu		NEM	NEM	De novo, Germline	Germline	DM	Pathogenic	Pathogenic	Pathogenic	PP3_Strong,PM1,PM5,PP5_Moderate,PM2_Supporting	P	VUS	PM2; PP2; PP3	coding	missense				D	0.934	0.962	0.7798	5.261	0	0	61									32		0.5405	D	0.5386	D	1.063		0.936		1.099
v7_330		C	c.509G>A	p.Gly170Asp		-	AAM	-	De novo	-	-	Pathogenic	Likely pathogenic	PP3_Strong,PM1,PP5_Moderate,PM2_Supporting				coding	missense				D	0.998	0.999	0.8575	4.259	0	0	55									29.6		0.5492	D	0.5512	D	0.8687		0.965		1.081
v7_331		L	c.506A>G	p.Glu169Gly		Not reported		Unknown	-	-	Likely pathogenic	-	Likely pathogenic	PP3_Strong,PM1,PM2_Supporting	-	-		coding	missense				D	0.99	0.977	0.7177000000000001	4.257	0	0	52									33		0.5624	D	0.5701	D	0.9047		0.991		1.079
v7_332		H	c.505G>A	p.Glu169Lys		NEM		-	-	DM	-	-	Likely pathogenic	PP3_Strong,PM1,PM2_Supporting	-	-		coding	missense				D	0.977	0.906	0.8208000000000001	4.257	0	0	51									32		0.5709	D	0.5822	D	0.8972		0.961		1.082
v7_333		C	c.494del	p.Val165fs		-	Not provided	-	Germline	-	-	Pathogenic	Pathogenic	PVS1,PM2_Supporting,PP5	-	-		NMD,coding	frameshift								5.26	0	0	40
v7_334		L, H, C	c.493G>T	p.Val165Leu		AM/IRM, MDC, IRM, SHPM	NEM*	De novo, Germline	Germline	DM	Pathogenic	Pathogenic	Pathogenic	PS1,PP3_Strong,PM1,PM5,PM2_Supporting,PP5	P	P	PM5_Strong; PM2; PS3_Moderate; PP2; PP3	coding	missense				D	0.936	0.616	0.7828	5.264	0	0	39									29.2		0.5526	D	0.556	D	0.7823		0.936		1.079
v7_335		L, H, C	c.493G>C	p.Val165Leu		AM/IRM	PSHP-DM	De novo	De novo	DM	Pathogenic	Pathogenic	Pathogenic	PS1,PS3,PP3_Strong,PM1,PM5,PM2_Supporting,PP5	P	P	PM6_Strong; PM2; PM5; PP2; PP3	coding	missense				D	0.936	0.616	0.7828	5.268	0	0	39									28.5		0.5526	D	0.556	D	0.7823		0.936		1.079
v7_336		L, H, C	c.493G>A	p.Val165Met	AD	NEM/IRM, NEM	AAM*	Germline	Germline	DM	Pathogenic	Pathogenic	Pathogenic	PS3,PM5_Strong,PP3_Strong,PM1,PP5_Moderate,PM2_Supporting	P	P	PM1; PM2; PM5; PS3; PP2; PP3	coding	missense				D	0.995	0.998	0.8072	5.267	0	0	39									29.8		0.5726	D	0.5847	D	1.006		0.961		1.055
v7_337		C	c.491A>G	p.Asn164Ser		-	AAM*	-	Germline	-	-	Uncertain significance	Uncertain significance	PM1,PM2_Supporting	-	-		coding	missense				D	0.008	0.0	0.6673000000000001	3.263	0	0	37									23.5		0.1075	D	-0.08335	T	-0.3098		0.45		0.07690000000000001
v7_338		C	c.489C>A	p.His163Gln		-	NEM	-	Germline	-	-	Pathogenic	Likely pathogenic	PP3_Strong,PM1,PP5_Moderate,PM2_Supporting	P	LP	PS2; PM2; PP3	coding	missense				D	0.989	0.962	0.808	4.259	0	0	35									29		0.2763	D	0.1591	D	0.8011		0.903		1.099
v7_339		L	c.487C>T	p.His163Tyr	AR?	NEM	-	Germline	-	-	Likely pathogenic	-	Likely pathogenic	PP3_Strong,PM1,PM5,PM2_Supporting	-	-		coding	missense				D	0.985	0.934	0.8263	4.259	0	0	33									32		0.2847	D	0.1712	D	0.8545		0.927		1.105
v7_340		L, H	c.487C>G	p.His163Asp		IRM, NEM	-	Germline	-	DM	Pathogenic	-	Likely pathogenic	PP3_Strong,PM1,PM5,PM2_Supporting	-	-		coding	missense				D	0.993	0.949	0.8219000000000001	4.259	0	0	33									32		0.559	D	0.5653	D	1.023		0.97		1.074
v7_341		C	c.480C>A	p.Gly160=		-	AAM*, CFTD*, FRCM*	-	Germline	-	-	Uncertain significance	Likely benign	BP4_Strong,BP7,PM2_Supporting	-	-		coding	synonymous				D				2.246	0	0	26									9.033		-0.2698	T	-0.6254	T	-0.9452
v7_342		L, H	c.478G>T	p.Gly160Cys		NEM	-	Germline	-	DM	Pathogenic	-	Likely pathogenic	PP3_Strong,PM1,PM2_Supporting	-	-		coding	missense				D	1	1	0.8234	4.257	0	0	24									32		0.5759	D	0.5894	D	0.9396		0.968		1.039
v7_343		L, H, C	c.478G>A	p.Gly160Ser		NEM	AAM*	Germline	De novo, Germline	DM	Likely pathogenic	Pathogenic/Likely pathogenic	Likely pathogenic	PP3_Strong,PM1,PM2_Supporting,PP5	-	-		coding	missense				D	0.999	1	0.785	4.258	0	0	24									32		0.3971	D	0.3326	D	0.7906		0.918		1.099
v7_344		C	c.461_478del	p.Val154_Asp159del		-	AAM*	-	Germline	-	-	Uncertain significance	Likely pathogenic	PM1_Strong,PM4,PM2_Supporting	-	-		coding,splicing	in frame								4.257	0	0	7
v7_345		H	c.472G>A	p.Gly158Ser		DCM	-	-	-	DM	-	-	Likely pathogenic	PP3_Strong,PM1,PM2_Supporting	-	-		coding	missense				D	0.999	1	0.8649000000000001	4.257	0	0	18									29.6		0.5748	D	0.5879	D	0.8511		0.924		0.8722000000000001
v7_346		H	c.468C>A	p.Asp156Glu		AMC	-	-	-	DM	-	-	Likely pathogenic	PP3_Strong,PM1,PM5,PM2_Supporting	-	-		coding	missense				D	0.983	0.926	0.8610000000000001	4.259	0	0	14									25.8		0.5098	D	0.4945	D	0.1524		0.878		0.9838
v7_347		H	c.466G>C	p.Asp156His		Muscle weakness (asymmetric)	-	-	-	DM	-	-	Likely pathogenic	PP3_Strong,PM1,PM5,PM2_Supporting	-	-		coding	missense				D	0.999	1	0.8848000000000001	4.259	0	0	12									32		0.5754	D	0.5887	D	0.8469		0.96		1.082
v7_348		L, H	c.466G>A	p.Asp156Asn		NEM/IRM	-	Germline	-	DM	Pathogenic	-	Likely pathogenic	PP3_Strong,PM1,PM2_Supporting,PP5	-	-		coding	missense				D	0.996	0.992	0.8744000000000001	4.258	0	0	12									31		0.2458	D	0.1152	D	0.7506		0.892		1.103
v7_349		C	c.462G>T	p.Val154=		-	AAM*	-	Germline	-	-	Likely benign	Likely benign	BP4_Strong,BP6_Moderate,BP7,PM2_Supporting	-	-		coding,splicing	synonymous	2.43325e-05							2.244	0	0	8									13.02
v7_350		C	c.461T>C	p.Val154Ala		-	CMD	-	De novo	-	-	Pathogenic	Pathogenic	PP3_Strong,PM5,PP5_Moderate,PM2_Supporting,PP2	LP	LP	PS2; PM2; PP3	coding,splicing	missense				D	0.988	0.903	0.8827000000000002	5.26	0	0	7									31		0.5423	D	0.5412	D	0.7471		0.962		1.023
v7_351		H, C	c.460G>T	p.Val154Leu	AR	CM	AAM*		Germline	DM		Likely pathogenic	Pathogenic	PS1,PP3_Strong,PM1,PM5,PM2_Supporting	-	-		coding,splicing	missense	6.63649e-06			D	0.936	0.616	0.8756000000000002	5.263	0	0	6									30		0.493	D	0.4703	D	0.7376		0.964		0.9111
v7_352		L, H, C	c.460G>C	p.Val154Leu	AR	RSMD, LGMD	RSMD	Germline	Germline	DM	Likely pathogenic	Likely pathogenic	Pathogenic	PP3_Strong,PP5_Strong,PM5,PM2_Supporting,PP2	-	-		coding,splicing	missense				D	0.936	0.616	0.8756000000000002	5.262	0	0	6									27.7		0.493	D	0.4703	D	0.7376		0.964		0.9111
v7_353		C	c.459C>A	p.Ile153=		-	AAM*	-	Germline	-	-	Likely benign	Likely benign	BP4_Strong,BP6_Moderate,BP7,PM2_Supporting	-	-		coding,splicing	synonymous	6.60258e-06							2.244	0	0	5									15.45
v7_354		L, H	c.455G>C	p.Gly152Ala		CM	-	De novo	-	DM	Pathogenic	-	Pathogenic	PP3_Very Strong,PP5_Moderate,PM2_Supporting,PP2	-	-		coding,splicing,splicing-ACMG	missense				D	0.996	0.998	0.8882000000000001	5.262	0	0	1									32		0.5471	D	0.548	D	0.7225		0.939		1.103
v7_355		L, H	c.455-1G>A	p.?	AR	NEM	-	Germline	-	DM	Pathogenic	-	Likely pathogenic	PVS1,PM2_Supporting	-	-		intronic,splicing,splicing-ACMG					D				4.259	0	0	1									34		0.5972	D	0.62	D	0.9745
v7_356		C	c.455-2A>T	p.?		-	Not provided	-	Germline	-	-	Likely pathogenic	Pathogenic	PVS1,PP5_Moderate,PM2_Supporting	-	-		intronic,splicing,splicing-ACMG					D				5.261	0	0	2									34		0.5972	D	0.62	D	0.9156
v7_357		C	c.455-2A>G	p.?		-	Not provided	-	Germline	-	-	Likely pathogenic	Pathogenic	PVS1,PP5_Moderate,PM2_Supporting	-	-		intronic,splicing,splicing-ACMG					D				5.261	0	0	2									34		0.5972	D	0.62	D	0.9156
v7_358		C	c.455-7C>A	p.?		-	AAM*	-	Germline	-	-	Uncertain significance	Uncertain significance P	PP3_Strong,PM2_Supporting	-	-		intronic,splicing		8.23025e-06							3.285	0	0	7									19.25
v7_359		C	c.455-8G>A	p.?		-	AAM*	-	Germline	-	-	Likely benign	Likely benign	BP4_Strong,PM2_Supporting	-	-		intronic,splicing		4.12674e-06							2.247	0	0	8									6.994
v7_360		C	c.455-9C>G	p.?		-	AAM*	-	Germline	-	-	Uncertain significance	Likely benign	BP4_Strong,PM2_Supporting	-	-		intronic,splicing		8.24117e-06							2.247	0	0	9									6.595
v7_361		L, C	c.455-53A>C	p.=		None	AAM*, CFTD*, PSHP-DM*	Germline	Germline	-	Benign	Benign	Benign	BP6_Very Strong,BP4_Strong,PM2_Supporting	-	-		intronic		0.998439							1.239	0	0	53									3.256
v7_362		L	c.454+30_454+59CCCGCC[3_5]	p.=		Not reported	-	Germline	-	-	Benign	-	Likely benign	BP4	-	-		intronic		0.298201							2.249	10	42	60
v7_363		C	c.454+51G>C	p.?		-	Not provided	-	Germline	-	-	Likely benign	Benign	BS1,BS2,BP4_Strong,BP6_Moderate	-	-		intronic		0.0294872							1.236	0	0	51									0.09
v7_364		C	c.454+45G>C	p.?		-	Not provided	-	Germline	-	-	Likely benign	Benign	BS1,BS2,BP4_Strong,BP6_Moderate	-	-		intronic		0.0130517							1.236	0	0	45									0.756
v7_365		C	c.454+36C>T	p.?		-	Not specified	-	Germline	-	-	Likely benign	Benign	BS1,BS2,BP4_Strong,BP6_Moderate	-	-		intronic		0.00102815							1.236	0	4	36									5.728
v7_366	VarSome needed	L	c.454+54_454+59dup	p.=		None	-	Germline	-	-	Benign	-			-	-
v7_367		C	c.454+18C>G	p.?		-	AAM	-	Germline	-	-	Likely benign	Likely benign	BP4_Strong	-	-		intronic		6.59361e-06							2.246	0	0	18									4.894
v7_368		C	c.454+15C>T	p.?		-	AAM*	-	Germline	-	-	Benign/Likely benign	Benign	BS1,BS2,BP4_Strong,BP6_Strong	-	-		intronic		0.000251969							1.234	0	0	15									1.632
v7_369		C	c.454+15C>A	p.?		-	AAM*	-	Germline	-	-	Likely benign	Benign	BS2,BP4_Strong,BP6_Moderate	-	-		intronic		0.000136661							1.24	0	0	15									1.327
v7_370		C	c.454+14del	p.?		-	AAM*	-	Germline	-	-	Likely benign	Likely benign	BP4_Moderate,PM2_Supporting	-	-		intronic									2.249	0	0	14
v7_371		C	c.454+11G>A	p.?		-	AAM*	-	Germline	-	-	Likely benign	Benign	BS1,BS2,BP4_Strong,BP6_Strong	-	-		intronic		5.893e-05							1.234	0	1	11									6.071
v7_372		C	c.454+10C>A	p.?		-	AAM*	-	Germline	-	-	Likely benign	Likely benign	BP4_Strong,BP6_Moderate	-	-		intronic,splicing		2.63647e-05							2.244	0	0	10									1.807
v7_373		C	c.454+3G>T	p.?		-	AAM*, CFTD*, FRCM*	-	Germline	-	-	Conflicting interpretations	Likely benign	BP4_Strong,PM2_Supporting	-	-		intronic,splicing		4.48954e-05							2.247	0	2	3									16.65
v7_374		C	c.453C>T	p.Thr151=		-	AAM*	-	Germline	-	-	Uncertain significance	Likely benign	BP4_Strong,PM2_Supporting	-	-		coding,splicing,splicing-ACMG	synonymous	4.05578e-06							2.247	0	0	2									14.67
v7_375		C	c.453C>G	p.Thr151=		-	AAM*, CFTD*, FRCM*	-	Germline	-	-	Conflicting interpretations	Likely benign	BP4_Strong,PM2_Supporting	-	-		coding,splicing,splicing-ACMG	synonymous	4.05578e-05							2.247	0	0	2									13.81
v7_376		L, C	c.453C>A	p.Thr151=		None	AAM*, CFTD*, FRCM*, PSHP-DM*	Germline	Germline	-	Benign, Likely benign	Benign/Likely benign	Benign	BP6_Very Strong,BS1,BS2,BP4_Strong	-	-		coding,splicing,splicing-ACMG	synonymous	0.00242535							1.23	0	2	2									13.24
v7_377		C	c.452C>A	p.Thr151Asn		-	AAM*	-	Germline	-	-	Uncertain significance	Likely pathogenic	PP3_Strong,PM1,PM2_Supporting	-	-		coding,splicing	missense				D	0.41	0.052	0.8804000000000001	4.257	0	0	3									27.8		0.2897	D	0.1784	D	0.5076		0.882		1.1520000000000001
v7_378		L, H	c.449C>T	p.Thr150Ile		NEM/IRM	-	Unknown	-	DM	VUS	-	Pathogenic	PM5_Strong,PP3_Strong,PM1,PM2_Supporting	-	-		coding,splicing	missense				D	0.388	0.221	0.8905000000000001	5.261	0	0	6									25.4		0.5806	D	0.5962	D	0.565		0.964		1.157
v7_379		L, H, C	c.449C>G	p.Thr150Ser		IRM, NEM	IRM	De novo	Germline	DM	Pathogenic	Pathogenic	Pathogenic	PS1,PP3_Strong,PM1,PM5,PP5_Moderate,PM2_Supporting	P	LP	PM6_Strong; PM2; PP2; PP3	coding,splicing	missense				D	0.016	0.001	0.8447000000000001	5.265	0	0	6									24.5		0.5207	D	0.5102	D	0.2396		0.882		0.8862000000000001
v7_380		L, H	c.449C>A	p.Thr150Asn	AD	NEM	-	Germline	-	DM	Pathogenic	-	Pathogenic	PM5_Strong,PP3_Strong,PM1,PM2_Supporting,PP5	-	-		coding,splicing	missense				D	0.086	0.008	0.8732000000000001	5.262	0	0	6									24.6		0.2795	D	0.1638	D	0.3947		0.837		1.072
v7_381		C	c.448A>T	p.Thr150Ser		-	PSHP-DM	-	Germline	-	-	Likely pathogenic	Pathogenic	PS1,PP3_Strong,PM1,PM5,PP5_Moderate,PM2_Supporting	-	-		coding,splicing	missense				D	0.016	0.001	0.8447000000000001	5.265	0	0	7									24.5		0.5179	D	0.5062	D	0.1335		0.926		0.8732000000000001
v7_382		L, H	c.448A>G	P.Thr150Ala		NEM	-	Germline	-	DM	Pathogenic	-	Pathogenic	PM5_Strong,PP3_Strong,PM1,PM2_Supporting	-	-		coding,splicing	missense				D	0.016	0.001	0.8371000000000001	5.261	0	0	7									25.1		0.4871	D	0.4619	D	0.233		0.981		0.9944
v7_383		L, H, C	c.446G>A	p.Arg149Lys		AM, NEM	AAM*	Germline	Germline	DM	Pathogenic	Uncertain significance	Likely pathogenic	PP3_Strong,PM1,PM2_Supporting	-	-		coding,splicing	missense				D	0.02	0.002	0.9087000000000001	4.257	0	0	9									24.5		0.5461	D	0.5466	D	0.1662		0.857		0.8674000000000001
v7_384		L, H	c.443G>T	p.Gly148Val		MTM, Respiratory failure and scleroderma	-	Unknown	-	DM	Likely pathogenic	-	Pathogenic	PM5_Strong,PP3_Strong,PM1,PM2_Supporting	-	-		coding	missense				D	0.538	0.345	0.9035	5.261	0	0	12									27.3		0.5819	D	0.5981	D	0.7105		0.963		1.089
v7_385		L, H	c.437_442dupCCTCCG	p.Ala146_Ser147dup		NEM, MFM, MYOP	-	-	-	DM	Pathogenic	-	Pathogenic	PM1_Very Strong,PM4,PM2_Supporting	-	-		coding	in frame								5.261	0	0	13
v7_386		L, H	c.443G>A	p.Gly148Asp		AM, NEM	-	De novo, Germline	-	DM	Pathogenic	-	Pathogenic	PS3,PP3_Strong,PM1,PM5,PM2_Supporting,PP5	-	-		coding	missense				D	0.581	0.282	0.9334	5.264	0	0	12									27.6		0.5816	D	0.5977	D	0.658		0.959		1.109
v7_387		H, C	c.442G>C	p.Gly148Arg		AMC	AAM*		Germline	DM		Conflicting interpretations	Pathogenic	PM5_Strong,PP3_Strong,PM1,PM2_Supporting,PP5	-	-		coding	missense				D	0.863	0.728	0.9297000000000001	5.262	0	0	13									29.9		0.5834	D	0.6002	D	0.872		0.979		1.048
v7_388		L, H, C	c.442G>A	p.Gly148Ser		AM, CAM, NEM	AAM	De novo, Germline	De novo	DM	Likely pathogenic	Likely pathogenic	Pathogenic	PP3_Strong,PP5_Strong,PM1,PM5,PM2_Supporting	LP	LP	PM2; PM5; PM6; PP3	coding	missense				D	0.249	0.129	0.8981000000000001	5.263	0	0	13									25.1		0.5762	D	0.5899	D	0.5073		0.935		1.145
v7_389		C	c.441C>T	p.Ser147=		-	AAM	-	Germline	-	-	Likely benign	Likely benign	BP4_Strong,BP6_Moderate,BP7,PM2_Supporting	-	-		coding	synonymous	4.01258e-06							2.244	0	0	14									7.528
v7_390		L, H	c.440C>T	p.Ser147Phe		LGMD	-	Germline	-	DM	Likely pathogenic	-	Likely pathogenic	PP3_Strong,PM1,PM2_Supporting	-	-		coding	missense		None,0.0	[None, 'D']	D	0.785	0.667	0.8585	4.257	0	0	15									32		0.5874	D	0.606	D	0.8844		0.959		1.095
v7_391		L, H	c.440C>A	p.Ser147Tyr		FADS/AMC	-	De novo	-	DM	Likely pathogenic	-	Likely pathogenic	PP3_Strong,PM1,PM2_Supporting	-	-		coding	missense		None,0.0	[None, 'D']	D	0.785	0.667	0.8706000000000002	4.257	0	0	15									31		0.5821	D	0.5983	D	0.8352		0.961		1.11
v7_392		H, C	c.437C>T	p.Ala146Val		LGMD, IBM	AAM*	-	Germline	DM	-	Uncertain significance	Likely pathogenic	PP3_Strong,PM1,PM2_Supporting	-	-		coding	missense				D	0.099	0.056	0.8319000000000001	4.257	0	0	18									25.9		0.5832	D	0.6	D	0.5789		0.876		1.09
v7_393		L, H, C	c.436del	p.Ala146Profs*46	AR	NEM	AAM*	Germline	Germline	DM	Pathogenic	Pathogenic/Likely pathogenic	Pathogenic	PVS1,PP5_Strong,PM2_Supporting	-	-		NMD,coding	frameshift	4.00481e-06							5.263	0	0	19
v7_394		C	c.435C>T	p.Tyr145=		-	AAM*, CFTD*, FRCM*	-	Germline	-	-	Conflicting interpretations	Likely benign	BP4_Strong,BP7,PM2_Supporting	-	-		coding	synonymous	8.00096e-06							2.246	0	0	20									8.031
v7_395		L, H	c.435C>G	p.Tyr145*	AR	NEM	-	Germline	-	DM	Pathogenic	-	Likely pathogenic	PVS1,PM2_Supporting	-	-		NMD,coding	nonsense				A,D				4.259	0	0	20									36		0.5972	D	0.62	D	0.1769
v7_396		C	c.435C>A	p.Tyr145Ter		-	AAM, CFTD, PSHP-DM	-	Germline	-	-	Pathogenic/Likely pathogenic	Pathogenic	PVS1,PP5_Strong,PM2_Supporting	-	-		NMD,coding	nonsense	8.00096e-06			A,D				5.263	0	0	20									36		0.5972	D	0.62	D	0.1769
v7_397		C	c.434A>T	p.Tyr145Phe		-	AAM*	-	Germline	-	-	Uncertain significance	Likely pathogenic	PM1_Strong,PP3_Moderate,PM2_Supporting	-	-		coding	missense				D	0.031	0.001	0.8398000000000001	4.257	0	0	21									24.5		0.207	D	0.05961	D	0.1982		0.773		0.6590000000000001
v7_398		C	c.431T>C	p.Leu144Pro		-	AAM*	-	Germline	-	-	Uncertain significance	Pathogenic	PM1_Strong,PP3_Strong,PM5,PM2_Supporting	-	-		coding	missense				D	0.982	0.98	0.8859000000000001	5.261	0	0	24									32		0.59	D	0.6097	D	1.052		0.933		1.022
v7_399		L, H, C	c.430C>T	p.Leu144Phe		NEM, IRM	AAM*	De novo	Germline	DM	Pathogenic	Pathogenic/Likely pathogenic	Pathogenic	PP3_Strong,PP5_Strong,PM1,PM2_Supporting	P	VUS	PM2; PP2; PP3	coding	missense				D	0.513	0.241	0.8260000000000001	5.261	0	0	25									28.1		0.5854	D	0.6031	D	0.7318		0.928		1.108
v7_400		C	c.427T>C	p.Ser143Pro		-	AAM	-	De novo	-	-	Pathogenic	Pathogenic	PM1_Strong,PP3_Strong,PP5_Moderate,PM2_Supporting	-	-		coding	missense				D	0.352	0.232	0.8460000000000001	5.261	0	0	28									25.7		0.5853	D	0.603	D	0.5684		0.96		1.1280000000000001
v7_401		C	c.425T>G	p.Leu142Arg		-	AAM*	-	Germline	-	-	Uncertain significance	Pathogenic	PM1_Strong,PP3_Strong,PM5,PM2_Supporting	-	-		coding	missense				D	1	1	0.8739000000000001	5.261	0	0	30									31		0.5822	D	0.5985	D	1.055		0.905		1.012
v7_402		L, H, C	c.425T>C	p.Leu142Pro		NEM	AAM	Germline	Germline	DM	Pathogenic	Pathogenic	Pathogenic	PM1_Strong,PP3_Strong,PM2_Supporting,PP5	-	-		coding	missense				D	1	1	0.8809000000000001	5.26	0	0	30									32		0.5829	D	0.5995	D	1.055		0.9		1.012
v7_403		C	c.423G>A	p.Val141=		-	AAM*	-	Germline	-	-	Likely benign	Likely benign	BP4_Strong,BP6_Moderate,BP7,PM2_Supporting	-	-		coding	synonymous	1.9954e-05							2.244	0	1	32									12.56
v7_404		L, H	c.422T>C	p.Val141Ala		NEM	-	De novo	-	DM	Pathogenic	-	Likely pathogenic	PM1_Strong,PP3_Strong,PM2_Supporting	-	-		coding	missense				D	0.134	0.004	0.8726000000000002	4.259	0	0	33									24.2		0.5297	D	0.5232	D	0.1828		0.908		0.8598000000000001
v7_405		C	c.419C>G	p.Ala140Gly		-	AAM	-	Germline	-	-	Pathogenic	Pathogenic	PM1_Strong,PM5_Strong,PP3_Moderate,PP5_Moderate,PM2_Supporting	P	LP	PS2; PM2; PP3	coding	missense				D	0.13	0.004	0.8323	5.263	0	0	36									24.4		0.3631	D	0.2838	D	0.1954		0.845		0.9375
v7_406		L, H, C	c.419C>A	p.Ala140Asp		NEM	MFM	De novo	Germline	DM	Pathogenic	Pathogenic/Likely pathogenic	Pathogenic	PM1_Strong,PM5_Strong,PP3_Strong,PP5_Strong,PM2_Supporting	-	-		coding	missense				D	0.92	0.241	0.8874000000000001	5.267	0	0	36									28.3		0.5858	D	0.6037	D	0.7465		0.927		0.9239
v7_407		L, H	c.418G>C	p.Ala140Pro		NEM/IRM	-	De novo, Germline	-	DM	Pathogenic	-	Pathogenic	PM1_Strong,PM5_Strong,PP3_Strong,PM2_Supporting,PP5	-	-		coding	missense				D	0.941	0.391	0.8712000000000001	5.264	0	0	37									26.7		0.5311	D	0.5251	D	0.5215		0.893		1.096
v7_408		L, H	c.417G>C	p.Gln139His		IRM, NEM	-	De novo	-	DM	Pathogenic	-	Pathogenic	PS1,PM1_Strong,PP3_Strong,PM2_Supporting	-	-		coding	missense				D	0.626	0.479	0.8517000000000001	5.263	0	0	38									24.4		0.551	D	0.5537	D	0.249		0.925		1.105
v7_409		L, H, C	c.414C>G	p.Ile138Met		NEM	AAM*	Germline	Germline	DM	Pathogenic	Pathogenic	Pathogenic	PS3,PM1_Strong,PM5,PP3_Moderate,PM2_Supporting,PP5	P	LP	PS3; PM2; PP3	coding	missense				A	0.487	0.139	0.8095	5.264	0	0	41									22.8		0.4721	D	0.4404	D	-0.3315		0.799		0.8575
v7_410		L, H	c.413T>C	p.Ile138Thr		NEM	-	Germline	-	DM	Pathogenic	-	Pathogenic	PM1_Strong,PM5_Strong,PP3_Strong,PM2_Supporting	-	-		coding	missense				D	0.126	0.018	0.8853000000000001	5.263	0	0	42									24.8		0.5135	D	0.4998	D	0.2112		0.912		0.7245
v7_411		C	c.413T>A	p.Ile138Asn		-	NEM	-	Germline	-	-	Likely pathogenic	Pathogenic	PM1_Strong,PP3_Strong,PM5,PP5_Moderate,PM2_Supporting	LP	VUS	PM2; PP3	coding	missense				D	0.134	0.03	0.8783000000000001	5.263	0	0	42									25.4		0.4273	D	0.376	D	0.09286		0.887		0.48630000000000007
v7_412		C	c.410C>A	p.Ala137Asp		-	AAM*	-	Germline	-	-	Uncertain significance	Likely pathogenic	PM1_Strong,PP3_Strong,PM2_Supporting	-	-		coding	missense				D	0.975	0.876	0.9147000000000001	4.259	0	0	45									31		0.561	D	0.568	D	0.9512		0.919		1.092
v7_413		L, H, C	c.407T>C	p.Val136Ala		NEM	AAM*	Germline	Germline	DM	Pathogenic	Uncertain significance	Likely pathogenic	PP3_Strong,PM1,PM2_Supporting,PP5	-	-		coding	missense				D	0.124	0.004	0.8368000000000001	4.258	0	0	48									24.9		0.5356	D	0.5315	D	0.2957		0.926		0.8741000000000001
v7_414		C	c.405C>T	p.Tyr135_Val136=		-	AAM*	-	Germline	-	-	Likely benign	Likely benign	BP4_Strong,BP7,PM2_Supporting	-	-		coding	synonymous								2.246	0	0	50									8.119
v7_415		H, C	c.402G>T	p.Met134Ile		NEM	AAM	-	De novo	DM	-	Pathogenic	Pathogenic	PS1,PM1,PM5,PP3_Moderate,PP5_Moderate,PM2_Supporting	-	-		coding	missense				D	0.051	0.004	0.8075	5.263	0	0	53									23.7		0.5289	D	0.522	D	0.1733		0.823		0.7272000000000001
v7_416		L, H, C	c.402G>A	p.Met134Ile		NEM	AAM*	Germline	Germline	DM	Pathogenic	Likely pathogenic	Pathogenic	PS1,PP5_Strong,PM1,PM5,PP3_Moderate,PM2_Supporting	LP	LP	PM2; PM5; PP1; PP3	coding	missense				D	0.051	0.004	0.8075	5.265	0	0	53									23.9		0.5289	D	0.522	D	0.1733		0.823		0.7272000000000001
v7_417		C	c.400del	p.Met134Cysfs*58		-	AAM*	-	Germline	-	-	Pathogenic	Pathogenic	PVS1,PP5_Moderate,PM2_Supporting	-	-		NMD,coding	frameshift								5.261	0	0	55
v7_418		L, H, C	c.400A>G	p.Met134Val		NEM	AAM	Germline	De novo	DM	Pathogenic	Pathogenic	Pathogenic	PM5_Strong,PP3_Strong,PP5_Strong,PM1,PM2_Supporting	-	-		coding	missense				D	0.032	0.002	0.7632000000000001	5.265	0	0	55									23.9		0.5158	D	0.5031	D	0.05186		0.816		0.5595
v7_419		L, H	c.393del	p.Ala133Profs*59	AR	NEM	-	Germline	-	DM	Pathogenic	-	Likely pathogenic	PVS1,PM2_Supporting	-	-		NMD,coding	frameshift								4.259	0	0	62
v7_420		C	c.391G>A	p.Val131Met		-	AAM*	-	Germline	-	-	Uncertain significance	Uncertain significance P	PM1,PP3_Moderate,PM2_Supporting	-	-		coding	missense				D	0.293	0.609	0.8686000000000001	3.285	0	0	64									24.3		0.4818	D	0.4542	D	0.6154		0.763		1.141
v7_421		C	c.389A>G	p.Asn130Ser		-	AAM*	-	Germline	-	-	Uncertain significance	Likely pathogenic	PP3_Strong,PM1_Supporting,PM2_Supporting	-	-		coding	missense	1.19412e-05			D	0.911	0.787	0.6804000000000001	4.256	0	0	66									25		0.01007	T	-0.04116	D	0.653		0.851		1.084
v7_422		L, H	c.365C>G	p.Thr122Ser		NEM	-	De novo	-	DM	Pathogenic	-	Likely pathogenic	PP3_Strong,PM1,PM2_Supporting	-	-		coding	missense				D	0.954	0.682	0.8231	4.257	0	0	90									28.4		0.5335	D	0.5286	D	0.8659		0.905		1.078
v7_423		L	c.364A>C	p.Thr122Pro		Unclassified (poor suck, muscular hypotonia of the trunk)	-	De novo	-	-	Likely pathogenic	-	Likely pathogenic	PP3_Strong,PM1,PM2_Supporting	-	-		coding	missense				D	0.995	0.983	0.8063	4.257	0	0	91									32		0.5548	D	0.5591	D	0.9589		0.962		1.096
v7_424		L	c.360G>T	p.Lys120Asn		NEM	-	De novo	-	-	Likely pathogenic	-	Likely pathogenic	PP3_Strong,PM1,PM5,PM2_Supporting	-	-		coding	missense				D	0.993	0.987	0.8900000000000001	4.259	0	0	95									29.3		0.2084	D	0.06154	D	0.8791		0.906		1.098
v7_425		C	c.359A>T	p.Lys120Met		-	AAM*	-	Germline	-	-	Pathogenic	Likely pathogenic	PP3_Strong,PM1,PP5_Moderate,PM2_Supporting	-	-		coding	missense				D	0.995	0.992	0.8546000000000001	4.259	0	0	96									32		0.5204	D	0.5097	D	0.8808		0.972		1.092
v7_426		C	c.358A>C	p.Lys120Gln		-	AAM*	-	Germline	-	-	Uncertain significance	Likely pathogenic	PP3_Strong,PM1,PM5,PM2_Supporting	-	-		coding	missense				D	0.956	0.9	0.8665	4.259	0	0	97									31		0.3601	D	0.2795	D	0.8238		0.944		1.09
v7_427		H	c.355G>C	p.Glu119Gln		NEM	-	-	-	DM	-	-	Likely pathogenic	PP3_Strong,PM1,PM2_Supporting	-	-		coding	missense		None,0.001	[None, 'D']	D	0.994	0.993	0.7947000000000001	4.257	0	0	100									28.1		0.3909	D	0.3238	D	0.9453		0.935		1.087
v7_428		L, H	c.353G>A	p.Arg118His		NEM	-	De novo	-	DM	Pathogenic	-	Likely pathogenic	PP3_Strong,PM1,PM2_Supporting,PP5	-	-		coding	missense				D	1	1	0.8630000000000001	4.258	0	0	102									31		0.5801	D	0.5955	D	1.059		0.959		1.051
v7_429		H	c.352C>A	p.Arg118Ser		AMC	-	-	-	DM	-	-	Likely pathogenic	PP3_Strong,PM1,PM5,PM2_Supporting	-	-		coding	missense				D,N	1	1	0.8542000000000001	4.259	0	0	103									28.9		0.5532	D	0.5568	D	0.6056		0.927		0.8318000000000001
v7_430		L, H, C	c.350A>G	p.Asn117Ser		NEM	AAM*	De novo, Germline	Germline	DM	Likely pathogenic	Pathogenic	Pathogenic	PP5_Very Strong,PS3,PP3_Strong,PM1,PM5,PM2_Supporting	P	P	PS2; PM1; PM2; PP2; PP3	coding	missense		None,0.006	[None, 'D']	A	0.975	0.921	0.7201000000000001	5.271	0	0	105									28.2		0.1522	D	-0.01917	D	0.8359		0.852		1.101
v7_431		L, H	c.350A>C	p.Asn117Thr		NEM	-	Germline	-	DM	Pathogenic	-	Pathogenic	PP3_Strong,PM1,PM5,PM2_Supporting,PP5	-	-		coding	missense		None,1.0	[None, 'T']	D,N	0.994	0.977	0.7526000000000002	5.26	0	0	105									31		0.2516	D	0.1236	D	0.9396		0.928		1.035
v7_432		C	c.350del	p.Asn117fs		-	AAM	-	Unknown	-	-	Likely pathogenic	Pathogenic	PVS1,PP5_Moderate,PM2_Supporting	-	-		NMD,coding	frameshift								5.261	0	0	105
v7_433		L, H, C	c.347C>T	p.Ala116Val		NEM	AAM	De novo	Unknown	DM	Pathogenic	Likely pathogenic	Pathogenic	PP5_Strong,PM1,PM5,PP3_Moderate,PM2_Supporting	-	-		coding	missense		None,0.001	[None, 'D']	D	0.005	0.001	0.786	5.261	0	0	108									24.3		0.3493	D	0.264	D	0.249		0.89		0.7021000000000001
v7_434		L, H, C	c.346G>T	p.Ala116Ser		NEM	AAM*	Germline	Germline	DM	Pathogenic	Uncertain significance	Pathogenic	PM5_Strong,PP3_Strong,PM1,PM2_Supporting	-	-		coding	missense		None,0.004	[None, 'D']	D	0.373	0.014	0.7411000000000001	5.261	0	0	109									23.2		0.4251	D	0.3728	D	0.2195		0.756		0.8557000000000001
v7_435		H	c.346G>C	p.Ala116Pro		Muscle weakness, asymmetric	-	-	-	DM	-	-	Pathogenic	PM5_Strong,PP3_Strong,PM1,PM2_Supporting	-	-		coding	missense		None,0.001	[None, 'D']	D	0.737	0.805	0.8162	5.261	0	0	109									28.5		0.5032	D	0.485	D	0.7831		0.936		1.153
v7_436		L, H, C	c.346G>A	p.Ala116Thr		NEM	AAM*	Germline	Germline	DM	Pathogenic	Likely pathogenic	Pathogenic	PP3_Strong,PP5_Strong,PM1,PM5,PM2_Supporting	-	-		coding	missense		None,1.0	[None, 'T']	D	0.186	0.111	0.7728	5.263	0	0	109									23.5		0.4359	D	0.3883	D	0.293		0.831		0.9503
v7_437		L, H	c.343A>G	p.Lys115Glu		NEM	-	Germline	-	DM	Pathogenic	-	Likely pathogenic	PP3_Strong,PM1,PM2_Supporting	-	-		coding	missense		None,0.026	[None, 'D']	D,N	0.967	0.902	0.7996000000000001	4.257	0	0	112									32		0.5204	D	0.5097	D	0.8896		0.933		0.7375
v7_438		L, H, C	c.341C>T	p.Pro114Leu		MDC	Not specified	Unknown	Unknown	DM?	VUS	Uncertain significance	Likely pathogenic	PP3_Strong,PM1,PM2_Supporting	-	-		coding	missense		None,0.319	[None, 'T']	D	0.999	1	0.8841000000000001	4.257	0	0	114									32		0.5161	D	0.5036	D	1.012		0.95		1.096
v7_439		L, H	c.338A>G	p.Asn113Ser		NEM	-	Germline	-	DM	Pathogenic	-	Likely pathogenic	PP3_Strong,PM1,PM2_Supporting	-	-		coding	missense		None,1.0	[None, 'T']	D,N	0.975	0.921	0.7746000000000001	4.257	0	0	117									27.9		0.1415	D	-0.0345	D	0.8224		0.836		0.6512000000000001
v7_440		C	c.334C>A	p.Leu112Ile		-	AAM*	-	Germline	-	-	Uncertain significance	Uncertain significance LP	PM1,PM2_Supporting,PP3	-	-		coding	missense	1.97153e-05	None,0.009	[None, 'D']	D,N	0.965	0.339	0.7765	3.274	0	0	121									25.8		0.2292	D	0.0915	D	0.4849		0.76		0.7329000000000001
v7_441		C	c.323_329delinsTCGAGGT	p.Thr108_Ala110delinsIleGluVal		-	Not provided	-	Germline	-	-	Likely pathogenic	Likely pathogenic	PP3_Strong,PM1,PP5_Moderate,PM2_Supporting	-	-		coding	in frame								4.259	0	0	126
v7_442		C	c.329C>T	p.Ala110Val		-	Not provided	-	Germline	-	-	Uncertain significance	Likely pathogenic	PP3_Strong,PM1_Supporting,PM2_Supporting	-	-		coding	missense	1.31486e-05	None,0.013	[None, 'D']	D,N	0.991	0.997	0.8319000000000001	4.256	0	0	126									32		0.4745	D	0.4438	D	0.9427		0.902		1.076
v7_443		L, H	c.327G>C	p.Glu109Asp		NEM	-	Germline	-	DM	Likely pathogenic	-	Likely pathogenic	PP3_Strong,PM1_Supporting,PM2_Supporting	-	-		coding	missense		None,0.001	[None, 'D']	D	0.975	0.789	0.7811	4.256	0	0	128									24.9		0.5237	D	0.5145	D	0.6517		0.872		1.089
v7_444		C	c.324C>A	p.Thr108=		-	AAM*	-	Germline	-	-	Likely benign	Likely benign	BP4_Strong,BP6_Moderate,BP7,PM2_Supporting	-	-		coding	synonymous	9.54707e-05							2.244	0	1	131									10.38
v7_445		C	c.323C>T	p.Thr108Ile		-	AAM*	-	Germline	-	-	Uncertain significance	Likely pathogenic	PP3_Strong,PM2_Supporting,PP2	-	-		coding	missense		None,0.0	[None, 'D']	D	0.48	0.478	0.8870000000000001	4.256	0	0	132									25.2		0.5875	D	0.6061	D	0.6447		0.909		1.106
v7_446		L, H	c.317T>C	p.Leu106Pro		NMD	-	Germline	-	DM	Likely pathogenic	-	Likely pathogenic	PP3_Strong,PM2_Supporting,PP2	-	-		coding	missense		None,0.08	[None, 'T']	D	0.999	0.998	0.8944000000000001	4.256	0	0	138									32		0.5603	D	0.567	D	1.078		0.961		1.037
v7_447		C	c.312C>G	p.Pro104=		-	AAM*	-	Germline	-	-	Likely benign	Likely benign	BP4_Strong,BP6_Moderate,BP7,PM2_Supporting	-	-		coding	synonymous								2.244	0	0	143									11.94
v7_448		C	c.311C>A	p.Pro104His		-	AAM*	-	Germline	-	-	Uncertain significance	Likely pathogenic	PP3_Strong,PM2_Supporting,PP2	-	-		coding	missense	7.9545e-06	None,0.009	[None, 'D']	D	0.913	0.988	0.8682000000000001	4.256	0	0	144									31		0.5507	D	0.5687	D	0.9153		0.891		1.161
v7_449		C	c.307C>T	p.His103Tyr		-	AAM*, Inborn genetic diseases*	-	Germline	-	-	Uncertain significance	Uncertain significance LP	PP3_Moderate,PM2_Supporting,PP2	-	-		coding	missense		None,0.063	[None, 'T']	D,N	0.556	0.57	0.8624	3.274	0	0	148									27.5		0.4044	D	0.3431	D	0.5653		0.88		0.991
v7_450		C	c.306del	p.Glu102Aspfs*20		-	Not provided	-	Germline	-	-	Likely pathogenic	Pathogenic	PVS1,PP5_Moderate,PM2_Supporting	-	-		NMD,coding	frameshift								5.261	0	0	149
v7_451		L, C	c.304G>A	p.Glu102Lys		Not reported	AAM*	Unknown	Germline	-	Likely pathogenic	Conflicting interpretations	Likely pathogenic	PP3_Strong,PM1_Supporting,PM2_Supporting	-	-		coding	missense		None,0.079	[None, 'T']	D	0.977	0.906	0.8720000000000001	4.256	0	0	151									29.8		0.3732	D	0.2983	D	0.8421		0.854		1.07
v7_452		C	c.300C>G	p.Pro100=		-	AAM*	-	Germline	-	-	Likely benign	Likely benign	BP4_Strong,BP6_Moderate,BP7,PM2_Supporting	-	-		coding	synonymous								2.244	0	0	155									9.658
v7_453		L	c.296C>G	p.Ala99Gly		CM	-	De novo	-	-	Likely pathogenic	-	Uncertain significance	PM1_Supporting,PM2_Supporting	-	-		coding	missense		None,0.026	[None, 'D']	D,N	0.943	0.766	0.8269000000000001	3.262	0	0	159									30		0.1816	D	0.02314	D	0.6014		0.783		0.9026000000000001
v7_454		L, H, C	c.287T>C	p.Leu96Pro	AR	NEM	AM	Germline	Germline	DM	Pathogenic	Pathogenic/Likely pathogenic	Pathogenic	PP3_Strong,PP5_Strong,PM5,PM2_Supporting,PP2	P	LP	PM2; PM3; PS3_Moderate; PP2; PP3	coding	missense	1.31434e-05	None,0.003	[None, 'D']	A	0.999	0.999	0.9125	5.262	0	0	158									32		0.5572	D	0.5625	D	1.034		0.906		1.03
v7_455		C	c.286C>G	p.Leu96Val		-	AAM*	-	Germline	-	-	Likely pathogenic	Pathogenic	PP3_Strong,PM5,PP5_Moderate,PM2_Supporting,PP2	-	-		coding	missense		None,0.015	[None, 'D']	D	0.975	0.789	0.8475	5.26	0	0	157									29		0.3762	D	0.3027	D	0.88		0.851		1.1420000000000001
v7_456		L, C	c.283G>A	p.Glu95Lys		CFTD	AAM	Unknown	Germline	-	Likely pathogenic	Conflicting interpretations	Likely pathogenic	PP3_Strong,PM1,PM2_Supporting,PP5	-	-		coding	missense		None,0.008	[None, 'D']	D	0.979	0.99	0.9126000000000001	4.258	0	0	154									29.7		0.4941	D	0.472	D	0.848		0.933		1.099
v7_457		C	c.282C>T	p.Asn94=		-	AAM*	-	Germline	-	-	Likely benign	Likely benign	BP4_Strong,BP6_Moderate,BP7,PM2_Supporting	-	-		coding	synonymous	1.19299e-05							2.244	0	0	153									9.745
v7_458		L, H	c.282C>G	p.Asn94Lys		NEM	-	De novo, Germline	-	DM	Pathogenic	-	Pathogenic	PS1,PP3_Strong,PM1,PM2_Supporting	-	-		coding	missense		None,0.093	[None, 'T']	D,N	0.995	0.996	0.8699000000000001	5.261	0	0	153									23.5		0.08438	D	-0.1166	T	-0.3233		0.699		0.5836000000000001
v7_459		L, H, C	c.282C>A	p.Asn94Lys		CM	AAM*	De novo	Germline	DM	Pathogenic	Pathogenic	Pathogenic	PP3_Strong,PP5_Strong,PM2_Supporting,PP2	-	-		coding	missense		None,0.093	[None, 'T']	D,N	0.995	0.996	0.8699000000000001	5.26	0	0	153									23.5		0.08438	D	-0.1166	T	-0.3233		0.699		0.5836000000000001
v7_460		L, H, C	c.275_277del	p.Phe92del		CFTD, MYOP	AAM	De novo	Germline	DM	Likely pathogenic	Pathogenic	Likely pathogenic	PM1,PM4,PP5_Moderate,PM2_Supporting	P	LP	PS2; PM2; PM4_Supporting	coding	in frame								4.257	0	0	146
v7_461		L, H	c.253G>A	p.Glu85Lys		NEM	-	De novo, Germline	-	DM	Pathogenic	-	Likely pathogenic	PP3_Strong,PM1_Supporting,PM2_Supporting,PP5	-	-		coding	missense		None,0.15	[None, 'T']	D	0.977	0.944	0.92	4.257	0	0	124									29.6		0.5385	D	0.5357	D	0.9636		0.891		1.078
v7_462		C	c.249C>T	p.Asp83_Met84=		-	AAM*	-	Germline	-	-	Likely benign	Likely benign	BP4_Strong,BP7,PM2_Supporting	-	-		coding	synonymous								2.246	0	0	120									12.1
v7_463		C	c.246T>C	p.Asp82=		-	AAM*	-	Germline	-	-	Conflicting interpretations	Likely benign	BP4_Strong,BP7,PM2_Supporting	-	-		coding	synonymous	2.3858e-05							2.246	0	0	117									13.1
v7_464		H, C	c.243G>A	p.Trp81*		MYOP	Not provided		Germline	DM?		Likely pathogenic	Pathogenic	PVS1,PP5_Moderate,PM2_Supporting	-	-		NMD,coding	nonsense				A,D				5.261	0	0	114									39		0.5972	D	0.62	D	1.001
v7_465		L	c.239A>G	p.Asn80Ser		NEM	-	De novo	-	-	Likely pathogenic	-	Likely pathogenic	PP3_Strong,PM1,PM2_Supporting	-	-		coding	missense		None,0.003	[None, 'D']	D	0.911	0.787	0.8225	4.257	0	0	110									27.7		0.1459	D	-0.02818	D	0.6766		0.727		1.2369999999999999
v7_466		L	c.239A>C	p.Asn80Thr		Not reported	-	Unknown	-	-	Likely pathogenic	-	Likely pathogenic	PP3_Strong,PM1,PM2_Supporting	-	-		coding	missense		None,0.003	[None, 'D']	D	0.977	0.932	0.8453	4.257	0	0	110									29.8		0.2804	D	0.165	D	0.9612		0.844		1.1320000000000001
v7_467		C	c.236_237delinsA	p.Thr79fs		-	Not provided	-	Germline	-	-	Likely pathogenic	Pathogenic	PVS1,PM2_Supporting,PP5	-	-		NMD,coding	frameshift								5.26	0	0	107
v7_468		C	c.237del	p.Asn80fs		-	Not provided	-	Germline	-	-	Likely pathogenic	Pathogenic	PVS1,PM2_Supporting,PP5	-	-		NMD,coding	frameshift								5.26	0	0	108
v7_469		C	c.236C>T	p.Thr79Ile		-	AAM*	-	De novo, Germline	-	-	Pathogenic/Likely pathogenic	Pathogenic	PP3_Strong,PM1,PM5,PP5_Moderate,PM2_Supporting	-	-		coding	missense		None,0.144	[None, 'T']	D,N	0.005	0.001	0.9228000000000001	5.261	0	0	107									24.9		0.493	D	0.4703	D	0.1704		0.706		0.5043
v7_470		L, H	c.235A>G	p.Thr79Ala		NEM	-	De novo, Germline	-	DM	Pathogenic	-	Pathogenic	PP3_Strong,PM1,PM5,PM2_Supporting,PP5	-	-		coding	missense		None,0.105	[None, 'T']	D,N	0.026	0.01	0.8772000000000001	5.26	0	0	106									24.7		0.4921	D	0.4691	D	0.307		0.832		0.9339000000000001
v7_471		L, H	c.230T>G	p.Ile77Ser		NEM	-	De novo	-	DM	Pathogenic	-	Pathogenic	PM1_Strong,PP3_Strong,PM5,PM2_Supporting	-	-		coding	missense		None,0.0	[None, 'D']	D	0.993	0.984	0.8666000000000001	5.261	0	0	101									32		0.5452	D	0.5454	D	0.9237		0.969		1.1480000000000001
v7_472		L, H	c.229A>C	p.Ile77Leu		NEM	-	De novo	-	DM	Pathogenic	-	Likely pathogenic	PM1_Strong,PP3_Moderate,PM2_Supporting,PP5	-	-		coding	missense		None,0.003	[None, 'D']	D,N	0.91	0.124	0.8478000000000001	4.258	0	0	100									29.7		0.4654	D	0.4307	D	0.5543		0.837		1.08
v7_473		L, H	c.227G>A	p.Gly76Asp		NEM	-	De novo	-	DM	Pathogenic	-	Pathogenic	PM1_Strong,PP3_Strong,PM5,PP5_Moderate,PM2_Supporting	-	-		coding	missense		None,0.002	[None, 'D']	D	1	1	0.9377000000000001	5.263	0	0	98									28.3		0.5676	D	0.5775	D	0.9796		0.94		1.073
v7_474		L, C	c.226G>C	p.Gly76Arg		AMC/FADS, FADS/NEM, MYOP	HF (non-immune)	Germline	De novo	-	Likely pathogenic	Pathogenic	Pathogenic	PM1_Strong,PP3_Strong,PM5,PP5_Moderate,PM2_Supporting	-	-		coding	missense		None,0.001	[None, 'D']	D	1	1	0.934	5.263	0	0	97									29.2		0.572	D	0.5839	D	0.9287		0.965		1.089
v7_475		L, H	c.224A>T	p.His75Leu		NEM	-	De novo	-	DM	Pathogenic	-	Pathogenic	PM1_Strong,PP3_Strong,PM5,PM2_Supporting,PP5	-	-		coding	missense		None,0.001	[None, 'D']	D	0.943	0.886	0.8859000000000001	5.262	0	0	95									29.5		0.5689	D	0.5794	D	0.9047		0.97		1.099
v7_476		L, H	c.224A>G	p.His75Arg		NEM	-	Germline	-	DM	Pathogenic	-	Pathogenic	PM1_Strong,PP3_Strong,PM5,PM2_Supporting,PP5	-	-		coding	missense		None,0.112	[None, 'T']	D	0.943	0.886	0.9025	5.262	0	0	95									25.1		0.4924	D	0.4695	D	0.3878		0.873		0.8587000000000001
v7_477		L, H, C	c.222_223delGCinsTT	p.Glu74_His75delinsAspTyr		NEM	AAM*	De novo	Germline	DM	Pathogenic	Pathogenic	Pathogenic	PM1_Very Strong,PP3_Strong,PM2_Supporting	-	-		coding	in frame								5.263	0	0	93
v7_478		C	c.223C>T	p.His75Tyr		-	None for single variant (only in combination with c.222G>T)	-	-	-	-	No interpretation (only in combination with c.222G>T)	Pathogenic	PM1_Strong,PM5_Strong,PP3_Strong,PM2_Supporting	-	-		coding	missense		None,0.001	[None, 'D']	D	0.943	0.817	0.8994000000000001	5.263	0	0	94									29.1		0.4221	D	0.3685	D	0.9597		0.914		1.12
v7_479		L, H	c.223C>A	p.His75Asn	AR	NEM	-	Germline	-	DM	Pathogenic	-	Pathogenic	PM1_Strong,PM5_Strong,PP3_Strong,PM2_Supporting	-	-		coding	missense	6.57013e-06	None,0.001	[None, 'D']	D	0.96	0.707	0.8954000000000001	5.263	0	0	94									29		0.2593	D	0.1347	D	0.7023		0.826		1.141
v7_480		C	c.222G>T	p.Glu74Asp		-	None for single variant (only in combination with c.223C>T)	-	-	-	-	No interpretation (only in combination with c.223C>T)	Pathogenic	PM1_Strong,PP3_Strong,PM5,PM2_Supporting	-	-		coding	missense		None,0.005	[None, 'D']	D,N	0.911	0.542	0.8718000000000001	5.261	0	0	93									24.2		0.1972	D	0.04545	D	0.2533		0.663		0.7599000000000001
v7_481		L, C	c.220G>C	p.Glu74Gln		Not reported	AAM*	Unknown	Germline	-	Pathogenic	Uncertain significance	Pathogenic	PM1_Strong,PP3_Strong,PM5,PM2_Supporting	-	-		coding	missense		None,0.002	[None, 'D']	D	0.988	0.987	0.8677000000000001	5.261	0	0	91									27.9		0.2725	D	0.1537	D	0.819		0.835		1.214
v7_482		L, H	c.220G>A	p.Glu74Lys		NEM	-	De novo	-	DM	Pathogenic	-	Pathogenic	PS3,PM1_Strong,PP3_Strong,PM2_Supporting	-	-		coding	missense		None,0.003	[None, 'D']	D	0.979	0.99	0.9123	5.263	0	0	91									30		0.5246	D	0.5157	D	0.7803		0.917		1.135
v7_483		C	c.218T>G	p.Ile73Ser		-	Inborn genetic diseases	-	Germline	-	-	Likely pathogenic	Pathogenic	PM1_Strong,PP3_Strong,PM5,PP5_Moderate,PM2_Supporting	-	-		coding	missense		None,0.127	[None, 'T']	D	0.938	0.278	0.7177000000000001	5.263	0	0	89									32		0.513	D	0.4991	D	0.5581		0.778		1.102
v7_484		C	c.217dup	p.Ile73fs		-	AAM*	-	Germline	-	-	Pathogenic/Likely pathogenic	Pathogenic	PVS1,PP5_Strong,PM2_Supporting	-	-		NMD,coding	frameshift								5.263	0	0	89
v7_485		L, H	c.217A>T	p.Ile73Phe		NEM	-	De novo	-	DM	Pathogenic	-	Pathogenic	PM1_Strong,PM5_Strong,PP3_Moderate,PM2_Supporting	-	-		coding	missense		None,0.003	[None, 'D']	D	0.582	0.58	0.7092	5.261	0	0	88									28.7		0.5227	D	0.5131	D	0.5774		0.821		1.019
v7_486		L, H, C	c.217A>G	p.Ile73Val		NEM	Not provided	Germline	Germline	DM	Pathogenic	Pathogenic	Likely pathogenic	PM1_Strong,PM5,PP5_Moderate,PM2_Supporting	P	LP	PM1; PM2; PM5; PP2; PP3	coding	missense		None,0.011	[None, 'D']	D,N	0.001	0	0.6161000000000001	4.259	0	0	88									23		0.2857	D	0.1726	D	0.02945		0.585		-0.007800000000000002
v7_487		C	c.215C>T	p.Pro72Leu		-	AAM*	-	Germline	-	-	Uncertain significance	Pathogenic	PM1_Strong,PP3_Strong,PM5,PM2_Supporting	-	-		coding	missense		None,0.0	[None, 'D']	D	1	1	0.9123	5.261	0	0	86									32		0.5827	D	0.5992	D	1.095		0.951		1.015
v7_488		L, H, C	c.215C>G	p.Pro72Arg		NEM/AMC, NEM	AAM*	De novo, Germline	Germline	DM	Likely pathogenic	Pathogenic/Likely pathogenic	Pathogenic	PM1_Strong,PP3_Strong,PP5_Strong,PM2_Supporting	-	-		coding	missense		None,0.0	[None, 'D']	D	1	1	0.9094	5.263	0	0	86									31		0.5825	D	0.599	D	1.132		0.956		0.9922
v7_489		H	c.210G>T	p.Lys70Asn		AMC	-	-	-	DM	-	-	Likely pathogenic	PM1_Strong,PM5,PP3_Moderate,PM2_Supporting	-	-		coding	missense		None,0.0	[None, 'D']	D,N	0.003	0	0.8603000000000001	4.259	0	0	81									23.6		0.1122	D	-0.07666	T	-0.3021		0.526		0.00040000000000000013
v7_490		L	c.210G>A	p.Lys70=		NEM	-	De novo	-	-	VUS	-	Likely benign	BP4_Strong,BP7,PM2_Supporting	-	-		coding	synonymous								2.246	0	0	81									13.7
v7_491		L, H, C	c.209A>G	p.Lys70Arg		NEM	AAM*	De novo, Germline	Unknown	DM	Pathogenic	Pathogenic	Likely pathogenic	PM1,PP3_Moderate,PP5_Moderate,PM2_Supporting	P	LP	PS2; PM2; PP2; PP3	coding	missense		None,0.0	[None, 'D']	D,N	0.033	0.054	0.804	4.257	0	0	80									23.6		0.4057	D	0.345	D	0.0783		0.765		0.23270000000000002
v7_492		L, H	c.203C>T	p.Thr68Ile		NEM	-	De novo	-	DM	Pathogenic	-	Likely pathogenic	PS3,PM1,PP3_Moderate,PM2_Supporting	-	-		coding	missense		None,0.0	[None, 'D']	D	0.628	0.484	0.911	4.259	0	0	74									25.3		0.4985	D	0.4784	D	0.544		0.867		0.9884
v7_493		L, H	c.203C>A	p.Thr68Asn		NEM	-	De novo	-	DM	Pathogenic	-	Likely pathogenic	PM1,PM5,PM2_Supporting,PP3	-	-		coding	missense		None,0.001	[None, 'D']	D	0.197	0.028	0.8927000000000002	4.256	0	0	74									23.3		0.1929	D	0.03931	D	0.2184		0.645		0.5757000000000001
v7_494		L, H, C	c.197T>G	p.Ile66Ser		NEM	AAM*	Germline	Germline	DM	Pathogenic	Likely pathogenic	Likely pathogenic	PM1,PM5,PP3_Moderate,PM2_Supporting	-	-		coding	missense		None,0.001	[None, 'D']	D	0.973	0.917	0.9049	4.257	0	0	68									32		0.4478	D	0.4055	D	0.7984		0.907		0.9395
v7_495		L, H, C	c.197T>A	p.Ile66Asn		NEM	AAM*	De novo	Germline	DM	Pathogenic	Pathogenic	Likely pathogenic	PP5_Strong,PP3_Moderate,PM1_Supporting,PM2_Supporting	LP	LP	PS2; PM2; PP2; PP3; PS3_Supporting	coding	missense		None,0.163	[None, 'T']	D	0.992	0.975	0.9251	4.258	0	0	68									32		0.396	D	0.3311	D	0.7698		0.905		0.9068
v7_496		H	c.194G>A	p.Gly65Asp		NEM	-	-	-	DM	-	-	Uncertain significance P	PM1,PP3_Moderate,PM2_Supporting	-	-		coding	missense		None,0.0	[None, 'D']	D	0.998	0.999	0.9467000000000001	3.285	0	0	65									25.2		0.3387	D	0.2487	D	0.7941		0.854		0.9359000000000001
v7_497		C	c.191G>T	p.Arg64Ile		-	AAM*	-	Germline	-	-	Uncertain significance	Likely pathogenic	PP3_Strong,PM1_Supporting,PM2_Supporting	-	-		coding	missense		None,0.0	[None, 'D']	D	0.991	0.991	0.9181	4.256	0	0	62									31		0.4899	D	0.4659	D	0.9682		0.948		1.043
v7_498		C	c.181C>T	p.Gln61Ter		-	AAM*	-	Germline	-	-	Pathogenic	Pathogenic	PVS1,PP5_Moderate,PM2_Supporting	-	-		NMD,coding	nonsense				A				5.261	0	0	52									40		0.5972	D	0.62	D	1.194
v7_499		L	c.175G>A	p.Glu59Lys		NEM	-	De novo	-	-	Likely pathogenic	-	Likely pathogenic	PP3_Strong,PM2_Supporting,PP2	-	-		coding	missense		None,0.001	[None, 'D']	D	0.067	0.05	0.9062	4.256	0	0	46									25.2		0.5456	D	0.546	D	0.306		0.855		0.9806
v7_500		L, H, C	c.172G>A	p.Asp58Asn		MYOP/CDM, DCM (modifier)	AAM*	Germline	Germline	DM	Likely pathogenic	Likely pathogenic	Likely pathogenic	PP5_Strong,PP3_Moderate,PM2_Supporting,PP2	LP	LP	PS2; PM2; PP3	coding	missense		None,0.089	[None, 'T']	D	0.003	0	0.8666000000000001	4.258	0	0	43									24.9		0.1156	D	-0.07176	T	0.1916		0.502		0.8853000000000001
v7_501		L, H, C	c.169G>C	p.Gly57Arg		NEM/IRM, NEM	AAM*	De novo, Germline	Germline	DM	Pathogenic	Pathogenic	Likely pathogenic	PP3_Strong,PP5_Moderate,PM2_Supporting,PP2	-	-		coding	missense		None,0.0	[None, 'D']	D	0.048	0.007	0.9354	4.258	0	0	40									24.6		0.5561	D	0.561	D	0.5654		0.879		1.021
v7_502		C	c.168G>A	p.Val56=		-	AAM*	-	Germline	-	-	Likely benign	Likely benign	BP4_Strong,BP7,PM2_Supporting	-	-		coding	synonymous	1.19331e-05							2.246	0	0	39									14.31
v7_503		C	c.165C>T	p.Tyr55=		-	Not specified	-	Germline	-	-	Likely benign	Likely benign	BP4_Strong,BP6_Moderate,BP7,PM2_Supporting	-	-		coding	synonymous	7.95615e-06							2.244	0	0	36									11.84
v7_504		C	c.158A>T	p.Asp53Val		-	AAM*	-	Germline	-	-	Uncertain significance	Likely pathogenic	PP3_Strong,PM1,PM2_Supporting	-	-		coding	missense		None,0.001	[None, 'D']	D	0.997	0.995	0.9138000000000001	4.257	0	0	29									31		0.5338	D	0.5289	D	0.8681		0.942		1.066
v7_505		C	c.155_158del	p.Lys52fs		-	AAM*	-	Germline	-	-	Pathogenic	Pathogenic	PVS1,PP5_Moderate,PM2_Supporting	-	-		NMD,coding	frameshift								5.261	0	0	26
v7_506		C	c.153G>C	p.Gln51His		-	AAM*	-	Germline	-	-	Uncertain significance	Uncertain significance LP	PM1,PM2_Supporting,PP3	-	-		coding	missense		None,0.001	[None, 'D']	D,N	0.174	0.02	0.8905000000000001	3.274	0	0	24									21.5		0.1396	D	-0.03722	D	0.1357		0.607		0.21880000000000002
v7_507		C	c.150T>C	p.Gly50_Gln51=		-	AAM*	-	Germline	-	-	Likely benign	Likely benign	BP4_Strong,BP7,PM2_Supporting	-	-		coding	synonymous								2.246	0	0	21									11.17
v7_508		H, C	c.149G>T	p.Gly50Val		NEM	Not provided	-	Germline	DM	-	Likely pathogenic	Likely pathogenic	PP3_Strong,PM1,PP5_Moderate,PM2_Supporting	-	-		coding	missense		None,0.0	[None, 'D']	D	0.693	0.648	0.9540000000000001	4.259	0	0	20									27.4		0.4467	D	0.4039	D	0.685		0.919		0.9640000000000001
v7_509		L, H	c.149G>A	p.Gly50Asp		NEM, Prominent finger flexor and rimmed vacuoles	-	Germline	-	DM	Pathogenic	-	Likely pathogenic	PP3_Strong,PM1,PM5,PM2_Supporting	-	-		coding	missense		None,0.002	[None, 'D']	D	0.417	0.408	0.9652000000000001	4.259	0	0	20									23.5		0.4286	D	0.3778	D	0.3036		0.793		0.49620000000000003
v7_510		L, H, C	c.148G>T	p.Gly50Cys	AD	NEM, CFTD	AAM*	Germline	Germline	DM	Pathogenic	Uncertain significance	Likely pathogenic	PP3_Strong,PM1,PM5,PM2_Supporting	-	-		coding	missense		None,0.0	[None, 'D']	D	0.852	0.941	0.9590000000000001	4.259	0	0	19									31		0.5119	D	0.4975	D	0.8636		0.942		1.028
v7_511		L, H	c.148G>A	p.Gly50Ser		NEM (with cores)	-	Germline	-	DM	Pathogenic	-	Likely pathogenic	PP3_Strong,PM1,PM5,PM2_Supporting	-	-		coding	missense		None,0.001	[None, 'D']	D	0.237	0.044	0.9533	4.259	0	0	19									23.5		0.2961	D	0.1875	D	0.2705		0.793		0.5903
v7_512		C	c.146T>G	p.Met49Arg		-	AAM	-	De novo	-	-	Pathogenic	Likely pathogenic	PP3_Strong,PM1,PP5_Moderate,PM2_Supporting	P	LP	PS2; PM2; PP3	coding	missense		None,0.0	[None, 'D']	D	0.039	0.007	0.9288000000000001	4.259	0	0	17									25.8		0.4329	D	0.384	D	0.3112		0.889		0.6740000000000002
v7_513		L, H	c.145A>G	p.Met49Val		NEM/CAM, CAM	-	De novo	-	DM	Pathogenic	-	Pathogenic	PM1_Strong,PP3_Strong,PM5,PM2_Supporting	-	-		coding	missense		None,0.001	[None, 'D']	D,N	0.016	0.001	0.8911000000000001	5.261	0	0	16									23.8		0.4378	D	0.3911	D	0.1491		0.827		0.37470000000000003
v7_514		C	c.143G>T	p.Gly48Val		-	CM	-	Germline	-	-	Pathogenic	Pathogenic	PM5_Strong,PP3_Strong,PM1,PP5_Moderate,PM2_Supporting	-	-		coding	missense		None,0.001	[None, 'D']	D	0.999	1	0.9312	5.263	0	0	14									26.9		0.4911	D	0.4676	D	0.9305		0.846		1.034
v7_515		L, H	c.143G>C	p.Gly48Ala		CFTD/DCM	-	De novo	-	DM	Likely pathogenic	-	Pathogenic	PM1_Strong,PM5_Strong,PP3_Moderate,PM2_Supporting	-	-		coding	missense		None,0.004	[None, 'D']	D	0.992	0.993	0.9279000000000001	5.261	0	0	14									26.3		0.2724	D	0.1535	D	0.6027		0.712		0.7027000000000001
v7_516		L, H, C	c.143G>A	p.Gly48Asp		CFTD, CM, NEM	AAM*	De novo, Germline	Germline	DM	Pathogenic	Pathogenic	Pathogenic	PM5_Strong,PP3_Strong,PM1,PP5_Moderate,PM2_Supporting	P	P	PS2; PM1; PM2; PP2; PP3; PS3_Supporting	coding	missense		None,0.001	[None, 'D']	D	0.998	0.999	0.9520000000000001	5.263	0	0	14									27.1		0.473	D	0.4417	D	0.7458		0.881		0.8555
v7_517		L, H	c.142G>T	p.Gly48Cys		NEM, CFTD	-	Germline	-	DM	Pathogenic	-	Pathogenic	PM1_Strong,PM5_Strong,PP3_Strong,PM2_Supporting	-	-		coding	missense		None,0.001	[None, 'D']	D	1	1	0.9406000000000001	5.263	0	0	13									29		0.5083	D	0.4924	D	1.039		0.866		1.075
v7_518		L, C	c.142G>C	p.Gly48Arg		NEM	AAM*	De novo	Germline	-	Pathogenic	Likely pathogenic	Pathogenic	PM5_Strong,PP3_Strong,PM1,PP5_Moderate,PM2_Supporting	-	-		coding	missense		None,0.001	[None, 'D']	D	1	1	0.9489000000000001	5.263	0	0	13									28		0.4946	D	0.4727	D	0.886		0.884		1.017
v7_519		L, H, C	c.142G>A	p.Gly48Ser		CFTD, CM	CM	Germline	Germline	DM	VUS	Pathogenic/Likely pathogenic	Pathogenic	PP5_Very Strong,PM5_Strong,PM1,PP3_Moderate,PM2_Supporting	LP	P	PS2; PM1; PM2; PP2; PP3; PS3_Supporting	coding	missense		None,0.002	[None, 'D']	D	0.997	1	0.9264	5.267	0	0	13									28.3		0.2791	D	0.1631	D	0.7213		0.695		0.7352000000000001
v7_520		C	c.141C>A	p.Val47=		-	AAM*	-	Germline	-	-	Likely benign	Likely benign	BP4_Strong,BP6_Moderate,BP7,PM2_Supporting	-	-		coding	synonymous	0.000195141							2.244	0	1	12									11.14
v7_521		L, H, C	c.137T>C	p.Met46Thr		NEM	AAM*	De novo	Germline	DM	Pathogenic	Pathogenic/Likely pathogenic			LP	LP	PM1; PM2; PM6; PP2; PP3
v7_522		L, H, C	c.133G>T	p.Val45Phe		NEM	AAM	De novo	De novo, Germline	DM	Likely pathogenic	Pathogenic/Likely pathogenic	Pathogenic	PP5_Very Strong,PM1,PP3_Moderate,PM2_Supporting	P/LP	P	PS2_VeryStrong; PM1; PM2; PP2; PP3	coding,splicing	missense		None,0.001	[None, 'D']	D	0.241	0.087	0.8393	5.263	0	0	4									23.9		0.4562	D	0.4176	D	0.2914		0.835		0.6737000000000002
v7_523		C	c.133G>A	p.Val45Ile		-	AAM*	-	Germline	-	-	Uncertain significance	Uncertain significance P	PM1,PM5,PM2_Supporting	-	-		coding,splicing	missense	3.98581e-06	None,0.181	[None, 'T']	D	0.001	0	0.7462000000000001	3.285	0	0	4									21.8		0.06849	T	-0.1394	T	-0.02557		0.324		0.18570000000000003
v7_524		C	c.132C>T	p.Gly44=		-	AAM*, CFTD*, FRCM*	-	Germline	-	-	Conflicting interpretations	Benign	BS1,BS2,BP4_Strong,BP7	-	-		coding,splicing	synonymous	9.17234e-05							1.237	0	1	3									15.3
v7_525		L, H, C	c.131G>T	p.Gly44Val		NEM	AAM*	Germline	Germline	DM	Pathogenic	Uncertain significance	Pathogenic	PP3_Strong,PM1,PM5,PM2_Supporting,PP5	-	-		coding,splicing,splicing-ACMG	missense		None,0.004	[None, 'D']	D	0.01	0	0.9434	5.26	0	0	2									24.2		0.4333	D	0.3846	D	0.156		0.722		0.31700000000000006
v7_526		C	c.130G>T	p.Gly44Cys		-	AAM*	-	Germline	-	-	Conflicting interpretations	Pathogenic	PP3_Very Strong,PM1,PM5,PP5_Moderate,PM2_Supporting	-	-		coding,splicing,splicing-ACMG	missense		None,0.003	[None, 'D']	D	0.616	0.517	0.9522	5.265	0	0	1									33		0.33	D	0.2363	D	0.6025		0.819		0.9781
v7_527		C	c.130-3C>T	p.?		-	AAM*	-	Germline	-	-	Uncertain significance	Likely benign	BP4_Moderate,PM2_Supporting	-	-		intronic,splicing									2.249	0	0	3									16.29
v7_528		C	c.130-5_130-4inv	p.?		-	AAM*	-	Germline	-	-	Likely benign	Likely benign	BP4_Moderate,PM2_Supporting	-	-		intronic,splicing									2.249	0	0	4
v7_529		L, C	c.130-5T>C	p.=, p.?		Not reported	AAM*, CFTD*, FRCM*	Germline	Germline	-	Benign	Benign	Benign	BA1,BP6_Very Strong,BP4_Strong	-	-		intronic,splicing		0.208284							1.23	0	0	5									2.905
v7_530		L	c.130-5T>A	p.?		NEM	-	De novo	-	-	VUS	-	Uncertain significance P	PP3_Strong,PM2_Supporting	-	-		intronic,splicing									3.285	0	0	5									16.43
v7_531		C	c.130-9G>T	p.?		-	AAM*	-	Germline	-	-	Likely benign	Likely benign	BP4_Strong,BP6_Moderate,PM2_Supporting	-	-		intronic,splicing									2.245	0	0	9									2.277
v7_532		L, C	c.130-10G>C	p.=, p.?		Unclassified	AAM*, CFTD*, FRCM*	Germline	Germline	-	Benign	Benign	Benign	BA1,BP6_Very Strong,BP4_Strong	-	-		intronic,splicing		0.189037							1.23	0	0	10									5.57
v7_533		C	c.130-11C>G	p.?		-	AAM*	-	Germline	-	-	Likely benign	Likely benign	BP4_Strong,BP6_Moderate,PM2_Supporting	-	-		intronic		6.38784e-05							2.245	0	1	11									10.89
v7_534		C	c.130-20G>T	p.?		-	AAM*	-	Germline	-	-	Benign	Likely benign	BP4_Strong,BP6_Moderate,PM2_Supporting	-	-		intronic		0.000123958							2.245	0	1	20									0.204
v7_535		L, C	c.129+31C>A	p.=		Unclassified	Not provided, Not specified	Unknown	Germline	-	Benign	Benign/Likely benign	Benign	BA1,BP6_Very Strong,BP4_Strong	-	-		intronic		0.0202391							1.23	1	15	31									3.019
v7_536		C	c.129+20G>C	p.?		-	AAM*	-	Germline	-	-	Likely benign	Likely benign	BP4_Strong,BP6_Moderate,PM2_Supporting	-	-		intronic		8.15209e-06							2.245	0	0	20									4.77
v7_537		C	c.129+16C>T	p.?		-	AAM*	-	Germline	-	-	Benign	Benign	BS1,BS2,BP4_Strong,BP6_Strong	-	-		intronic		0.00107576							1.234	1	0	16									0.05
v7_538		C	c.129+15C>T	p.?		-	AAM*	-	Germline	-	-	Likely benign	Likely benign	BP4_Strong,PM2_Supporting	-	-		intronic		8.14359e-06							2.247	0	0	15									6.093
v7_539		C	c.129+14T>C	p.?		-	AAM*, CFTD*, FRCM*	-	Germline	-	-	Uncertain significance	Likely benign	BP4_Strong,PM2_Supporting	-	-		intronic		4.07113e-06							2.247	0	0	14									9.461
v7_540		L, H, C	c.128A>G	p.Gln43Arg		NEM, CFTD	AAM*	De novo, Germline	Germline	DM	Pathogenic	Pathogenic	Pathogenic	PP3_Very Strong,PP5_Strong,PM1_Supporting,PM2_Supporting	-	-		coding,splicing,splicing-ACMG	missense		None,0.011	[None, 'D']	D,N	0.031	0.004	0.8694000000000001	5.264	0	0	2									31		0.3199	D	0.2217	D	-0.07188		0.718		0.12170000000000002
v7_541		L	c.129+16C>T	p.=		Not reported	-	Unknown	-	-	Likely benign	-			-	-
v7_542		L, H, C	c.124C>T	p.His42Tyr		NEM, IRM, NEM/IRM	AAM*	De novo, Germline	Germline	DM	Pathogenic	Pathogenic	Likely pathogenic	PP5_Strong,PM1,PP3_Moderate,PM2_Supporting	-	-		coding,splicing	missense		None,0.0	[None, 'D']	D	0.001	0	0.9042	4.259	0	0	6									23.1		0.3787	D	0.3063	D	0.09951		0.72		0.22320000000000004
v7_543		L	c.122G>T	p.Arg41Leu		Not reported	-	-	-	-	Likely pathogenic	-	Likely pathogenic	PP3_Strong,PM1,PM2_Supporting	-	-		coding,splicing	missense		None,0.001	[None, 'D']	D	0.977	0.961	0.9151	4.257	0	0	8									29.7		0.2939	D	0.1844	D	0.7783		0.843		0.9671000000000001
v7_544		L	c.122G>A	p.Arg41Gln		NEM	-	De novo	-	-	Likely pathogenic	-	Likely pathogenic	PP3_Strong,PM1,PM2_Supporting	-	-		coding,splicing	missense		None,0.002	[None, 'D']	D	0.963	0.99	0.8842000000000001	4.257	0	0	8									29.9		0.2073	D	0.06003	D	0.8125		0.818		1.023
v7_545		L, H	c.121C>T	p.Arg41*	AR	NEM	-	Germline	-	DM	Pathogenic	-	Likely pathogenic	PVS1,PM2_Supporting	-	-		NMD,coding,splicing	nonsense				A				4.259	0	0	9									40		0.5972	D	0.62	D	0.8379
v7_546		C	c.121C>G	p.Arg41Gly		-	AAM*	-	Germline	-	-	Uncertain significance	Likely pathogenic	PP3_Strong,PM1,PM2_Supporting	-	-		coding,splicing	missense		None,0.001	[None, 'D']	D	0.99	0.984	0.9065	4.257	0	0	9									29		0.3069	D	0.2031	D	0.8383		0.885		1.075
v7_547		L, H	c.119C>T	p.Pro40Leu		NEM	-	De novo, Germline	-	DM	Pathogenic	-	Likely pathogenic	PP3_Strong,PM1,PM2_Supporting,PP5	-	-		coding	missense		None,0.17	[None, 'T']	D	0.997	0.999	0.9231	4.258	0	0	11									31		0.4798	D	0.4514	D	0.8686		0.876		0.9233
v7_548		C	c.119C>G	p.Pro40Arg		-	AAM*	-	Germline	-	-	Uncertain significance	Likely pathogenic	PP3_Strong,PM1,PM5,PM2_Supporting	-	-		coding	missense		None,0.005	[None, 'D']	D	0.998	0.999	0.9197000000000001	4.259	0	0	11									29.5		0.3356	D	0.2443	D	0.9025		0.876		1.014
v7_549		C	c.117C>T	p.Arg39=		-	AAM*	-	Germline	-	-	Likely benign	Likely benign	BP4_Strong,BP6_Moderate,BP7,PM2_Supporting	-	-		coding	synonymous	2.82566e-05							2.244	0	0	13									9.292
v7_550		H	c.116G>A	p.Arg39His		Fetal abnormalities	-	-	-	DM	-	-	Likely pathogenic	PP3_Strong,PM1,PM2_Supporting	-	-		coding	missense		None,0.152	[None, 'T']	D	0.995	0.998	0.8957000000000002	4.257	0	0	14									26.7		0.2395	D	0.1062	D	0.7724		0.773		0.8865000000000001
v7_551		L, H	c.113G>C	p.Gly38Ala		NEM	-	Germline	-	DM	Pathogenic, VUS	-	Likely pathogenic	PP3_Strong,PM1,PM2_Supporting	-	-		coding	missense		None,0.0	[None, 'D']	D	0.996	0.998	0.9218000000000001	4.257	0	0	17									27.3		0.4985	D	0.4782	D	0.8671		0.942		1.1860000000000002
v7_552		C	c.113G>A	p.Gly38Asp		-	NEM	-	Germline	-	-	Uncertain significance	Likely pathogenic	PP3_Strong,PM1,PM2_Supporting	-	-		coding	missense		None,0.0	[None, 'D']	D	0.999	1	0.9461	4.257	0	0	17									28.1		0.5613	D	0.5684	D	0.989		0.957		1.118
v7_553		L	c.112G>A	p.Gly38Ser		NEM	-	De novo	-	-	Pathogenic	-	Likely pathogenic	PP3_Strong,PM1,PM2_Supporting	-	-		coding	missense		None,0.0	[None, 'D']	D	0.999	0.999	0.9224	4.257	0	0	18									29		0.4954	D	0.4738	D	0.7037		0.948		1.1260000000000001
v7_554		H	c.110T>G	p.Val37Gly		HF (non-immune)	-	-	-	DM	-	-	Likely pathogenic	PM5_Strong,PM1,PP3_Moderate,PM2_Supporting	-	-		coding	missense		None,0.0	[None, 'D']	D	0.994	0.987	0.8731000000000001	4.259	0	0	20									32		0.5591	D	0.5653	D	0.9937		0.967		1.08
v7_555		L, H	c.110T>C	p.Val37Ala		NEM	-	Germline	-	DM	Pathogenic	-	Pathogenic	PM5_Strong,PP3_Strong,PM1,PM2_Supporting	-	-		coding	missense		None,0.0	[None, 'D']	D	0.988	0.903	0.9178000000000001	5.261	0	0	20									31		0.5355	D	0.5314	D	0.8967		0.902		1.1640000000000001
v7_556		L, H, C	c.109G>T	p.Val37Leu		NEM	AAM	De novo, Germline	De novo, Germline	DM	Pathogenic	Pathogenic	Pathogenic	PP5_Very Strong,PS1,PP3_Strong,PM1,PM2_Supporting	P	P	PS2; PM1; PM2; PM5; PP2; PP3	coding	missense		None,0.002	[None, 'D']	D	0.936	0.616	0.912	5.269	0	0	21									27.3		0.5178	D	0.506	D	0.7162		0.881		1.242
v7_557		L, H, C	c.109G>C	p.Val37Leu		NEM	AAM*	De novo, Germline	Germline	DM	Pathogenic	Pathogenic	Pathogenic	PS1,PP3_Strong,PP5_Strong,PM1,PM2_Supporting	P	P	PS2; PM1; PM2; PM5; PP2; PP3	coding	missense		None,0.002	[None, 'D']	D	0.936	0.616	0.912	5.265	0	0	21									27.2		0.5178	D	0.506	D	0.7162		0.881		1.242
v7_558		C	c.108C>T	p.Ile36=		-	AAM*, CFTD*, FRCM*	-	Germline	-	-	Conflicting interpretations	Likely benign	BP4_Strong,BP7,PM2_Supporting	-	-		coding	synonymous	1.20576e-05							2.246	0	0	22									13.66
v7_559		C	c.104C>G	p.Ser35Cys		-	AAM*	-	Germline	-	-	Uncertain significance	Likely pathogenic	PP3_Strong,PM1,PM2_Supporting	-	-		coding	missense		None,0.0	[None, 'D']	D	1	1	0.9084	4.257	0	0	26									31		0.4078	D	0.348	D	0.8855		0.892		1.1480000000000001
v7_560		C	c.102G>T	p.Pro34=		-	AAM*	-	Germline	-	-	Likely benign	Likely benign	BP4_Strong,BP6_Moderate,BP7,PM2_Supporting	-	-		coding	synonymous	6.56935e-06							2.244	0	0	28									4.618
v7_561		C	c.102G>C	p.Pro34_Ser35=		-	AAM*	-	Germline	-	-	Likely benign	Likely benign	BP4_Strong,BP7,PM2_Supporting	-	-		coding	synonymous	1.97081e-05							2.246	0	0	28									4.858
v7_562		C	c.93C>T	p.Ala31_Val32=		-	AAM*	-	Germline	-	-	Likely benign	Likely benign	BP4_Strong,BP7,PM2_Supporting	-	-		coding	synonymous								2.246	0	0	37									13.68
v7_563		C	c.90G>C	p.Arg30Ser		-	Not provided	-	Germline	-	-	Uncertain significance	Uncertain significance LP	PP3_Moderate,PM2_Supporting,PP2	-	-		coding	missense		None,0.0	[None, 'D']	D,N	0.981	0.959	0.9004	3.274	0	0	40									25.1		0.4448	D	0.4011	D	0.3116		0.759		0.4762
v7_564		L	c.89G>A	p.Arg30Lys		NEM	-	Germline	-	-	Likely pathogenic	-	Uncertain significance	PM2_Supporting,PP2,PP3	-	-		coding	missense		None,0.0	[None, 'D']	D,N	0.901	0.338	0.9189	3.263	0	0	41									25.3		0.274	D	0.1557	D	0.1556		0.7		0.48080000000000006
v7_565		C	c.84_85insT	p.Pro29Serfs*2		-	AAM*	-	Germline	-	-	Pathogenic	Pathogenic	PVS1,PP5_Moderate,PM2_Supporting	-	-		NMD,coding	frameshift	1.59844e-05							5.261	0	0	46
v7_566		C	c.82_83delinsTG	p.Ala28Cys		-	AAM*	-	Germline	-	-	Uncertain significance	Uncertain significance	PM2_Supporting,PP2	-	-		coding	missense								3.262	0	0	47
v7_567		L	c.83C>A	p.Ala28Asp		COM	-	Unknown	-	-	Likely pathogenic	-	Likely pathogenic	PP3_Strong,PM2_Supporting,PP2	-	-		coding	missense		None,0.0	[None, 'D']	D	0.226	0.095	0.9174	4.256	0	0	47									26		0.4746	D	0.444	D	0.4364		0.818		0.7592000000000001
v7_568		C	c.82G>T	p.Ala28Ser		-	AAM*	-	Germline	-	-	Uncertain significance	Uncertain significance	PM2_Supporting,PP2	-	-		coding	missense	7.99361e-06	None,0.0	[None, 'D']	D	0.02	0	0.8615	3.262	0	0	48									23.2		0.0699	D	0.03848	D	0.1314		0.685		0.37490000000000007
v7_569		C	c.82G>C	p.Ala28Pro		-	AAM	-	De novo	-	-	Uncertain significance	Likely pathogenic	PP3_Strong,PM2_Supporting,PP2	-	-		coding	missense		None,0.0	[None, 'D']	D	0.634	0.655	0.9029	4.256	0	0	48									29.6		0.4242	D	0.3716	D	0.721		0.857		1.056
v7_570		C	c.81C>T	p.Asp27=		-	AAM*, CFTD*, FRCM*	-	Germline	-	-	Uncertain significance	Likely benign	BP4_Strong,BP7,PM2_Supporting	-	-		coding	synonymous								2.246	0	0	49									11.7
v7_571		C	c.81C>A	p.Asp27Glu		-	Not provided	-	Germline	-	-	Uncertain significance	Likely pathogenic	PP3_Strong,PM5,PM2_Supporting,PP2	-	-		coding	missense		None,0.001	[None, 'D']	D,N	0.966	0.851	0.8577000000000001	4.258	0	0	49									22.3		0.09792	D	-0.09712	T	-0.353		0.59		0.08130000000000001
v7_572		C	c.80A>G	p.Asp27Gly		-	AAM*	-	Germline	-	-	Uncertain significance	Likely pathogenic	PP3_Strong,PM5,PM2_Supporting,PP2	-	-		coding	missense		None,0.002	[None, 'D']	D	0.994	0.972	0.8460000000000001	4.258	0	0	50									32		0.3505	D	0.2657	D	0.8077		0.88		1.071
v7_573		C	c.79G>T	p.Asp27Tyr		-	Inborn genetic diseases	-	Germline	-	-	Uncertain significance	Likely pathogenic	PP3_Strong,PM5,PM2_Supporting,PP2	-	-		coding	missense		None,0.0	[None, 'D']	D	0.999	1	0.8762000000000001	4.258	0	0	51									32		0.3851	D	0.3153	D	0.8596		0.885		1.039
v7_574		L, H	c.79G>A	p.Asp27Asn		NEM	-	De novo, Germline	-	DM	Pathogenic	-	Likely pathogenic	PP3_Strong,PM2_Supporting,PP2,PP5	-	-		coding	missense		None,0.155	[None, 'T']	D	0.986	0.956	0.8713000000000001	4.257	0	0	51									32		0.01397	T	-0.2177	T	0.6028		0.549		0.7235
v7_575		C	c.73G>A	p.Gly25Arg		-	Not provided	-	Germline	-	-	Uncertain significance	Likely pathogenic	PP3_Strong,PM2_Supporting,PP2	-	-		coding	missense		None,0.0	[None, 'D']	D	1	1	0.9495	4.256	0	0	57									31		0.5767	D	0.5906	D	0.9369		0.921		1.075
v7_576		C	c.69C>T	p.Phe23=		-	Not provided	-	Germline	-	-	Likely benign	Likely benign	BP4_Strong,BP6_Moderate,BP7,PM2_Supporting	-	-		coding	synonymous	3.98909e-06							2.244	0	0	61									11.39
v7_577		C	c.61G>A	p.Ala21Thr		-	PSHP-DM	-	Unknown	-	-	Uncertain significance	Likely pathogenic	PP3_Strong,PM2_Supporting,PP2	-	-		coding	missense		None,0.002	[None, 'D']	D	0.99	0.99	0.9067000000000001	4.256	0	0	69									29.4		0.5515	D	0.5544	D	0.8389		0.88		1.086
v7_578		L, C	c.60A>C	p.Lys20Asn		NEM	AAM*	De novo	Germline	-	Pathogenic	Pathogenic	Uncertain significance LP	PP3_Moderate,PM2_Supporting,PP2	-	-		coding	missense		None,0.0	[None, 'D']	D,N	0.998	0.996	0.9291	3.274	0	0	70									25		0.3397	D	0.2501	D	0.1021		0.731		0.8032
v7_579		H, C	c.50G>A	p.Gly17Asp		FADS	AAM*	-	Germline	DM	-	Pathogenic	Pathogenic	PM5_Strong,PP3_Strong,PM2_Supporting,PP2	-	-		coding	missense		None,0.0	[None, 'D']	D	1	1	0.937	5.26	0	0	62									28.4		0.582	D	0.5982	D	0.9185		0.938		1.121
v7_580		L, H, C	c.49G>C	p.Gly17Arg		CM, AM	Not provided	De novo, Germline	Germline	DM	Pathogenic	Pathogenic	Pathogenic	PP3_Strong,PM5,PP5_Moderate,PM2_Supporting,PP2	-	-		coding	missense		None,0.0	[None, 'D']	A	1	1	0.9364	5.26	0	0	61									29.7		0.5807	D	0.5964	D	0.8715		0.937		1.092
v7_581		H, C	c.49G>A	p.Gly17Ser		NEM	AAM*	De novo	Germline	DM	-	Pathogenic	Pathogenic	PP3_Strong,PP5_Strong,PM5,PM2_Supporting,PP2	-	-		coding	missense		None,0.0	[None, 'D']	D	0.999	1	0.9071	5.262	0	0	61									25.6		0.3397	D	0.2501	D	0.6641		0.829		1.1860000000000002
v7_582		H	c.44G>T	p.Gly15Val		DCM	-	-	-	DM?	-	-	Likely pathogenic	PP3_Strong,PM2_Supporting,PP2	-	-		coding	missense		None,0.0	[None, 'D']	D	1	1	0.9194	4.256	0	0	56									28.3		0.5847	D	0.6021	D	1.11		0.911		0.8931000000000001
v7_583		L	c.44G>A	p.Gly15Asp		MYOP	-	De novo	-	-	Pathogenic	-	Likely pathogenic	PP3_Strong,PM2_Supporting,PP2	-	-		coding	missense		None,0.0	[None, 'D']	D	1	1	0.9429000000000001	4.256	0	0	56									28.5		0.5842	D	0.6014	D	1.036		0.937		0.8864000000000001
v7_584		C	c.40A>T	p.Asn14Tyr		-	AAM*	-	Germline	-	-	Uncertain significance	Likely pathogenic	PP3_Strong,PM2_Supporting,PP2	-	-		coding	missense		None,0.0	[None, 'D']	D	1	1	0.8971000000000001	4.256	0	0	52									31		0.4396	D	0.3936	D	0.9171		0.946		1.1280000000000001
v7_585		C	c.39C>A	p.Asp13Glu		-	AAM*	-	Germline	-	-	Conflicting interpretations	Likely pathogenic	PP3_Strong,PM2_Supporting,PP2,PP5	-	-		coding	missense		None,0.001	[None, 'D']	D	0.983	0.926	0.9265	4.257	0	0	51									27.4		0.5536	D	0.5575	D	0.9134		0.903		1.089
v7_586		L, H, C	c.37G>A	p.Asp13Asn		NEM	AAM*	Germline	Germline	DM	Pathogenic	Conflicting interpretations	Likely pathogenic	PP3_Strong,PM2_Supporting,PP2,PP5	-	-		coding	missense		None,0.155	[None, 'T']	D	0.996	0.999	0.9336000000000001	4.257	0	0	49									31		0.2449	D	0.1139	D	1.017		0.763		1.059
v7_587		C	c.36C>T	p.Cys12=		-	Not provided, Not specified	-	Germline	-	-	Likely benign	Benign	BP4_Strong,BP6_Strong,BP7,PM2_Supporting	-	-		coding	synonymous	3.98162e-06							1.242	0	0	48									13.5
v7_588		C	c.36C>A	p.Cys12Ter		-	AAM*	-	Germline	-	-	Pathogenic	Pathogenic	PVS1,PP5_Moderate,PM2_Supporting	-	-		NMD,coding	nonsense				A				5.261	0	0	48									35		0.5972	D	0.62	D	0.273
v7_589		C	c.30C>T	p.Leu10=		-	Not specified	-	Germline	-	-	Likely benign	Likely benign	BP4_Strong,BP6_Moderate,BP7,PM2_Supporting	-	-		coding	synonymous	7.96261e-06							2.244	0	0	42									7.806
v7_590		C	c.24C>T	p.Thr8_Ala9=		-	AAM*	-	Germline	-	-	Likely benign	Likely benign	BP4_Strong,BP7,PM2_Supporting	-	-		coding	synonymous	1.59253e-05							2.246	0	0	36									13.84
v7_591		L, C	c.24C>A	p.Thr8=		Not reported	AAM*	Unknown	Germline	-	VUS	Likely benign	Likely benign	BP4_Strong,BP6_Moderate,BP7,PM2_Supporting	-	-		coding	synonymous	4.7776e-05							2.244	0	0	36									13.37
v7_592		L, H, C	c.16G>A	p.Glu6Lys		CFTD, NEM, CM (no rods), MYOP	AAM, PSHP-DM	De novo, Germline	Germline	DM	Pathogenic	Pathogenic/Likely pathogenic	Pathogenic	PP5_Very Strong,PM2_Supporting,PP2,PP3	P	P	PS2_VeryStrong; PM2; PP2; PP3	coding	missense		None,0.003	[None, 'D']	D	0.081	0.183	0.9359000000000001	5.261	0	0	28									25		0.5241	D	0.515	D	0.2518		0.763		0.8833000000000001
v7_593		H	c.15C>G	p.Asp5Glu		NEM	-	-	-	DM?	-	-	Likely benign	BP4_Strong,PM2_Supporting,PP2	-	-		coding	missense		None,0.906	[None, 'T']	D,N	0.001	0	0.8758000000000001	2.248	0	0	27									16.48		-0.02883	T	-0.2792	T	-1.033		0.293		-0.29450000000000004
v7_594		L, H, C	c.7G>T	p.Asp3Tyr		CM	AM (with cores)*	Germline	Germline	DM	Pathogenic	Pathogenic	Uncertain significance P	PP5_Moderate,PM2_Supporting,PP2,PP3	-	-		coding	missense		None,0.0	[None, 'D']	A	0.4	0.567	0.8691000000000001	3.285	0	0	19									25.8		0.5303	D	0.524	D	0.3893		0.745		0.8941000000000001
v7_595	What to do about legacy changes for th\is? (position does not exist)	C	c.3G>A	p.Met1Ile		-	AAM*	-	Germline	-	-	Uncertain significance	Likely pathogenic	PVS1,PM2_Supporting	-	-		coding	start loss		None,0.0	[None, 'D']	D	0.38	0.273		4.259	0	0	15									24.3		0.5972	D	0.62	D	0.3256		0.747		0.8062
v7_596	What to do about legacy changes for th\is? (position does not exist)	C	c.1A>G	p.Met1Val		-	CFTD	-	Unknown	-	-	Uncertain significance	Likely pathogenic	PVS1,PM2_Supporting	-	-		coding	start loss		None,0.0	[None, 'D']	D	0.267	0.14		4.259	0	0	13									23.7		0.4989	D	0.4788	D	0.09638		0.673		0.6724000000000001
v7_597		C	c.-4C>T	p.?		-	Not provided	-	Germline	-	-	Likely benign	Likely benign	BP4_Moderate,BP6_Moderate,PM2_Supporting	-	-		5'utr,splicing		0.000123496							2.247	0	1	9									17.2
v7_598		C	c.-12-61C>G	p.?		-	Not provided	-	Germline	-	-	Likely benign	Benign	BA1,BP4_Strong,BP6_Moderate	-	-		intronic		0.0204938							1.236	0	0	61									0.389
v7_599		C	c.-12-68dup	p.?		-	Not provided	-	Germline	-	-	Likely benign	Benign	BS1,BS2,BP4_Moderate,BP6_Moderate	-	-		intronic		0.0041337							1.238	2	3	61
v7_600		L, C	c.-12-61del	p.=		Not reported	Not provided	Germline	Germline	-	VUS	Benign	Benign	BA1,BP4_Moderate,BP6_Moderate	-	-		intronic		0.273516							1.238	0	0	61
v7_601		C	c.-12-202T>G	p.?		-	Not provided	-	Germline	-	-	Likely benign	Benign	BS1,BS2,BP4_Strong,BP6_Moderate	-	-		intronic		0.0121435							1.236	1	0	202									0.61
v7_602		C	c.-13+159G>A	p.?		-	Not provided	-	Germline	-	-	Benign	Benign	BA1,BP4_Strong,BP6_Moderate	-	-		intronic		0.262684							1.236	0	0	159									4.779
v7_603		L, C	c.-66_-65delinsTC	p.=		Not reported	AAM*, CFTD*, FRCM*	Germline	Germline	-	Benign	Uncertain significance	Likely benign	BP4_Moderate,PM2_Supporting	-	-		5'utr									2.249	25	13	53
v7_604		L, C	c.-65T>C	p.=		Not reported	AAM*, CFTD*, FRCM*	Germline	Germline	-	Benign	Benign	Benign	BA1,BP6_Very Strong,BP4_Strong	-	-		5'utr		0.632402							1.23	0	0	53									19.39
v7_605		L, C	c.-66C>T	p.=		Not reported	AAM*, CFTD*, FRCM*	Germline	Germline	-	Benign	Benign	Benign	BA1,BP6_Very Strong,BP4_Strong	-	-		5'utr		0.632202							1.23	0	0	54									17.21
v7_606		C	Single allele	Single allele		-	Not provided	-	Germline	-	-	Likely benign	Benign	BS1,BS2,BP4_Strong,BP6_Moderate	-	-				0.00728666							1.236	0	17										16.74
v7_607		C	Single allele	Single allele		-	Not provided	-	Germline	-	-	Benign	Benign	BA1,BP4_Strong,BP6_Moderate	-	-				0.0519681							1.236	0	0										18.94
[truncated: 3 more columns]

## Sheet: 3.3_VarSome analysis - original
Variant ID	Checked	Database (L = LOVD, H = HGMD, C = ClinVar)	cDNA change (NM_001100.4, ENST00000366684.7)	Protein change (3-letter)	Protein change (1-letter)	Legacy change (-2 first AA)	HGVS transcript	Zygosity	Genes	Phenotypes	Number of phenotypes	Transcripts	OMIM phenotypes	OMIM inheritance	Function	Functions of ACMG transcript	Coding impact	Inheritance	ClinVar class	ClinVar disease	Cosmic primary site	Allelic balance	Frequency	1000Genomes	Sift score	Sift prediction	Mutation taster prediction	PolyPhen-2 HVAR	PolyPhen-2 HDIV	PrimateAI	Coverage	Alternate Allele Coverage	Class	User classification	Homozygous samples	Heterozygous samples	Tumor Samples	Your Homozygous samples	Your Heterozygous samples	Your Tumor samples	COSMIC Id	dbscSNV ADA	dbscSNV RF	Min splice distance	CADD score	CADD prediction	BayesDel AddAF score	BayesDel AddAF prediction	BayesDel noAF score
v7_1		L	c.(?_-12)_(*254_?)del	p.0?	p.0?	p.0?
v7_2		C	Single allele	Single allele
v7_3		C	c.*248G>A
v7_4		C	c.*66G>A
v7_5		C	c.*58dup
v7_6		L	c.*20C>G	p.=	=	=
v7_7		L, H	c.1134G>T	p.*378Tyrext*47	*378Yext*47	*376Tyrext*47	NM_001100.4:c.1134G>T(p.Ter378Tyrext*47)	Failed / Not genotyped	ACTA1,ENSG00000290037			View	Myopathy;?Myopathy;Nemaline myopathy 3	Autosomal dominant;Autosomal recessive	coding,non-coding exon	coding	stopLoss	AD/AR				None					N				None	None	4.258		0	0	0	0	0	0				66	14.94		-0.2706	T	-0.6264
v7_8		L, H	c.1133A>G	p.*378Trpext*47	*378Wext*47	*376Trpext*47	NM_001100.4:c.1133A>G(p.Ter378Trpext*47)	Failed / Not genotyped	ACTA1,ENSG00000290037			View	Myopathy;?Myopathy;Nemaline myopathy 3	Autosomal dominant;Autosomal recessive	coding,non-coding exon	coding	stopLoss	AD/AR				None					N				None	None	4.258		0	0	0	0	0	0				65	21.3		0.02815	T	-0.1973
v7_9		L, H, C	c.1132T>C	p.*378Glnext*47	*378Qext*47	*376Glnext*47	NM_001100.4:c.1132T>C(p.Ter378Glnext*47)	Failed / Not genotyped	ACTA1,ENSG00000290037			View	Myopathy;?Myopathy;Nemaline myopathy 3	Autosomal dominant;Autosomal recessive	coding,non-coding exon	coding	stopLoss	AD/AR	Pathogenic			None					N				None	None	5.26		0	0	0	0	0	0				64	20.6		-0.03555	T	-0.2888
v7_10		L, H	c.1130T>G	p.Phe377Cys	F377C	Phe375Cys	NM_001100.4:c.1130T>G(p.Phe377Cys)	Failed / Not genotyped	ACTA1,ENSG00000290037			View	Myopathy;?Myopathy;Nemaline myopathy 3	Autosomal dominant;Autosomal recessive	coding,non-coding exon	coding	missense	AD/AR				None					D	0.996,None	0.997,None	0.9113	None	None	4.259		0	0	0	0	0	0				62	32		0.5756	D	0.589
v7_11		C	c.1130T>C	p.Phe377Ser	F377S	Phe375Ser	NM_001100.4:c.1130T>C(p.Phe377Ser)	Failed / Not genotyped	ACTA1,ENSG00000290037			View	Myopathy;?Myopathy;Nemaline myopathy 3	Autosomal dominant;Autosomal recessive	coding,non-coding exon	coding	missense	AD/AR	Likely Pathogenic			None					D	0.986,None	0.959,None	0.9007000000000001	None	None	4.257		0	0	0	0	0	0				62	33		0.5571	D	0.5625
v7_12		L, H	c.1130T>A	p.Phe377Tyr	F377Y	Phe375Tyr	NM_001100.4:c.1130T>A(p.Phe377Tyr)	Failed / Not genotyped	ACTA1,ENSG00000290037			View	Myopathy;?Myopathy;Nemaline myopathy 3	Autosomal dominant;Autosomal recessive	coding,non-coding exon	coding	missense	AD/AR				None					D	0.937,None	0.644,None	0.905	None	None	4.257		0	0	0	0	0	0				62	32		0.5423	D	0.5412
v7_13		C	c.1128C>T	p.Cys376=	C376=	Cys374=	NM_001100.4:c.1128C>T(p.Cys376=)	Failed / Not genotyped	ACTA1,ENSG00000290037			View	Myopathy;?Myopathy;Nemaline myopathy 3	Autosomal dominant;Autosomal recessive	coding,non-coding exon	coding	synonymous	AD/AR	Uncertain significance			None									None	None	2.247		0	0	0	0	0	0				60	14.28
v7_14		L	c.1128C>A	p.Cys376*	C376*	Cys374*	NM_001100.4:c.1128C>A(p.Cys376Ter)	Failed / Not genotyped	ACTA1,ENSG00000290037			View	Myopathy;?Myopathy;Nemaline myopathy 3	Autosomal dominant;Autosomal recessive	coding,non-coding exon	coding	nonsense	AD/AR				None					D				None	None	3.263		0	0	0	0	0	0				60	45		0.5677	D	0.5776
v7_15		C	c.1127G>T	p.Cys376Phe	C376F	Cys374Phe	NM_001100.4:c.1127G>T(p.Cys376Phe)	Failed / Not genotyped	ACTA1,ENSG00000290037			View	Myopathy;?Myopathy;Nemaline myopathy 3	Autosomal dominant;Autosomal recessive	coding,non-coding exon	coding	missense	AD/AR	Pathogenic			None					D	0.995,None	0.995,None	0.8835000000000001	None	None	5.261		0	0	0	0	0	0				59	31		0.5244	D	0.5155
v7_16		L, H	c.1127G>C	p.Cys376Ser	C376S	Cys374Ser	NM_001100.4:c.1127G>C(p.Cys376Ser)	Failed / Not genotyped	ACTA1,ENSG00000290037			View	Myopathy;?Myopathy;Nemaline myopathy 3	Autosomal dominant;Autosomal recessive	coding,non-coding exon	coding	missense	AD/AR				None					D	0.958,None	0.937,None	0.8791000000000001	None	None	4.259		0	0	0	0	0	0				59	29.1		0.5381	D	0.5351
v7_17		C	c.1125A>G	p.Lys375=	K375=	Lys373=	NM_001100.4:c.1125A>G(p.Lys375=)	Failed / Not genotyped	ACTA1,ENSG00000290037			View	Myopathy;?Myopathy;Nemaline myopathy 3	Autosomal dominant;Autosomal recessive	coding,non-coding exon	coding	synonymous	AD/AR	Conflicting			None	0.000119293								None	None	2.246		0	1	0	0	0	0				57	14.36
v7_18		L, H	c.1125A>C	p.Lys375Asn	K375N	Lys373Asn	NM_001100.4:c.1125A>C(p.Lys375Asn)	Failed / Not genotyped	ACTA1,ENSG00000290037			View	Myopathy;?Myopathy;Nemaline myopathy 3	Autosomal dominant;Autosomal recessive	coding,non-coding exon	coding	missense	AD/AR				None					D	0.997,None	0.996,None	0.8941000000000001	None	None	5.261		0	0	0	0	0	0				57	28.6		0.3001	D	0.1933
v7_19		L, H, C	c.1123A>G	p.Lys375Glu	K375E	Lys373Glu	NM_001100.4:c.1123A>G(p.Lys375Glu)	Failed / Not genotyped	ACTA1,ENSG00000290037			View	Myopathy;?Myopathy;Nemaline myopathy 3	Autosomal dominant;Autosomal recessive	coding,non-coding exon	coding	missense	AD/AR	Likely Pathogenic			None					D	0.985,None	0.967,None	0.8848000000000001	None	None	5.263		0	0	0	0	0	0				55	32		0.5719	D	0.5837
v7_20		L, H	c.1123A>C	p.Lys375Gln	K375Q	Lys373Gln	NM_001100.4:c.1123A>C(p.Lys375Gln)	Failed / Not genotyped	ACTA1,ENSG00000290037			View	Myopathy;?Myopathy;Nemaline myopathy 3	Autosomal dominant;Autosomal recessive	coding,non-coding exon	coding	missense	AD/AR				None					D	0.979,None	0.966,None	0.8697000000000001	None	None	5.26		0	0	0	0	0	0				55	31		0.5717	D	0.5834
v7_21		L, H	c.1120C>T	p.Arg374Cys	R374C	Arg372Cys	NM_001100.4:c.1120C>T(p.Arg374Cys)	Failed / Not genotyped	ACTA1,ENSG00000290037			View	Myopathy;?Myopathy;Nemaline myopathy 3	Autosomal dominant;Autosomal recessive	coding,non-coding exon	coding	missense	AD/AR				None					D	0.996,None	0.999,None	0.9348000000000001	None	None	4.259		0	0	0	0	0	0				52	33		0.5202	D	0.5095
v7_22		L, H	c.1120C>A	p.Arg374Ser	R374S	Arg372Ser	NM_001100.4:c.1120C>A(p.Arg374Ser)	Failed / Not genotyped	ACTA1,ENSG00000290037			View	Myopathy;?Myopathy;Nemaline myopathy 3	Autosomal dominant;Autosomal recessive	coding,non-coding exon	coding	missense	AD/AR				None					D	0.99,None	0.984,None	0.9151	None	None	4.258		0	0	0	0	0	0				52	31		0.5011	D	0.4821
v7_23		L	c.1119C>G	p.His373Gln	H373Q	His371Gln	NM_001100.4:c.1119C>G(p.His373Gln)	Failed / Not genotyped	ACTA1,ENSG00000290037			View	Myopathy;?Myopathy;Nemaline myopathy 3	Autosomal dominant;Autosomal recessive	coding,non-coding exon	coding	missense	AD/AR				None					D	0.958,None	0.89,None	0.8914000000000001	None	None	3.285		0	0	0	0	0	0				51	31		0.4857	D	0.4599
v7_24		L, H	c.1114G>T	p.Val372Phe	V372F	Val370Phe	NM_001100.4:c.1114G>T(p.Val372Phe)	Failed / Not genotyped	ACTA1,ENSG00000290037			View	Myopathy;?Myopathy;Nemaline myopathy 3	Autosomal dominant;Autosomal recessive	coding,non-coding exon	coding	missense	AD/AR				None					D	0.997,None	0.997,None	0.9174	None	None	4.258		0	0	0	0	0	0				46	29.6		0.5657	D	0.5748
v7_25		C	c.1113C>G	p.Ile371Met	I371M	Ile369Met	NM_001100.4:c.1113C>G(p.Ile371Met)	Failed / Not genotyped	ACTA1,ENSG00000290037			View	Myopathy;?Myopathy;Nemaline myopathy 3	Autosomal dominant;Autosomal recessive	coding,non-coding exon	coding	missense	AD/AR	Uncertain significance			None	3.9764e-06				D	0.994,None	0.985,None	0.8567000000000001	None	None	4.257		0	0	0	0	0	0				45	24.9		0.2684	D	0.1478
v7_26		H	c.1111A>T	p.Ile371Phe	I371F	Ile369Phe	NM_001100.4:c.1111A>T(p.Ile371Phe)	Failed / Not genotyped	ACTA1,ENSG00000290037			View	Myopathy;?Myopathy;Nemaline myopathy 3	Autosomal dominant;Autosomal recessive	coding,non-coding exon	coding	missense	AD/AR				None					D	0.973,None	0.961,None	0.8726000000000002	None	None	4.257		0	0	0	0	0	0				43	32		0.5238	D	0.5147
v7_27		L, H	c.1111A>C	p.Ile371Leu	I371L	Ile369Leu	NM_001100.4:c.1111A>C(p.Ile371Leu)	Failed / Not genotyped	ACTA1,ENSG00000290037			View	Myopathy;?Myopathy;Nemaline myopathy 3	Autosomal dominant;Autosomal recessive	coding,non-coding exon	coding	missense	AD/AR				None					D	0.852,None	0.124,None	0.8747000000000001	None	None	3.285		0	0	0	0	0	0				43	31		0.3603	D	0.2798
v7_28		C	c.1109C>A	p.Ser370Tyr	S370Y	Ser368Tyr	NM_001100.4:c.1109C>A(p.Ser370Tyr)	Failed / Not genotyped	ACTA1,ENSG00000290037			View	Myopathy;?Myopathy;Nemaline myopathy 3	Autosomal dominant;Autosomal recessive	coding,non-coding exon	coding	missense	AD/AR	Uncertain significance			None					D	0.424,None	0.364,None	0.8834000000000001	None	None	3.285		0	0	0	0	0	0				41	25.4		0.4234	D	0.3704
v7_29		L, H, C	c.1106C>T	p.Pro369Leu	P369L	Pro367Leu	NM_001100.4:c.1106C>T(p.Pro369Leu)	Failed / Not genotyped	ACTA1,ENSG00000290037			View	Myopathy;?Myopathy;Nemaline myopathy 3	Autosomal dominant;Autosomal recessive	coding,non-coding exon	coding	missense	AD/AR	Likely Pathogenic			None			None,0.0	[None, 'D']	D	0.999,None	0.999,None	0.9011	None	None	5.26		0	0	0	0	0	0				38	32		0.5632	D	0.5712
v7_30		L, H	c.1106C>A	p.Pro369His	P369H	Pro367His	NM_001100.4:c.1106C>A(p.Pro369His)	Failed / Not genotyped	ACTA1,ENSG00000290037			View	Myopathy;?Myopathy;Nemaline myopathy 3	Autosomal dominant;Autosomal recessive	coding,non-coding exon	coding	missense	AD/AR				None			None,0.0	[None, 'D']	D	0.999,None	1.0,None	0.8955000000000001	None	None	4.259		0	0	0	0	0	0				38	32		0.4311	D	0.3814
v7_31		C	c.1104C>T	p.Gly368=	G368=	Gly366=	NM_001100.4:c.1104C>T(p.Gly368=)	Failed / Not genotyped	ACTA1,ENSG00000290037			View	Myopathy;?Myopathy;Nemaline myopathy 3	Autosomal dominant;Autosomal recessive	coding,non-coding exon	coding	synonymous	AD/AR	Likely Benign			None	1.98817e-05								None	None	1.242		0	0	0	0	0	0				36	9.744
v7_32		C	c.1101C>T	p.Ala367=	A367=	Ala365=	NM_001100.4:c.1101C>T(p.Ala367=)	Failed / Not genotyped	ACTA1,ENSG00000290037			View	Myopathy;?Myopathy;Nemaline myopathy 3	Autosomal dominant;Autosomal recessive	coding,non-coding exon	coding	synonymous	AD/AR	Uncertain significance			None	3.9763e-06								None	None	2.246		0	0	0	0	0	0				33	11.38
v7_33		H	c.1099G>A	p.Ala367Thr	A367T	Ala365Thr	NM_001100.4:c.1099G>A(p.Ala367Thr)	Failed / Not genotyped	ACTA1,ENSG00000290037			View	Myopathy;?Myopathy;Nemaline myopathy 3	Autosomal dominant;Autosomal recessive	coding,non-coding exon	coding	missense	AD/AR				None	3.97636e-06				D	0.048,None	0.009,None	0.8378000000000001	None	None	3.262		0	0	0	0	0	0				31	23.2		0.1766	D	0.01595
v7_34		C	c.1098G>A	p.Glu366_Ala367=	E366_A367=	Glu364_Ala365=	NM_001100.4:c.1098G>A(p.Glu366=)	Failed / Not genotyped	ACTA1,ENSG00000290037			View	Myopathy;?Myopathy;Nemaline myopathy 3	Autosomal dominant;Autosomal recessive	coding,non-coding exon	coding	synonymous	AD/AR				None	1.59051e-05								None	None	2.246		0	0	0	0	0	0				30	13.27
v7_35		L, H	c.1092delC	p.Tyr364*	Y364*	Tyr362*	NM_001100.4:c.1092del(p.Tyr364Ter)	Failed / Not genotyped	ACTA1,ENSG00000290037			View	Myopathy;?Myopathy;Nemaline myopathy 3	Autosomal dominant;Autosomal recessive	coding,non-coding exon	coding	nonsense	AD/AR				None									None	None	4.259		0	0	0	0	0	0				24
v7_36		C	c.1083G>A	p.Lys361_Gln362=	K361_Q362=	Lys359_Gln360=	NM_001100.4:c.1083G>A(p.Lys361=)	Failed / Not genotyped	ACTA1,ENSG00000290037			View	Myopathy;?Myopathy;Nemaline myopathy 3	Autosomal dominant;Autosomal recessive	coding,non-coding exon	coding	synonymous	AD/AR				None	3.97627e-06								None	None	2.246		0	0	0	0	0	0				15	12.35
v7_37		L	c.1076T>C	p.Ile359Thr	I359T	Ile357Thr	NM_001100.4:c.1076T>C(p.Ile359Thr)	Failed / Not genotyped	ACTA1,ENSG00000290037			View	Myopathy;?Myopathy;Nemaline myopathy 3	Autosomal dominant;Autosomal recessive	coding,non-coding exon,splicing	coding	missense	AD/AR				None					D	0.987,None	0.914,None	0.9223	None	None	4.257		0	0	0	0	0	0				8	32		0.5531	D	0.5567
v7_38		C	c.1075A>G	p.Ile359Val	I359V	Ile357Val	NM_001100.4:c.1075A>G(p.Ile359Val)	Failed / Not genotyped	ACTA1,ENSG00000290037			View	Myopathy;?Myopathy;Nemaline myopathy 3	Autosomal dominant;Autosomal recessive	coding,non-coding exon,splicing	coding	missense	AD/AR				None					D	0.658,None	0.096,None	0.8464	None	None	3.285		0	0	0	0	0	0				7	25		0.1762	D	0.01534
v7_39		L, H, C	c.1075A>C	p.Ile359Leu	I359L	Ile357Leu	NM_001100.4:c.1075A>C(p.Ile359Leu)	Failed / Not genotyped	ACTA1,ENSG00000290037			View	Myopathy;?Myopathy;Nemaline myopathy 3	Autosomal dominant;Autosomal recessive	coding,non-coding exon,splicing	coding	missense	AD/AR	Pathogenic			None					A	0.841,None	0.075,None	0.8891000000000001	None	None	5.26		0	0	0	0	0	0				7	31		0.4964	D	0.4753
v7_40		L, H, C	c.1074G>T	p.Trp358Cys	W358C	Trp358Cys	NM_001100.4:c.1074G>T(p.Trp358Cys)	Failed / Not genotyped	ACTA1,ENSG00000290037			View	Myopathy;?Myopathy;Nemaline myopathy 3	Autosomal dominant;Autosomal recessive	coding,non-coding exon,splicing	coding	missense	AD/AR	Uncertain significance			None					D	0.999,None	0.999,None	0.9438000000000001	None	None	5.262		0	0	0	0	0	0				6	32		0.5177	D	0.5059
v7_41		C	c.1071G>C	p.Met357Ile	M357I	Met355Ile	NM_001100.4:c.1071G>C(p.Met357Ile)	Failed / Not genotyped	ACTA1,ENSG00000290037			View	Myopathy;?Myopathy;Nemaline myopathy 3	Autosomal dominant;Autosomal recessive	coding,non-coding exon,splicing	coding	missense	AD/AR	Uncertain significance			None					D	0.657,None	0.224,None	0.9061	None	None	3.285		0	0	0	0	0	0				3	27.2		0.4672	D	0.4334
v7_42		C	c.1069A>G	p.Met357Val	M357V	Met355Val	NM_001100.4:c.1069A>G(p.Met357Val)	Failed / Not genotyped	ACTA1,ENSG00000290037			View	Myopathy;?Myopathy;Nemaline myopathy 3	Autosomal dominant;Autosomal recessive	coding,non-coding exon,splicing,splicing-ACMG	coding	missense	AD/AR	Uncertain significance			None					D	0.532,None	0.218,None	0.8805000000000001	None	None	3.285		0	0	0	0	0	0				1	27.8		0.4831	D	0.4562
v7_43		C	c.1065G>A	p.Gln355=	Q355=	Gln353=	NM_001100.4:c.1065G>A(p.Gln355=)	Failed / Not genotyped	ACTA1,ENSG00000290037			View	Myopathy;?Myopathy;Nemaline myopathy 3	Autosomal dominant;Autosomal recessive	coding,non-coding exon,intronic,splicing	coding	synonymous	AD/AR	Likely Benign			None	5.16911e-05								None	None	1.242		0	0	0	0	0	0				4	14.11
v7_44		L, H	c.1061T>C	p.Phe354Ser	F354S	Phe352Ser	NM_001100.4:c.1061T>C(p.Phe354Ser)	Failed / Not genotyped	ACTA1,ENSG00000290037			View	Myopathy;?Myopathy;Nemaline myopathy 3	Autosomal dominant;Autosomal recessive	coding,non-coding exon,intronic,splicing	coding	missense	AD/AR				None					D	1.0,None	1.0,None	0.9016000000000001	None	None	5.261		0	0	0	0	0	0				8	33		0.5642	D	0.5727
v7_45		L, H	c.1061T>A	p.Phe354Tyr	F354Y	Phe352Tyr	NM_001100.4:c.1061T>A(p.Phe354Tyr)	Failed / Not genotyped	ACTA1,ENSG00000290037			View	Myopathy;?Myopathy;Nemaline myopathy 3	Autosomal dominant;Autosomal recessive	coding,non-coding exon,intronic,splicing	coding	missense	AD/AR				None					D	0.983,None	0.909,None	0.9107000000000001	None	None	4.259		0	0	0	0	0	0				8	32		0.5558	D	0.5605
v7_46		C	c.1060T>C	p.Phe354Leu	F354L	Phe352Leu	NM_001100.4:c.1060T>C(p.Phe354Leu)	Failed / Not genotyped	ACTA1,ENSG00000290037			View	Myopathy;?Myopathy;Nemaline myopathy 3	Autosomal dominant;Autosomal recessive	coding,non-coding exon,intronic,splicing	coding	missense	AD/AR	Likely Pathogenic			None					D	0.983,None	0.958,None	0.9163	None	None	5.261		0	0	0	0	0	0				9	32		0.3977	D	0.3335
v7_47		C	c.1044_1060del	p.Ala349fs	A349fs	Ala347fs	NM_001100.4:c.1044_1060del(p.Ala349ProfsTer46)	Failed / Not genotyped	ACTA1,ENSG00000290037			View	Myopathy;?Myopathy;Nemaline myopathy 3	Autosomal dominant;Autosomal recessive	NMD,coding,intronic,splicing,non-coding exon	NMD,coding	frameshift	AD/AR	Uncertain significance			None									None	None	4.259		0	0	0	0	0	0				9
v7_48		L, H, C	c.1057A>G	p.Thr353Ala	T353A	Thr351Ala	NM_001100.4:c.1057A>G(p.Thr353Ala)	Failed / Not genotyped	ACTA1,ENSG00000290037			View	Myopathy;?Myopathy;Nemaline myopathy 3	Autosomal dominant;Autosomal recessive	coding,non-coding exon,intronic	coding	missense	AD/AR	Uncertain significance			None					D	0.911,None	0.403,None	0.8555	None	None	3.285		0	0	0	0	0	0				12	29.9		0.3193	D	0.2208
v7_49		C	c.1054T>C	p.Ser352Pro	S352P	Ser350Pro	NM_001100.4:c.1054T>C(p.Ser352Pro)	Failed / Not genotyped	ACTA1,ENSG00000290037			View	Myopathy;?Myopathy;Nemaline myopathy 3	Autosomal dominant;Autosomal recessive	coding,non-coding exon,intronic	coding	missense	AD/AR	Likely Pathogenic			None					D	0.969,None	0.904,None	0.9019	None	None	4.257		0	0	0	0	0	0				15	28.3		0.4222	D	0.3687
v7_50		C	c.1050G>T	p.Ser350=	S350=	Ser348=	NM_001100.4:c.1050G>T(p.Ser350=)	Failed / Not genotyped	ACTA1,ENSG00000290037			View	Myopathy;?Myopathy;Nemaline myopathy 3	Autosomal dominant;Autosomal recessive	coding,non-coding exon,intronic	coding	synonymous	AD/AR	Likely Benign			None	3.97735e-06								None	None	2.244		0	0	0	0	0	0				19	14.01
v7_51		L, H, C	c.1049C>T	p.Ser350Leu	S350L	Ser348Leu	NM_001100.4:c.1049C>T(p.Ser350Leu)	Failed / Not genotyped	ACTA1,ENSG00000290037			View	Myopathy;?Myopathy;Nemaline myopathy 3	Autosomal dominant;Autosomal recessive	coding,non-coding exon,intronic	coding	missense	AD/AR	Pathogenic			None					D	0.984,None	0.998,None	0.8633000000000001	None	None	5.261		0	0	0	0	0	0				20	33		0.5528	D	0.5563
v7_52		C	c.1046C>T	p.Ala349Val	A349V	Ala347Val	NM_001100.4:c.1046C>T(p.Ala349Val)	Failed / Not genotyped	ACTA1,ENSG00000290037			View	Myopathy;?Myopathy;Nemaline myopathy 3	Autosomal dominant;Autosomal recessive	coding,non-coding exon,intronic	coding	missense	AD/AR	Uncertain significance			None					D	0.271,None	0.54,None	0.8238000000000001	None	None	4.257		0	0	0	0	0	0				23	26.7		0.5525	D	0.5558
v7_53		L, H, C	c.1043T>A	p.Leu348Gln	L348Q	Leu346Gln	NM_001100.4:c.1043T>A(p.Leu348Gln)	Failed / Not genotyped	ACTA1,ENSG00000290037			View	Myopathy;?Myopathy;Nemaline myopathy 3	Autosomal dominant;Autosomal recessive	coding,non-coding exon,intronic	coding	missense	AD/AR	Conflicting			None					D	0.997,None	0.997,None	0.8490000000000001	None	None	4.258		0	0	0	0	0	0				26	32		0.5341	D	0.5294
v7_54		L, H	c.1031delG	p.Gly344Alafs*77	G344Afs*77	Gly342Alafs*77	NM_001100.4:c.1031del(p.Gly344AlafsTer77)	Failed / Not genotyped	ACTA1,ENSG00000290037			View	Myopathy;?Myopathy;Nemaline myopathy 3	Autosomal dominant;Autosomal recessive	NMD,coding,intronic,non-coding exon	NMD,coding	frameshift	AD/AR				None									None	None	4.259		0	0	0	0	0	0				38
v7_55		C	c.1031G>A	p.Gly344Asp	G344D	Gly342Asp	NM_001100.4:c.1031G>A(p.Gly344Asp)	Failed / Not genotyped	ACTA1,ENSG00000290037			View	Myopathy;?Myopathy;Nemaline myopathy 3	Autosomal dominant;Autosomal recessive	coding,non-coding exon,intronic	coding	missense	AD/AR	Uncertain significance			None					D	0.999,None	1.0,None	0.9114	None	None	4.256		0	0	0	0	0	0				38	29.2		0.5767	D	0.5907
v7_56		C	c.1030G>C	p.Gly344Arg	G344R	Gly342Arg	NM_001100.4:c.1030G>C(p.Gly344Arg)	Failed / Not genotyped	ACTA1,ENSG00000290037			View	Myopathy;?Myopathy;Nemaline myopathy 3	Autosomal dominant;Autosomal recessive	coding,non-coding exon,intronic	coding	missense	AD/AR	Uncertain significance			None					D	1.0,None	1.0,None	0.907	None	None	4.256		0	0	0	0	0	0				39	28.3		0.5523	D	0.5555
v7_57		C	c.1030G>A	p.Gly344Ser	G344S	Gly342Ser	NM_001100.4:c.1030G>A(p.Gly344Ser)	Failed / Not genotyped	ACTA1,ENSG00000290037			View	Myopathy;?Myopathy;Nemaline myopathy 3	Autosomal dominant;Autosomal recessive	coding,non-coding exon,intronic	coding	missense	AD/AR				None					D	0.999,None	1.0,None	0.8678000000000001	None	None	4.256		0	0	0	0	0	0				39	28		0.5516	D	0.5545
v7_58		H, C	c.1029C>G	p.Ile343Met	I343M	Ile341Met	NM_001100.4:c.1029C>G(p.Ile343Met)	Failed / Not genotyped	ACTA1,ENSG00000290037			View	Myopathy;?Myopathy;Nemaline myopathy 3	Autosomal dominant;Autosomal recessive	coding,non-coding exon,intronic	coding	missense	AD/AR	Uncertain significance			None					D	0.994,None	0.985,None	0.7682000000000001	None	None	4.256		0	0	0	0	0	0				39	24.3		0.3217	D	0.2244
v7_59		C	c.1027A>G	p.Ile343Val	I343V	Ile341Val	NM_001100.4:c.1027A>G(p.Ile343Val)	Failed / Not genotyped	ACTA1,ENSG00000290037			View	Myopathy;?Myopathy;Nemaline myopathy 3	Autosomal dominant;Autosomal recessive	coding,non-coding exon,intronic	coding	missense	AD/AR	Uncertain significance			None					D	0.678,None	0.157,None	0.7283000000000001	None	None	3.262		0	0	0	0	0	0				37	25.2		0.1741	D	0.01235
v7_60		L	c.1019C>G	p.Ser340Trp	S340W	Ser338Trp	NM_001100.4:c.1019C>G(p.Ser340Trp)	Failed / Not genotyped	ACTA1,ENSG00000290037			View	Myopathy;?Myopathy;Nemaline myopathy 3	Autosomal dominant;Autosomal recessive	coding,non-coding exon,intronic	coding	missense	AD/AR				None					D	1.0,None	1.0,None	0.8594	None	None	4.257		0	0	0	0	0	0				29	32		0.5018	D	0.483
v7_61		C	c.1014A>C	p.Lys338Asn	K338N	Lys336Asn	NM_001100.4:c.1014A>C(p.Lys338Asn)	Failed / Not genotyped	ACTA1,ENSG00000290037			View	Myopathy;?Myopathy;Nemaline myopathy 3	Autosomal dominant;Autosomal recessive	coding,non-coding exon,intronic	coding	missense	AD/AR	Uncertain significance			None					D	0.993,None	0.987,None	0.8704000000000001	None	None	5.261		0	0	0	0	0	0				24	25.1		0.1542	D	-0.01627
v7_62		L, H	c.1013A>T	p.Lys338Ile	K338I	Lys336Ile	NM_001100.4:c.1013A>T(p.Lys338Ile)	Failed / Not genotyped	ACTA1,ENSG00000290037			View	Myopathy;?Myopathy;Nemaline myopathy 3	Autosomal dominant;Autosomal recessive	coding,non-coding exon,intronic	coding	missense	AD/AR				None					D	0.993,None	0.884,None	0.8364	None	None	5.26		0	0	0	0	0	0				23	32		0.5246	D	0.5158
v7_63		H	c.1013A>C	p.Lys338Thr	K338T	Lys336Thr	NM_001100.4:c.1013A>C(p.Lys338Thr)	Failed / Not genotyped	ACTA1,ENSG00000290037			View	Myopathy;?Myopathy;Nemaline myopathy 3	Autosomal dominant;Autosomal recessive	coding,non-coding exon,intronic	coding	missense	AD/AR				None					D	0.99,None	0.957,None	0.8609000000000001	None	None	5.261		0	0	0	0	0	0				23	31		0.4758	D	0.4457
v7_64		L, H	c.1012A>G	p.Lys338Glu	K338E	Lys336Glu	NM_001100.4:c.1012A>G(p.Lys338Glu)	Failed / Not genotyped	ACTA1,ENSG00000290037			View	Myopathy;?Myopathy;Nemaline myopathy 3	Autosomal dominant;Autosomal recessive	coding,non-coding exon,intronic	coding	missense	AD/AR				None					D	0.967,None	0.902,None	0.8585	None	None	5.263		0	0	0	0	0	0				22	31		0.5248	D	0.516
v7_65		C	c.1010G>A	p.Arg337His	R337H	Arg335His	NM_001100.4:c.1010G>A(p.Arg337His)	Failed / Not genotyped	ACTA1,ENSG00000290037			View	Myopathy;?Myopathy;Nemaline myopathy 3	Autosomal dominant;Autosomal recessive	coding,non-coding exon,intronic	coding	missense	AD/AR				None	3.97697e-06				D	0.995,None	0.999,None	0.8442000000000001	None	None	4.257		0	0	0	0	0	0				20	32		0.4089	D	0.4464
v7_66		L	c.1009C>G	p.Arg337Gly	R337G	Arg335Gly	NM_001100.4:c.1009C>G(p.Arg337Gly)	Failed / Not genotyped	ACTA1,ENSG00000290037			View	Myopathy;?Myopathy;Nemaline myopathy 3	Autosomal dominant;Autosomal recessive	coding,non-coding exon,intronic	coding	missense	AD/AR				None					D	0.995,None	0.997,None	0.8296000000000001	None	None	4.257		0	0	0	0	0	0				19	28.7		0.5223	D	0.5125
v7_67		L	c.1008G>C	p.Glu336Asp	E336D	Glu334Asp	NM_001100.4:c.1008G>C(p.Glu336Asp)	Failed / Not genotyped	ACTA1,ENSG00000290037			View	Myopathy;?Myopathy;Nemaline myopathy 3	Autosomal dominant;Autosomal recessive	coding,non-coding exon,intronic	coding	missense	AD/AR				None					D	0.911,None	0.542,None	0.8512000000000001	None	None	4.259		0	0	0	0	0	0				18	24		0.06565	T	-0.1435
v7_68		L, H, C	c.1007A>C	p.Glu336Ala	E336A	Glu334Ala	NM_001100.4:c.1007A>C(p.Glu336Ala)	Failed / Not genotyped	ACTA1,ENSG00000290037			View	Myopathy;?Myopathy;Nemaline myopathy 3	Autosomal dominant;Autosomal recessive	coding,non-coding exon,intronic	coding	missense	AD/AR	Pathogenic			None					A	0.984,None	0.902,None	0.8499000000000001	None	None	4.259		0	0	0	0	0	0				17	29.3		0.3705	D	0.2944
v7_69		L	c.1006G>C	p.Glu336Gln	E336Q	Glu334Gln	NM_001100.4:c.1006G>C(p.Glu336Gln)	Failed / Not genotyped	ACTA1,ENSG00000290037			View	Myopathy;?Myopathy;Nemaline myopathy 3	Autosomal dominant;Autosomal recessive	coding,non-coding exon,intronic	coding	missense	AD/AR				None					D	0.977,None	0.967,None	0.8401000000000001	None	None	5.261		0	0	0	0	0	0				16	27.1		0.1264	D	-0.05615
v7_70		L, H	c.1006G>A	p.Glu336Lys	E336K	Glu334Lys	NM_001100.4:c.1006G>A(p.Glu336Lys)	Failed / Not genotyped	ACTA1,ENSG00000290037			View	Myopathy;?Myopathy;Nemaline myopathy 3	Autosomal dominant;Autosomal recessive	coding,non-coding exon,intronic	coding	missense	AD/AR				None					D	0.977,None	0.944,None	0.8950000000000001	None	None	5.261		0	0	0	0	0	0				16	28.2		0.3704	D	0.2943
v7_71		L, H, C	c.1004C>T	p.Pro335Leu	P335L	Pro333Leu	NM_001100.4:c.1004C>T(p.Pro335Leu)	Failed / Not genotyped	ACTA1,ENSG00000290037			View	Myopathy;?Myopathy;Nemaline myopathy 3	Autosomal dominant;Autosomal recessive	coding,non-coding exon,intronic	coding	missense	AD/AR	Likely Pathogenic			None					D	0.998,None	1.0,None	0.8758000000000001	None	None	5.263		0	0	0	0	0	0				14	32		0.2341	D	0.09851
v7_72		C	c.1004C>G	p.Pro335Arg	P335R	Pro333Arg	NM_001100.4:c.1004C>G(p.Pro335Arg)	Failed / Not genotyped	ACTA1,ENSG00000290037			View	Myopathy;?Myopathy;Nemaline myopathy 3	Autosomal dominant;Autosomal recessive	coding,non-coding exon,intronic	coding	missense	AD/AR	Likely Pathogenic			None					D	0.999,None	0.999,None	0.8769000000000001	None	None	5.263		0	0	0	0	0	0				14	32		0.3452	D	0.258
v7_73		C	c.1004C>A	p.Pro335Gln	P335Q	Pro333Gln	NM_001100.4:c.1004C>A(p.Pro335Gln)	Failed / Not genotyped	ACTA1,ENSG00000290037			View	Myopathy;?Myopathy;Nemaline myopathy 3	Autosomal dominant;Autosomal recessive	coding,non-coding exon,intronic	coding	missense	AD/AR	Likely Pathogenic			None					D	0.999,None	0.998,None	0.8443	None	None	5.263		0	0	0	0	0	0				14	33		0.2562	D	0.1302
v7_74		C	c.1003C>G	p.Pro335Ala	P335A	Pro333Ala	NM_001100.4:c.1003C>G(p.Pro335Ala)	Failed / Not genotyped	ACTA1,ENSG00000290037			View	Myopathy;?Myopathy;Nemaline myopathy 3	Autosomal dominant;Autosomal recessive	coding,non-coding exon,intronic	coding	missense	AD/AR	Uncertain significance			None					D	0.962,None	0.934,None	0.8367000000000001	None	None	5.263		0	0	0	0	0	0				13	25.2		0.1872	D	0.03118
v7_75		L, C	c.1001C>T	p.Pro334Leu	P334L	Pro332Leu	NM_001100.4:c.1001C>T(p.Pro334Leu)	Failed / Not genotyped	ACTA1,ENSG00000290037			View	Myopathy;?Myopathy;Nemaline myopathy 3	Autosomal dominant;Autosomal recessive	coding,non-coding exon,intronic	coding	missense	AD/AR	Conflicting			None					D	0.999,None	1.0,None	0.8606000000000001	None	None	5.262		0	0	0	0	0	0				11	32		0.2809	D	0.1658
v7_76		L, H, C	c.1001C>G	p.Pro334Arg	P334R	Pro332Arg	NM_001100.4:c.1001C>G(p.Pro334Arg)	Failed / Not genotyped	ACTA1,ENSG00000290037			View	Myopathy;?Myopathy;Nemaline myopathy 3	Autosomal dominant;Autosomal recessive	coding,non-coding exon,intronic	coding	missense	AD/AR	Likely Pathogenic			None					D	1.0,None	1.0,None	0.8582000000000001	None	None	5.263		0	0	0	0	0	0				11	32		0.5612	D	0.5684
v7_77		L, H, C	c.1000C>T	p.Pro334Ser	P334S	Pro332Ser	NM_001100.4:c.1000C>T(p.Pro334Ser)	Failed / Not genotyped	ACTA1,ENSG00000290037			View	Myopathy;?Myopathy;Nemaline myopathy 3	Autosomal dominant;Autosomal recessive	coding,splicing,non-coding exon,intronic	coding,splicing	missense	AD/AR	Pathogenic			None					A	0.997,None	0.996,None	0.8224	None	None	5.261		0	0	0	0	0	0				10	27.9		0.4227	D	0.3694
v7_78		L, C	c.996C>A	p.Ile332=	I332=	Ile330=	NM_001100.4:c.996C>A(p.Ile332=)	Failed / Not genotyped	ACTA1,ENSG00000290037			View	Myopathy;?Myopathy;Nemaline myopathy 3	Autosomal dominant;Autosomal recessive	coding,splicing,non-coding exon,intronic	coding,splicing	synonymous	AD/AR	Likely Benign			None	0.00431113								None	None	1.229		1	4	0	0	0	0				6	13.8
v7_79		C	c.991-12G>C	p.?	?	?	NM_001100.4:c.991-12G>C	Failed / Not genotyped	ACTA1,ENSG00000290037			View	Myopathy;?Myopathy;Nemaline myopathy 3	Autosomal dominant;Autosomal recessive	intronic,non-coding exon	intronic		AD/AR				None	3.97845e-06								None	None	2.247		0	0	0	0	0	0		3.283e-05	0.028	12	0.238
v7_80		C	c.991-14G>T	p.?	?	?	NM_001100.4:c.991-14G>T	Failed / Not genotyped	ACTA1,ENSG00000290037			View	Myopathy;?Myopathy;Nemaline myopathy 3	Autosomal dominant;Autosomal recessive	intronic,non-coding exon	intronic		AD/AR				None	1.97252e-05								None	None	2.247		0	0	0	0	0	0				14	1.799
v7_81		C	c.990+6TGG[3]	p.?	?	?	NM_001100.4:c.990+9_990+11dup	Failed / Not genotyped	ACTA1,ENSG00000290037			View	Myopathy;?Myopathy;Nemaline myopathy 3	Autosomal dominant;Autosomal recessive	intronic,non-coding exon	intronic		AD/AR	Likely Benign			None									None	None	2.248		0	0	0	0	0	0				12
v7_82		C	c.990+3G>T	p.?	?	?	NM_001100.4:c.990+3G>T	Failed / Not genotyped	ACTA1,ENSG00000290037			View	Myopathy;?Myopathy;Nemaline myopathy 3	Autosomal dominant;Autosomal recessive	intronic,splicing,non-coding exon	intronic,splicing		AD/AR				None	3.58101e-05								None	None	2.249		0	0	0	0	0	0		0.07723	0.448	3	17.75
v7_83		L, H, C	c.990+1G>T	p.?	?	?	NM_001100.4:c.990+1G>T	Failed / Not genotyped	ACTA1,ENSG00000290037			View	Myopathy;?Myopathy;Nemaline myopathy 3	Autosomal dominant;Autosomal recessive	intronic,splicing,splicing-ACMG,non-coding exon	intronic,splicing,splicing-ACMG		AD/AR	Pathogenic			None	1.19358e-05				D				None	None	5.267		0	0	0	0	0	0		1	0.926	1	36		0.5864	D	0.62
v7_84		C	c.986T>C	p.Ile329Thr	I329T	Ile327Thr	NM_001100.4:c.986T>C(p.Ile329Thr)	Failed / Not genotyped	ACTA1,ENSG00000290037			View	Myopathy;?Myopathy;Nemaline myopathy 3	Autosomal dominant;Autosomal recessive	coding,splicing,non-coding exon	coding,splicing	missense	AD/AR				None					D	0.252,None	0.031,None	0.8907000000000002	None	None	4.256		0	0	0	0	0	0				5	24.2		0.5258	D	0.5175
v7_85		C	c.986_989dup	p.Lys330fs	K330fs	Lys328fs	NM_001100.4:c.986_989dup(p.Lys330AsnfsTer72)	Failed / Not genotyped	ACTA1,ENSG00000290037			View	Myopathy;?Myopathy;Nemaline myopathy 3	Autosomal dominant;Autosomal recessive	NMD,coding,splicing,splicing-ACMG,non-coding exon	NMD,coding,splicing,splicing-ACMG	frameshift	AD/AR				None									None	None	4.259		0	0	0	0	0	0				2
v7_86		L, H, C	c.984G>C	p.Lys328Asn	K328N	Lys326Asn	NM_001100.4:c.984G>C(p.Lys328Asn)	Failed / Not genotyped	ACTA1,ENSG00000290037			View	Myopathy;?Myopathy;Nemaline myopathy 3	Autosomal dominant;Autosomal recessive	coding,splicing,non-coding exon	coding,splicing	missense	AD/AR	Pathogenic			None			None,0.0	[None, 'D']	D	0.005,None	0.0,None	0.8890000000000001	None	None	4.258		0	0	0	0	0	0				7	24.4		0.1381	D	-0.03942
v7_87		C	c.984G>A	p.Lys328=	K328=	Lys326=	NM_001100.4:c.984G>A(p.Lys328=)	Failed / Not genotyped	ACTA1,ENSG00000290037			View	Myopathy;?Myopathy;Nemaline myopathy 3	Autosomal dominant;Autosomal recessive	coding,splicing,non-coding exon	coding,splicing	synonymous	AD/AR	Likely Benign			None									None	None	2.244		0	0	0	0	0	0				7	14.38
v7_88		L, H, C	c.983_985del	p.Lys328del	K328del	Lys326del	NM_001100.4:c.983_985del(p.Lys328del)	Failed / Not genotyped	ACTA1,ENSG00000290037			View	Myopathy;?Myopathy;Nemaline myopathy 3	Autosomal dominant;Autosomal recessive	coding,splicing,non-coding exon	coding,splicing	in frame	AD/AR	Uncertain significance			None									None	None	3.263		0	0	0	0	0	0				6
v7_89		C	c.981G>C	p.Met327Ile	M327I	Met325Ile	NM_001100.4:c.981G>C(p.Met327Ile)	Failed / Not genotyped	ACTA1,ENSG00000290037			View	Myopathy;?Myopathy;Nemaline myopathy 3	Autosomal dominant;Autosomal recessive	coding,splicing,non-coding exon	coding,splicing	missense	AD/AR	Uncertain significance			None					D	0.004,None	0.0,None	0.8297000000000001	None	None	3.274		0	0	0	0	0	0				10	23.4		0.2597	D	0.1353
v7_90		L, H, C	c.980T>A	p.Met327Lys	M327K	Met325Lys	NM_001100.4:c.980T>A(p.Met327Lys)	Failed / Not genotyped	ACTA1,ENSG00000290037			View	Myopathy;?Myopathy;Nemaline myopathy 3	Autosomal dominant;Autosomal recessive	coding,non-coding exon	coding	missense	AD/AR	Likely Pathogenic			None					D	0.032,None	0.002,None	0.8703000000000001	None	None	4.256		0	0	0	0	0	0				11	25.9		0.5216	D	0.5115
v7_91		H	c.975C>A	p.Ser325Arg	S325R	Ser323Arg	NM_001100.4:c.975C>A(p.Ser325Arg)	Failed / Not genotyped	ACTA1,ENSG00000290037			View	Myopathy;?Myopathy;Nemaline myopathy 3	Autosomal dominant;Autosomal recessive	coding,non-coding exon	coding	missense	AD/AR				None					D	0.303,None	0.091,None	0.8819000000000001	None	None	3.263		0	0	0	0	0	0				16	27		0.2422	D	0.1101
v7_92		H	c.971C>G	p.Pro324Arg	P324R	Pro322Arg	NM_001100.4:c.971C>G(p.Pro324Arg)	Failed / Not genotyped	ACTA1,ENSG00000290037			View	Myopathy;?Myopathy;Nemaline myopathy 3	Autosomal dominant;Autosomal recessive	coding,non-coding exon	coding	missense	AD/AR				None					D	1.0,None	1.0,None	0.9039	None	None	4.256		0	0	0	0	0	0				20	32		0.5633	D	0.5713
v7_93		C	c.963_968del	p.Leu322_Ala323del	L322_A323del	Leu320_Ala321del	NM_001100.4:c.963_968del(p.Leu322_Ala323del)	Failed / Not genotyped	ACTA1,ENSG00000290037			View	Myopathy;?Myopathy;Nemaline myopathy 3	Autosomal dominant;Autosomal recessive	coding,non-coding exon	coding	in frame	AD/AR	Uncertain significance			None									None	None	3.263		0	0	0	0	0	0				23
v7_94		C	c.966G>A	p.Leu322=	L322=	Leu320=	NM_001100.4:c.966G>A(p.Leu322=)	Failed / Not genotyped	ACTA1,ENSG00000290037			View	Myopathy;?Myopathy;Nemaline myopathy 3	Autosomal dominant;Autosomal recessive	coding,non-coding exon	coding	synonymous	AD/AR	Uncertain significance			None									None	None	2.246		0	0	0	0	0	0				25	13.78
v7_95		C	c.965T>A	p.Leu322Gln	L322Q	Leu320Gln	NM_001100.4:c.965T>A(p.Leu322Gln)	Failed / Not genotyped	ACTA1,ENSG00000290037			View	Myopathy;?Myopathy;Nemaline myopathy 3	Autosomal dominant;Autosomal recessive	coding,non-coding exon	coding	missense	AD/AR	Uncertain significance			None					D	0.993,None	0.991,None	0.8522000000000001	None	None	4.256		0	0	0	0	0	0				26	32		0.5676	D	0.5776
v7_96		C	c.964C>G	p.Leu322Val	L322V	Leu320Val	NM_001100.4:c.964C>G(p.Leu322Val)	Failed / Not genotyped	ACTA1,ENSG00000290037			View	Myopathy;?Myopathy;Nemaline myopathy 3	Autosomal dominant;Autosomal recessive	coding,non-coding exon	coding	missense	AD/AR	Uncertain significance			None					D	0.911,None	0.542,None	0.811	None	None	3.274		0	0	0	0	0	0				27	28.2		0.2797	D	0.164
v7_97		C	c.963G>T	p.Ala321_Leu322=	A321_L322=	Ala319_Leu320=	NM_001100.4:c.963G>T(p.Ala321=)	Failed / Not genotyped	ACTA1,ENSG00000290037			View	Myopathy;?Myopathy;Nemaline myopathy 3	Autosomal dominant;Autosomal recessive	coding,non-coding exon	coding	synonymous	AD/AR				None	3.97772e-06								None	None	2.246		0	0	0	0	0	0				28	5.097
v7_98		C	c.963G>C	p.Ala321=	A321=	Ala319=	NM_001100.4:c.963G>C(p.Ala321=)	Failed / Not genotyped	ACTA1,ENSG00000290037			View	Myopathy;?Myopathy;Nemaline myopathy 3	Autosomal dominant;Autosomal recessive	coding,non-coding exon	coding	synonymous	AD/AR	Likely Benign			None	1.19332e-05								None	None	2.244		0	0	0	0	0	0				28	5.552
v7_99		C	c.963G>A	p.Ala321=	A321=	Ala319=	NM_001100.4:c.963G>A(p.Ala321=)	Failed / Not genotyped	ACTA1,ENSG00000290037			View	Myopathy;?Myopathy;Nemaline myopathy 3	Autosomal dominant;Autosomal recessive	coding,non-coding exon	coding	synonymous	AD/AR	Likely Benign			None	5.56881e-05								None	None	2.244		0	0	0	0	0	0				28	5.694
v7_100		C	c.960C>T	p.Thr320=	T320=	Thr318=	NM_001100.4:c.960C>T(p.Thr320=)	Failed / Not genotyped	ACTA1,ENSG00000290037			View	Myopathy;?Myopathy;Nemaline myopathy 3	Autosomal dominant;Autosomal recessive	coding,non-coding exon	coding	synonymous	AD/AR	Likely Benign			None									None	None	2.244		0	0	0	0	0	0				31	3.646
v7_101		H	c.956T>C	p.Ile319Thr	I319T	Ile317Thr	NM_001100.4:c.956T>C(p.Ile319Thr)	Failed / Not genotyped	ACTA1,ENSG00000290037			View	Myopathy;?Myopathy;Nemaline myopathy 3	Autosomal dominant;Autosomal recessive	coding,non-coding exon	coding	missense	AD/AR				None			None,0.0	[None, 'D']	D	0.59,None	0.055,None	0.9197000000000001	None	None	3.274		0	0	0	0	0	0				35	31		0.5679	D	0.5779
v7_102		L	c.941G>T	p.Arg314Leu	R314L	Arg312Leu	NM_001100.4:c.941G>T(p.Arg314Leu)	Failed / Not genotyped	ACTA1,ENSG00000290037			View	Myopathy;?Myopathy;Nemaline myopathy 3	Autosomal dominant;Autosomal recessive	coding,non-coding exon	coding	missense	AD/AR				None					D	0.999,None	0.999,None	0.8740000000000001	None	None	4.256		0	0	0	0	0	0				50	29.8		0.5604	D	0.5672
v7_103		H	c.929G>A	p.Gly310Glu	G310E	Gly308Glu	NM_001100.4:c.929G>A(p.Gly310Glu)	Failed / Not genotyped	ACTA1,ENSG00000290037			View	Myopathy;?Myopathy;Nemaline myopathy 3	Autosomal dominant;Autosomal recessive	coding,non-coding exon	coding	missense	AD/AR				None			None,0.0	[None, 'D']	D	1.0,None	1.0,None	0.9073	None	None	4.256		0	0	0	0	0	0				62	27.8		0.5771	D	0.5912
v7_104		L, H	c.925C>T	p.Pro309Ser	P309S	Pro207Ser	NM_001100.4:c.925C>T(p.Pro309Ser)	Failed / Not genotyped	ACTA1,ENSG00000290037			View	Myopathy;?Myopathy;Nemaline myopathy 3	Autosomal dominant;Autosomal recessive	coding,non-coding exon	coding	missense	AD/AR				None					D	0.99,None	0.988,None	0.8642000000000001	None	None	3.263		0	0	0	0	0	0				66	28.7		0.3247	D	0.2286
v7_105		L, H, C	c.923A>G	p.Tyr308Cys	Y308C	Tyr306Cys	NM_001100.4:c.923A>G(p.Tyr308Cys)	Failed / Not genotyped	ACTA1,ENSG00000290037			View	Myopathy;?Myopathy;Nemaline myopathy 3	Autosomal dominant;Autosomal recessive	coding,non-coding exon	coding	missense	AD/AR	Likely Pathogenic			None					D	0.808,None	0.88,None	0.9223	None	None	4.256		0	0	0	0	0	0				68	32		0.5359	D	0.532
v7_106		C	c.922T>C	p.Tyr308His	Y308H	Tyr306His	NM_001100.4:c.922T>C(p.Tyr308His)	Failed / Not genotyped	ACTA1,ENSG00000290037			View	Myopathy;?Myopathy;Nemaline myopathy 3	Autosomal dominant;Autosomal recessive	coding,non-coding exon	coding	missense	AD/AR	Uncertain significance			None					D	0.757,None	0.185,None	0.9252	None	None	4.256		0	0	0	0	0	0				69	32		0.4416	D	0.3966
v7_107		L, C	c.920T>G	p.Met307Arg	M307R	Met305Arg	NM_001100.4:c.920T>G(p.Met307Arg)	Failed / Not genotyped	ACTA1,ENSG00000290037			View	Myopathy;?Myopathy;Nemaline myopathy 3	Autosomal dominant;Autosomal recessive	coding,non-coding exon	coding	missense	AD/AR				None					D	0.064,None	0.012,None	0.8712000000000001	None	None	4.256		0	0	0	0	0	0				71	26		0.5369	D	0.5334
v7_108		C	c.911G>A	p.Gly304Asp	G304D	Gly302As	NM_001100.4:c.911G>A(p.Gly304Asp)	Failed / Not genotyped	ACTA1,ENSG00000290037			View	Myopathy;?Myopathy;Nemaline myopathy 3	Autosomal dominant;Autosomal recessive	coding,non-coding exon	coding	missense	AD/AR	Uncertain significance			None					D	0.998,None	0.999,None	0.9143	None	None	4.256		0	0	0	0	0	0				80	27.6		0.5602	D	0.5669
v7_109		C	c.906G>A	p.Ser302_Gly303=	S302_G303=	Ser300_Gly301=	NM_001100.4:c.906G>A(p.Ser302=)	Failed / Not genotyped	ACTA1,ENSG00000290037			View	Myopathy;?Myopathy;Nemaline myopathy 3	Autosomal dominant;Autosomal recessive	coding,non-coding exon	coding	synonymous	AD/AR				None	6.36603e-05								None	None	2.246		0	0	0	0	0	0				85	10.89
v7_110		L	c.911del	p.Gly304Alafs*24	G304Afs*24	Gly302Alafs*24	NM_001100.4:c.911del(p.Gly304AlafsTer24)	Failed / Not genotyped	ACTA1,ENSG00000290037			View	Myopathy;?Myopathy;Nemaline myopathy 3	Autosomal dominant;Autosomal recessive	NMD,coding,non-coding exon	NMD,coding	frameshift	AD/AR				None									None	None	4.259		0	0	0	0	0	0				80
v7_111		L, H	c.902T>A	p.Met301Lys	M301K	Met299Lys	NM_001100.4:c.902T>A(p.Met301Lys)	Failed / Not genotyped	ACTA1,ENSG00000290037			View	Myopathy;?Myopathy;Nemaline myopathy 3	Autosomal dominant;Autosomal recessive	coding,non-coding exon	coding	missense	AD/AR				None					D	0.039,None	0.002,None	0.8683000000000001	None	None	3.274		0	0	0	0	0	0				89	25.4		0.5071	D	0.4907
v7_112		C	c.898G>T	p.Val300Phe	V300F	Val298Phe	NM_001100.4:c.898G>T(p.Val300Phe)	Failed / Not genotyped	ACTA1,ENSG00000290037			View	Myopathy;?Myopathy;Nemaline myopathy 3	Autosomal dominant;Autosomal recessive	coding,non-coding exon	coding	missense	AD/AR	Uncertain significance			None					D	0.999,None	0.999,None	0.8895000000000001	None	None	4.256		0	0	0	0	0	0				90	29.8		0.5688	D	0.5793
v7_113		C	c.897C>A	p.Asn299Lys	N299K	Asn297Lys	NM_001100.4:c.897C>A(p.Asn299Lys)	Failed / Not genotyped	ACTA1,ENSG00000290037			View	Myopathy;?Myopathy;Nemaline myopathy 3	Autosomal dominant;Autosomal recessive	coding,non-coding exon	coding	missense	AD/AR	Uncertain significance			None					D	0.835,None	0.952,None	0.8838000000000001	None	None	3.262		0	0	0	0	0	0				89	23.8		0.1425	D	-0.03315
v7_114		L, H	c.889G>A	p.Ala297Thr	A297T	Ala295Thr	NM_001100.4:c.889G>A(p.Ala297Thr)	Failed / Not genotyped	ACTA1,ENSG00000290037			View	Myopathy;?Myopathy;Nemaline myopathy 3	Autosomal dominant;Autosomal recessive	coding,non-coding exon	coding	missense	AD/AR				None					D	0.077,None	0.033,None	0.8647000000000001	None	None	3.262		0	0	0	0	0	0				81	23.2		0.2976	D	0.1897
v7_115		L	c.888T>G	p.Tyr296*	Y296*	Tyr294*	NM_001100.4:c.888T>G(p.Tyr296Ter)	Failed / Not genotyped	ACTA1,ENSG00000290037			View	Myopathy;?Myopathy;Nemaline myopathy 3	Autosomal dominant;Autosomal recessive	NMD,coding,non-coding exon	NMD,coding	nonsense	AD/AR				None					A				None	None	4.259		0	0	0	0	0	0				80	36		0.5972	D	0.62
v7_116		C	c.888T>C	p.Tyr296=	Y296=	Tyr294=	NM_001100.4:c.888T>C(p.Tyr296=)	Failed / Not genotyped	ACTA1,ENSG00000290037			View	Myopathy;?Myopathy;Nemaline myopathy 3	Autosomal dominant;Autosomal recessive	coding,non-coding exon	coding	synonymous	AD/AR	Conflicting			None	1.59155e-05								None	None	2.246		0	0	0	0	0	0				80	10.1
v7_117		C	c.882C>T	p.Asp294=	D294=	Asp292=	NM_001100.4:c.882C>T(p.Asp294=)	Failed / Not genotyped	ACTA1,ENSG00000290037			View	Myopathy;?Myopathy;Nemaline myopathy 3	Autosomal dominant;Autosomal recessive	coding,non-coding exon	coding	synonymous	AD/AR	Likely Benign			None	9.94898e-05								None	None	2.244		0	0	0	0	0	0				74	11.79
v7_118		L, H, C	c.881A>T	p.Asp294Val	D294V	Asp292Val	NM_001100.4:c.881A>T(p.Asp294Val)	Failed / Not genotyped	ACTA1,ENSG00000290037			View	Myopathy;?Myopathy;Nemaline myopathy 3	Autosomal dominant;Autosomal recessive	coding,non-coding exon	coding	missense	AD/AR	Pathogenic			None					A	0.997,None	0.997,None	0.8419000000000001	None	None	5.264		0	0	0	0	0	0				73	32		0.5289	D	0.522
v7_119		L, H	c.880G>T	p.Asp294Tyr	D294Y	Asp292Tyr	NM_001100.4:c.880G>T(p.Asp294Tyr)	Failed / Not genotyped	ACTA1,ENSG00000290037			View	Myopathy;?Myopathy;Nemaline myopathy 3	Autosomal dominant;Autosomal recessive	coding,non-coding exon	coding	missense	AD/AR				None					D	0.999,None	1.0,None	0.8759000000000001	None	None	4.258		0	0	0	0	0	0				72	31		0.5343	D	0.5297
v7_120		H	c.874A>G	p.Arg292Gly	R292G	Arg290Gly	NM_001100.4:c.874A>G(p.Arg292Gly)	Failed / Not genotyped	ACTA1,ENSG00000290037			View	Myopathy;?Myopathy;Nemaline myopathy 3	Autosomal dominant;Autosomal recessive	coding,non-coding exon	coding	missense	AD/AR				None					D	0.999,None	0.999,None	0.8661000000000001	None	None	4.257		0	0	0	0	0	0				66	25.9		0.5102	D	0.4951
v7_121		L, H	c.871A>T	p.Ile291Phe	I291F	Ile289Phe	NM_001100.4:c.871A>T(p.Ile291Phe)	Failed / Not genotyped	ACTA1,ENSG00000290037			View	Myopathy;?Myopathy;Nemaline myopathy 3	Autosomal dominant;Autosomal recessive	coding,3'flank	coding	missense	AD/AR				None					D	0.582,None	0.58,None	0.8629000000000001	None	None	4.257		0	0	0	0	0	0				63	29.7		0.5321	D	0.5265
v7_122		L, H, C	c.868G>C	p.Asp290His	D290H	Asp288His	NM_001100.4:c.868G>C(p.Asp290His)	Failed / Not genotyped	ACTA1,ENSG00000290037			View	Myopathy;?Myopathy;Nemaline myopathy 3	Autosomal dominant;Autosomal recessive	coding,3'flank	coding	missense	AD/AR	Pathogenic			None					D	0.999,None	1.0,None	0.9202	None	None	5.26		0	0	0	0	0	0				60	32		0.5776	D	0.592
v7_123		L, H	c.868G>A	p.Asp290Asn	D290N	Asp288Asn	NM_001100.4:c.868G>A(p.Asp290Asn)	Failed / Not genotyped	ACTA1,ENSG00000290037			View	Myopathy;?Myopathy;Nemaline myopathy 3	Autosomal dominant;Autosomal recessive	coding,3'flank	coding	missense	AD/AR				None					D	0.987,None	0.995,None	0.9132	None	None	4.259		0	0	0	0	0	0				60	32		0.1855	D	0.02863
v7_124		L, C	c.867C>T	p.Ile289=	I289=	Ile287=	NM_001100.4:c.867C>T(p.Ile289=)	Failed / Not genotyped	ACTA1,ENSG00000290037			View	Myopathy;?Myopathy;Nemaline myopathy 3	Autosomal dominant;Autosomal recessive	coding,3'flank	coding	synonymous	AD/AR	Conflicting			None	4.77749e-05								None	None	2.246		0	0	0	0	0	0				59	12.61
v7_125		C	c.866T>A	p.Ile289Asn	I289N	Ile287Asn	NM_001100.4:c.866T>A(p.Ile289Asn)	Failed / Not genotyped	ACTA1,ENSG00000290037			View	Myopathy;?Myopathy;Nemaline myopathy 3	Autosomal dominant;Autosomal recessive	coding,3'flank	coding	missense	AD/AR	Uncertain significance			None					D	0.905,None	0.893,None	0.8809000000000001	None	None	3.285		0	0	0	0	0	0				58	32		0.4917	D	0.4685
v7_126		L, H	c.863A>G	p.Asp288Gly	D288G	Asp286Gly	NM_001100.4:c.863A>G(p.Asp288Gly)	Failed / Not genotyped	ACTA1,ENSG00000290037			View	Myopathy;?Myopathy;Nemaline myopathy 3	Autosomal dominant;Autosomal recessive	coding,3'flank	coding	missense	AD/AR				None					D	0.997,None	0.991,None	0.8876000000000002	None	None	5.261		0	0	0	0	0	0				55	32		0.5593	D	0.5656
v7_127		L, H	c.854T>G	p.Met285Arg	M285R	Met283Arg	NM_001100.4:c.854T>G(p.Met285Arg)	Failed / Not genotyped	ACTA1,ENSG00000290037			View	Myopathy;?Myopathy;Nemaline myopathy 3	Autosomal dominant;Autosomal recessive	coding,3'flank	coding	missense	AD/AR				None					D	0.911,None	0.864,None	0.9176000000000001	None	None	4.259		0	0	0	0	0	0				46	31		0.5036	D	0.4857
v7_128		L, H	c.854T>A	p.Met285Lys	M285K	Met283Lys	NM_001100.4:c.854T>A(p.Met285Lys)	Failed / Not genotyped	ACTA1,ENSG00000290037			View	Myopathy;?Myopathy;Nemaline myopathy 3	Autosomal dominant;Autosomal recessive	coding,3'flank	coding	missense	AD/AR				None					D	0.911,None	0.55,None	0.9222	None	None	4.258		0	0	0	0	0	0				46	31		0.4967	D	0.4757
v7_129		H	c.848G>A	p.Ser283Asn	S283N	Ser281Asn	NM_001100.4:c.848G>A(p.Ser283Asn)	Failed / Not genotyped	ACTA1,ENSG00000290037			View	Myopathy;?Myopathy;Nemaline myopathy 3	Autosomal dominant;Autosomal recessive	coding,3'flank	coding	missense	AD/AR				None					D				None	None	3.263		0	0	0	0	0	0				40	23.8		0.2215	D	0.08041
v7_130		L, H, C	c.846C>G	p.Asn282Lys	N282K	Asn280Lys	NM_001100.4:c.846C>G(p.Asn282Lys)	Failed / Not genotyped	ACTA1,ENSG00000290037			View	Myopathy;?Myopathy;Nemaline myopathy 3	Autosomal dominant;Autosomal recessive	coding,3'flank	coding	missense	AD/AR	Pathogenic			None					D	0.991	0.991	0.8515	None	None	5.263		0	0	0	0	0	0				38	29.6		0.1984	D	0.04722
v7_131		C	c.844A>C	p.Asn282His	N282H	Asn280His	NM_001100.4:c.844A>C(p.Asn282His)	Failed / Not genotyped	ACTA1,ENSG00000290037			View	Myopathy;?Myopathy;Nemaline myopathy 3	Autosomal dominant;Autosomal recessive	coding,3'flank	coding	missense	AD/AR				None					D	0.996	0.993	0.8044	None	None	5.261		0	0	0	0	0	0				36	31		0.2518	D	0.124
v7_132		C	c.842A>G	p.Tyr281Cys	Y281C	Tyr279Cys	NM_001100.4:c.842A>G(p.Tyr281Cys)	Failed / Not genotyped	ACTA1,ENSG00000290037			View	Myopathy;?Myopathy;Nemaline myopathy 3	Autosomal dominant;Autosomal recessive	coding,3'flank	coding	missense	AD/AR	Pathogenic			None					D	0.91	0.975	0.917	None	None	4.259		0	0	0	0	0	0				34	31		0.465	D	0.4301
v7_133		L, H, C	c.841T>C	p.Tyr281His	Y281H	Tyr279His	NM_001100.4:c.841T>C(p.Tyr281His)	Failed / Not genotyped	ACTA1,ENSG00000290037			View	Myopathy;?Myopathy;Nemaline myopathy 3	Autosomal dominant;Autosomal recessive	coding,3'flank	coding	missense	AD/AR	Pathogenic			None					D	0.883	0.757	0.9202	None	None	5.261		0	0	0	0	0	0				33	27.8		0.4932	D	0.4707
v7_134		L, H	c.834G>T	p.Glu278Asp	E278D	Glu276Asp	NM_001100.4:c.834G>T(p.Glu278Asp)	Failed / Not genotyped	ACTA1,ENSG00000290037			View	Myopathy;?Myopathy;Nemaline myopathy 3	Autosomal dominant;Autosomal recessive	coding,3'flank	coding	missense	AD/AR				None					D	0.975	0.789	0.8859000000000001	None	None	3.285		0	0	0	0	0	0				26	24.8		0.3142	D	0.2135
v7_135		L	c.824G>C	p.Gly275Ala	G275A	Gly273Ala	NM_001100.4:c.824G>C(p.Gly275Ala)	Failed / Not genotyped	ACTA1,ENSG00000290037			View	Myopathy;?Myopathy;Nemaline myopathy 3	Autosomal dominant;Autosomal recessive	coding,3'flank	coding	missense	AD/AR				None					D	0.996	0.998	0.8953000000000001	None	None	4.257		0	0	0	0	0	0				16	27.6		0.5697	D	0.5805
v7_136		L, H, C	c.821C>T	p.Ala274Val	A274V	Ala272Val	NM_001100.4:c.821C>T(p.Ala274Val)	Failed / Not genotyped	ACTA1,ENSG00000290037			View	Myopathy;?Myopathy;Nemaline myopathy 3	Autosomal dominant;Autosomal recessive	coding,3'flank	coding	missense	AD/AR	Pathogenic			None					D	0.001	0.0	0.8733000000000001	None	None	5.263		0	0	0	0	0	0				13	23.8		0.2352	D	0.1
v7_137		L, H, C	c.821C>A	p.Ala274Glu	A274E	Ala272Glu	NM_001100.4:c.821C>A(p.Ala274Glu)	Failed / Not genotyped	ACTA1,ENSG00000290037			View	Myopathy;?Myopathy;Nemaline myopathy 3	Autosomal dominant;Autosomal recessive	coding,3'flank	coding	missense	AD/AR	Pathogenic			None					D	0.129	0.019	0.8918000000000001	None	None	5.26		0	0	0	0	0	0				13	24.8		0.4603	D	0.4234
v7_138		C	c.819_820delinsTT	p.Ala274Ser	A274S	Ala272Ser	NM_001100.4:c.819_820delGGinsTT(p.Ala274Ser)	Failed / Not genotyped	ACTA1,ENSG00000290037			View	Myopathy;?Myopathy;Nemaline myopathy 3	Autosomal dominant;Autosomal recessive	coding,3'flank	coding	missense	AD/AR				None									None	None	4.257		0	0	0	0	0	0				11
v7_139		L	c.818C>G	p.Ser273Trp	S273W	Ser271Trp	NM_001100.4:c.818C>G(p.Ser273Trp)	Failed / Not genotyped	ACTA1,ENSG00000290037			View	Myopathy;?Myopathy;Nemaline myopathy 3	Autosomal dominant;Autosomal recessive	coding,splicing,3'flank	coding,splicing	missense	AD/AR				None					D	0.946	0.992	0.8513000000000001	None	None	3.285		0	0	0	0	0	0				10	33		0.4983	D	0.478
v7_140		L, H	c.814G>C	p.Glu272Gln	E272Q	Glu270Gln	NM_001100.4:c.814G>C(p.Glu272Gln)	Failed / Not genotyped	ACTA1,ENSG00000290037			View	Myopathy;?Myopathy;Nemaline myopathy 3	Autosomal dominant;Autosomal recessive	coding,splicing,3'flank	coding,splicing	missense	AD/AR				None					D	0.994	0.996	0.8103	None	None	3.285		0	0	0	0	0	0				6	29.3		0.4641	D	0.4289
v7_141		L, H, C	c.812T>G	p.Met271Arg	M271R	Met269Arg	NM_001100.4:c.812T>G(p.Met271Arg)	Failed / Not genotyped	ACTA1,ENSG00000290037			View	Myopathy;?Myopathy;Nemaline myopathy 3	Autosomal dominant;Autosomal recessive	coding,splicing,3'flank	coding,splicing	missense	AD/AR	Likely Pathogenic			None					D	0.001	0.0	0.8372	None	None	5.26		0	0	0	0	0	0				4	25.4		0.4542	D	0.4147
v7_142		H, C	c.811A>G	p.Met271Val	M271V	Met269Val	NM_001100.4:c.811A>G(p.Met271Val)	Failed / Not genotyped	ACTA1,ENSG00000290037			View	Myopathy;?Myopathy;Nemaline myopathy 3	Autosomal dominant;Autosomal recessive	coding,splicing,3'flank	coding,splicing	missense	AD/AR	Uncertain significance			None					D	0.013	0.006	0.7653000000000001	None	None	4.256		0	0	0	0	0	0				3	23.6		0.4569	D	0.4186
v7_143		L, H, C	c.809G>A	p.Gly270Asp	G270D	Gly268Asp	NM_001100.4:c.809G>A(p.Gly270Asp)	Failed / Not genotyped	ACTA1,ENSG00000290037			View	Myopathy;?Myopathy;Nemaline myopathy 3	Autosomal dominant;Autosomal recessive	coding,splicing,splicing-ACMG,3'flank	coding,splicing,splicing-ACMG	missense	AD/AR	Pathogenic			None					D	0.999	1.0	0.8776000000000002	None	None	5.272		0	0	0	0	0	0		0.9982	0.836	1	32		0.547	D	0.5479
v7_144		L, H	c.809-1G>T	p.?	?	?	NM_001100.4:c.809-1G>T	Failed / Not genotyped	ACTA1,ENSG00000290037			View	Myopathy;?Myopathy;Nemaline myopathy 3	Autosomal dominant;Autosomal recessive	intronic,splicing,splicing-ACMG,3'flank	intronic,splicing,splicing-ACMG		AD/AR				None					D				None	None	4.259		0	0	0	0	0	0		1	0.926	1	33		0.5972	D	0.62
v7_145		L, H, C	c.809-2A>T	p.?	?	?	NM_001100.4:c.809-2A>T	Failed / Not genotyped	ACTA1,ENSG00000290037			View	Myopathy;?Myopathy;Nemaline myopathy 3	Autosomal dominant;Autosomal recessive	intronic,splicing,splicing-ACMG,3'flank	intronic,splicing,splicing-ACMG		AD/AR	Pathogenic			None	4.07272e-06				D				None	None	5.261		0	0	0	0	0	0		1	0.944	2	33		0.5972	D	0.62
v7_146		C	c.809-9G>A	p.?	?	?	NM_001100.4:c.809-9G>A	Failed / Not genotyped	ACTA1,ENSG00000290037			View	Myopathy;?Myopathy;Nemaline myopathy 3	Autosomal dominant;Autosomal recessive	intronic,splicing,3'flank	intronic,splicing		AD/AR				None									None	None	2.247		0	0	0	0	0	0		0.9539	0.7	9	20.1
v7_147		C	c.809-10C>A	p.?	?	?	NM_001100.4:c.809-10C>A	Failed / Not genotyped	ACTA1,ENSG00000290037			View	Myopathy;?Myopathy;Nemaline myopathy 3	Autosomal dominant;Autosomal recessive	intronic,splicing,3'flank	intronic,splicing		AD/AR	Uncertain significance			None									None	None	3.285		0	0	0	0	0	0		0.9998	0.982	10	19.98
v7_148		C	c.809-11G>A	p.?	?	?	NM_001100.4:c.809-11G>A	Failed / Not genotyped	ACTA1,ENSG00000290037			View	Myopathy;?Myopathy;Nemaline myopathy 3	Autosomal dominant;Autosomal recessive	intronic,3'flank	intronic		AD/AR				None	6.59709e-06								None	None	2.247		0	0	0	0	0	0		9.742e-05	0.104	11	1.537
v7_149		C	c.809-13_809-12dup	p.?	?	?	NM_001100.4:c.809-13_809-12dup	Failed / Not genotyped	ACTA1,ENSG00000290037			View	Myopathy;?Myopathy;Nemaline myopathy 3	Autosomal dominant;Autosomal recessive	intronic,3'flank	intronic		AD/AR	Uncertain significance			None	7.79633e-05								None	None	2.249		0	0	0	0	0	0				12
v7_150		C	c.809-14_809-13insT	p.?	?	?	NM_001100.4:c.809-14_809-13insT	Failed / Not genotyped	ACTA1,ENSG00000290037			View	Myopathy;?Myopathy;Nemaline myopathy 3	Autosomal dominant;Autosomal recessive	intronic,3'flank	intronic		AD/AR				None	4.1025e-06								None	None	2.249		0	0	0	0	0	0				14
v7_151	VarSome needed	C	c.809-13dup	p.?	?	?	MISSING?
v7_152		C	c.809-14_809-13insA	p.?	?	?	NM_001100.4:c.809-14_809-13insA	Failed / Not genotyped	ACTA1,ENSG00000290037			View	Myopathy;?Myopathy;Nemaline myopathy 3	Autosomal dominant;Autosomal recessive	intronic,3'flank	intronic		AD/AR	Conflicting			None	1.23075e-05								None	None	2.249		0	0	0	0	0	0				14
v7_153		L	c.809-12dup	p.=	=	=	NM_001100.4:c.809-12dup	Failed / Not genotyped	ACTA1,ENSG00000290037			View	Myopathy;?Myopathy;Nemaline myopathy 3	Autosomal dominant;Autosomal recessive	intronic,3'flank	intronic		AD/AR	Likely Benign			None	0.12766								None	None	1.232		0	0	0	0	0	0				12
v7_154		C	c.809-35_809-14delinsAGCTTCTGCTCACGCTCCCCCC	p.?	?	?	NM_001100.4:c.809-35_809-14delinsAGCTTCTGCTCACGCTCCCCCC	Failed / Not genotyped	ACTA1,ENSG00000290037			View	Myopathy;?Myopathy;Nemaline myopathy 3	Autosomal dominant;Autosomal recessive	intronic,3'flank	intronic		AD/AR	Benign			None									None	None	2.248		0	0	0	0	0	0				14
v7_155		C	c.809-14G>T	p.?	?	?	NM_001100.4:c.809-14G>T	Failed / Not genotyped	ACTA1,ENSG00000290037			View	Myopathy;?Myopathy;Nemaline myopathy 3	Autosomal dominant;Autosomal recessive	intronic,3'flank	intronic		AD/AR	Likely Benign			None									None	None	2.245		0	0	0	0	0	0				14	3.724
v7_156		L, C	c.809-14G>C	p.=, p.?	=	=	NM_001100.4:c.809-14G>C	Failed / Not genotyped	ACTA1,ENSG00000290037			View	Myopathy;?Myopathy;Nemaline myopathy 3	Autosomal dominant;Autosomal recessive	intronic,3'flank	intronic		AD/AR	Benign			None	0.195076								None	None	1.23		0	0	0	0	0	0				14	3.903
v7_157		C	c.809-14G>A	p?	?	?	NM_001100.4:c.809-14G>A	Failed / Not genotyped	ACTA1,ENSG00000290037			View	Myopathy;?Myopathy;Nemaline myopathy 3	Autosomal dominant;Autosomal recessive	intronic,3'flank	intronic		AD/AR				None	1.2592e-05								None	None	2.247		0	0	0	0	0	0				14	4.517
v7_158		C	c.809-14del	p?	?	?	NM_001100.4:c.809-14del	Failed / Not genotyped	ACTA1,ENSG00000290037			View	Myopathy;?Myopathy;Nemaline myopathy 3	Autosomal dominant;Autosomal recessive	intronic,3'flank	intronic		AD/AR	Benign			None									None	None	2.247		0	0	0	0	0	0				14
v7_159		C	c.809-14delinsCC	p?	?	?	NM_001100.4:c.809-14delGinsCC	Failed / Not genotyped	ACTA1,ENSG00000290037			View	Myopathy;?Myopathy;Nemaline myopathy 3	Autosomal dominant;Autosomal recessive	intronic,3'flank	intronic		AD/AR	Benign			None									None	None	2.245		0	0	0	0	0	0				14
v7_160		C	c.809-16_809-15insG	p?	?	?	NM_001100.4:c.809-16_809-15insG	Failed / Not genotyped	ACTA1,ENSG00000290037			View	Myopathy;?Myopathy;Nemaline myopathy 3	Autosomal dominant;Autosomal recessive	intronic,3'flank	intronic		AD/AR	Uncertain significance			None	4.13363e-06								None	None	2.249		0	0	0	0	0	0				16
v7_161		C	c.809-18_809-17insT	p?	?	?	NM_001100.4:c.809-18_809-17insT	Failed / Not genotyped	ACTA1,ENSG00000290037			View	Myopathy;?Myopathy;Nemaline myopathy 3	Autosomal dominant;Autosomal recessive	intronic,3'flank	intronic		AD/AR	Likely Benign			None	0.000113898								None	None	2.247		0	1	0	0	0	0				18
v7_162	VarSome needed	C	c.809-18dup	p?	?	?	MISSING?
v7_163		C	c.809-19_809-18insA	p?	?	?	NM_001100.4:c.809-19_809-18insA	Failed / Not genotyped	ACTA1,ENSG00000290037			View	Myopathy;?Myopathy;Nemaline myopathy 3	Autosomal dominant;Autosomal recessive	intronic,3'flank	intronic		AD/AR	Uncertain significance			None									None	None	2.249		0	0	0	0	0	0				19
v7_164		L	c.809-15dup	p.=	=	=	NM_001100.4:c.809-15dup	Failed / Not genotyped	ACTA1,ENSG00000290037			View	Myopathy;?Myopathy;Nemaline myopathy 3	Autosomal dominant;Autosomal recessive	intronic,3'flank	intronic		AD/AR	Likely Benign			None	0.00275346								None	None	1.232		0	1	0	0	0	0				15
v7_165		C	c.809-35_809-19delinsAGCTTCTGCTCACGCTC	p?	?	?	NM_001100.4:c.809-35_809-19delinsAGCTTCTGCTCACGCTC	Failed / Not genotyped	ACTA1,ENSG00000290037			View	Myopathy;?Myopathy;Nemaline myopathy 3	Autosomal dominant;Autosomal recessive	intronic,3'flank	intronic		AD/AR	Likely Benign			None									None	None	2.248		0	0	0	0	0	0				19
v7_166		L, C	c.809-35del	p.=	=	=	NM_001100.4:c.809-35del	Failed / Not genotyped	ACTA1,ENSG00000290037			View	Myopathy;?Myopathy;Nemaline myopathy 3	Autosomal dominant;Autosomal recessive	intronic,3'flank	intronic		AD/AR	Benign			None	0.145713								None	None	1.23		0	0	0	0	0	0				35
v7_167		C	c.809-43G>T	p?	?	?	NM_001100.4:c.809-43G>T	Failed / Not genotyped	ACTA1,ENSG00000290037			View	Myopathy;?Myopathy;Nemaline myopathy 3	Autosomal dominant;Autosomal recessive	intronic,3'flank	intronic		AD/AR	Likely Benign			None	0.00174825								None	None	1.236		0	1	0	0	0	0				43	0.655
v7_168		C	c.808+18T>C	p?	?	?	NM_001100.4:c.808+18T>C	Failed / Not genotyped	ACTA1,ENSG00000290037			View	Myopathy;?Myopathy;Nemaline myopathy 3	Autosomal dominant;Autosomal recessive	intronic,3'flank	intronic		AD/AR				None	4.3367e-06								None	None	2.246		0	0	0	0	0	0				18	0.368
v7_169		C	c.808+16C>G	p?	?	?	NM_001100.4:c.808+16C>G	Failed / Not genotyped	ACTA1,ENSG00000290037			View	Myopathy;?Myopathy;Nemaline myopathy 3	Autosomal dominant;Autosomal recessive	intronic,3'flank	intronic		AD/AR				None									None	None	2.247		0	0	0	0	0	0				16	6.563
v7_170		C	c.808+13C>T	p?	?	?	NM_001100.4:c.808+13C>T	Failed / Not genotyped	ACTA1,ENSG00000290037			View	Myopathy;?Myopathy;Nemaline myopathy 3	Autosomal dominant;Autosomal recessive	intronic,3'flank	intronic		AD/AR	Likely Benign			None	0.00010779								None	None	1.234		0	2	0	0	0	0				13	6.059
v7_171		C	c.808+9C>A	p?	?	?	NM_001100.4:c.808+9C>A	Failed / Not genotyped	ACTA1,ENSG00000290037			View	Myopathy;?Myopathy;Nemaline myopathy 3	Autosomal dominant;Autosomal recessive	intronic,splicing,3'flank	intronic,splicing		AD/AR	Likely Benign			None									None	None	2.245		0	0	0	0	0	0				9	8.33
v7_172		C	c.808+7C>G	p?	?	?	NM_001100.4:c.808+7C>G	Failed / Not genotyped	ACTA1,ENSG00000290037			View	Myopathy;?Myopathy;Nemaline myopathy 3	Autosomal dominant;Autosomal recessive	intronic,splicing,3'flank	intronic,splicing		AD/AR	Likely Benign			None									None	None	2.245		0	0	0	0	0	0		0.002625	0.018	7	6.454
v7_173		C	c.808+6C>A	p?	?	?	NM_001100.4:c.808+6C>A	Failed / Not genotyped	ACTA1,ENSG00000290037			View	Myopathy;?Myopathy;Nemaline myopathy 3	Autosomal dominant;Autosomal recessive	intronic,splicing,3'flank	intronic,splicing		AD/AR	Uncertain significance			None	8.4804e-06								None	None	2.246		0	1	0	0	0	0		0.0004073	0.046	6	10.56
v7_174		C	c.808+3G>A	p?	?	?	NM_001100.4:c.808+3G>A	Failed / Not genotyped	ACTA1,ENSG00000290037			View	Myopathy;?Myopathy;Nemaline myopathy 3	Autosomal dominant;Autosomal recessive	intronic,splicing,3'flank	intronic,splicing		AD/AR	Uncertain significance			None	4.19354e-06								None	None	2.247		0	1	0	0	0	0		0.001701	0.016	3	12.63
v7_175		L, H	c.807_808delCGinsAA	p.Gly270Ser	G270S	Gly268Ser	NM_001100.4:c.807_808delCGinsAA(p.Gly270Ser)	Failed / Not genotyped	ACTA1,ENSG00000290037			View	Myopathy;?Myopathy;Nemaline myopathy 3	Autosomal dominant;Autosomal recessive	coding,splicing,splicing-ACMG,3'flank	coding,splicing,splicing-ACMG	missense	AD/AR				None									None	None	4.257		0	0	0	0	0	0				1
v7_176		L, H, C	c.808G>T	p.Gly270Cys	G270C	Gly268Cys	NM_001100.4:c.808G>T(p.Gly270Cys)	Failed / Not genotyped	ACTA1,ENSG00000290037			View	Myopathy;?Myopathy;Nemaline myopathy 3	Autosomal dominant;Autosomal recessive	coding,splicing,splicing-ACMG,3'flank	coding,splicing,splicing-ACMG	missense	AD/AR	Pathogenic			None					A	1.0	1.0	0.8528000000000001	None	None	5.27		0	0	0	0	0	0		1	0.928	1	34		0.5583	D	0.5641
v7_177		L, H, C	c.808G>C	p.Gly270Arg	G270R	Gly268Arg	NM_001100.4:c.808G>C(p.Gly270Arg)	Failed / Not genotyped	ACTA1,ENSG00000290037			View	Myopathy;?Myopathy;Nemaline myopathy 3	Autosomal dominant;Autosomal recessive	coding,splicing,splicing-ACMG,3'flank	coding,splicing,splicing-ACMG	missense	AD/AR	Pathogenic			None					D	1.0	1.0	0.8706000000000002	None	None	5.269		0	0	0	0	0	0		1	1	1	33		0.5581	D	0.5639
v7_178		L, H	c.808G>A	p.Gly270Ser	G270S	Gly268Ser	NM_001100.4:c.808G>A(p.Gly270Ser)	Failed / Not genotyped	ACTA1,ENSG00000290037			View	Myopathy;?Myopathy;Nemaline myopathy 3	Autosomal dominant;Autosomal recessive	coding,splicing,splicing-ACMG,3'flank	coding,splicing,splicing-ACMG	missense	AD/AR				None					D	0.999	1.0	0.8263	None	None	5.265		0	0	0	0	0	0		1	0.996	1	33		0.5281	D	0.5207
v7_179		C	c.803T>C	p.Phe268Ser	F268S	Phe266Ser	NM_001100.4:c.803T>C(p.Phe268Ser)	Failed / Not genotyped	ACTA1,ENSG00000290037			View	Myopathy;?Myopathy;Nemaline myopathy 3	Autosomal dominant;Autosomal recessive	coding,splicing,3'flank	coding,splicing	missense	AD/AR	Pathogenic			None					D	0.402	0.108	0.8398000000000001	None	None	4.259		0	0	0	0	0	0				6	28.1		0.5374	D	0.5341
v7_180		L, H	c.802T>C	p.Phe268Leu	F268L	Phe266Leu	NM_001100.4:c.802T>C(p.Phe268Leu)	Failed / Not genotyped	ACTA1,ENSG00000290037			View	Myopathy;?Myopathy;Nemaline myopathy 3	Autosomal dominant;Autosomal recessive	coding,splicing,3'flank	coding,splicing	missense	AD/AR				None					D	0.068	0.01	0.8588000000000001	None	None	5.261		0	0	0	0	0	0				7	23.7		0.4944	D	0.4723
v7_181		L, H, C	c.800C>G	p.Ser267Cys	S267C	Ser265Cys	NM_001100.4:c.800C>G(p.Ser267Cys)	Failed / Not genotyped	ACTA1,ENSG00000290037			View	Myopathy;?Myopathy;Nemaline myopathy 3	Autosomal dominant;Autosomal recessive	coding,splicing,3'flank	coding,splicing	missense	AD/AR	Uncertain significance			None					D	0.975	0.997	0.8207000000000001	None	None	4.257		0	0	0	0	0	0				9	32		0.5464	D	0.5471
v7_182		C	c.797C>T	p.Pro266Leu	P266L	Pro264Leu	NM_001100.4:c.797C>T(p.Pro266Leu)	Failed / Not genotyped	ACTA1,ENSG00000290037			View	Myopathy;?Myopathy;Nemaline myopathy 3	Autosomal dominant;Autosomal recessive	coding,3'flank	coding	missense	AD/AR	Uncertain significance			None					D	1.0	1.0	0.8573000000000001	None	None	4.257		0	0	0	0	0	0				12	32		0.5817	D	0.5977
v7_183		C	c.796C>T	p.Pro266Ser	P266S	Pro264Ser	NM_001100.4:c.796C>T(p.Pro266Ser)	Failed / Not genotyped	ACTA1,ENSG00000290037			View	Myopathy;?Myopathy;Nemaline myopathy 3	Autosomal dominant;Autosomal recessive	coding,3'flank	coding	missense	AD/AR	Uncertain significance			None					D	0.997	0.999	0.8137000000000001	None	None	4.257		0	0	0	0	0	0				13	29.4		0.5779	D	0.5924
v7_184		L, H	c.796C>A	p.Pro266Thr	P266T	Pro264Thr	NM_001100.4:c.796C>A(p.Pro266Thr)	Failed / Not genotyped	ACTA1,ENSG00000290037			View	Myopathy;?Myopathy;Nemaline myopathy 3	Autosomal dominant;Autosomal recessive	coding,3'flank	coding	missense	AD/AR				None					D	0.998	0.999	0.8304	None	None	4.257		0	0	0	0	0	0				13	28.8		0.5783	D	0.5929
v7_185		L, H	c.794A>T	p.Gln265Leu	Q265L	Gln263Leu	NM_001100.4:c.794A>T(p.Gln265Leu)	Failed / Not genotyped	ACTA1,ENSG00000290037			View	Myopathy;?Myopathy;Nemaline myopathy 3	Autosomal dominant;Autosomal recessive	coding,3'flank	coding	missense	AD/AR				None					D	0.915	0.762	0.7212000000000001	None	None	4.258		0	0	0	0	0	0				15	32		0.5708	D	0.5821
v7_186		C	c.794A>G	p.Gln265Arg	Q265R	Gln263Arg	NM_001100.4:c.794A>G(p.Gln265Arg)	Failed / Not genotyped	ACTA1,ENSG00000290037			View	Myopathy;?Myopathy;Nemaline myopathy 3	Autosomal dominant;Autosomal recessive	coding,3'flank	coding	missense	AD/AR				None					D	0.943	0.677	0.7633000000000001	None	None	4.257		0	0	0	0	0	0				15	27.1		0.4917	D	0.4686
v7_187		C	c.786G>C	p.Thr262=	T262=	Thr260=	NM_001100.4:c.786G>C(p.Thr262=)	Failed / Not genotyped	ACTA1,ENSG00000290037			View	Myopathy;?Myopathy;Nemaline myopathy 3	Autosomal dominant;Autosomal recessive	coding,3'flank	coding	synonymous	AD/AR	Conflicting			None	0.000339268								None	None	2.246		0	0	0	0	0	0				23	10.9
v7_188		L	c.784A>C	p.Thr262Pro	T262P	Thr260Pro	NM_001100.4:c.784A>C(p.Thr262Pro)	Failed / Not genotyped	ACTA1,ENSG00000290037			View	Myopathy;?Myopathy;Nemaline myopathy 3	Autosomal dominant;Autosomal recessive	coding,3'flank	coding	missense	AD/AR				None					D	0.289	0.013	0.7767000000000001	None	None	3.263		0	0	0	0	0	0				25	23.7		0.4318	D	0.3824
v7_189		L, H, C	c.782A>T	p.Glu261Val	E261V	Glu259Val	NM_001100.4:c.782A>T(p.Glu261Val)	Failed / Not genotyped	ACTA1,ENSG00000290037			View	Myopathy;?Myopathy;Nemaline myopathy 3	Autosomal dominant;Autosomal recessive	coding,3'flank	coding	missense	AD/AR	Pathogenic			None					A	0.996	0.977	0.7776000000000001	None	None	5.265		0	0	0	0	0	0				27	32		0.56	D	0.5666
v7_190		C	c.774C>T	p.Arg258=	R258=	Arg256=	NM_001100.4:c.774C>T(p.Arg258=)	Failed / Not genotyped	ACTA1,ENSG00000290037			View	Myopathy;?Myopathy;Nemaline myopathy 3	Autosomal dominant;Autosomal recessive	coding,3'flank	coding	synonymous	AD/AR	Likely Benign			None	4.01281e-06								None	None	2.244		0	0	0	0	0	0				35	12.79
v7_191		L, H	c.773G>T	p.Arg258Leu	R258L	Arg256Leu	NM_001100.4:c.773G>T(p.Arg258Leu)	Failed / Not genotyped	ACTA1,ENSG00000290037			View	Myopathy;?Myopathy;Nemaline myopathy 3	Autosomal dominant;Autosomal recessive	coding,3'flank	coding	missense	AD/AR				None					D	0.994	0.993	0.7975	None	None	5.26		0	0	0	0	0	0				36	29		0.4973	D	0.4765
v7_192		L, H, C	c.773G>A	p.Arg258His	R258H	Arg256His	NM_001100.4:c.773G>A(p.Arg258His)	Failed / Not genotyped	ACTA1,ENSG00000290037			View	Myopathy;?Myopathy;Nemaline myopathy 3	Autosomal dominant;Autosomal recessive	coding,3'flank	coding	missense	AD/AR	Pathogenic			None					D	0.997	0.999	0.7945	None	None	5.263		0	0	0	0	0	0				36	29.2		0.5241	D	0.5151
v7_193		L, H	c.772C>G	p.Arg258Gly	R258G	Arg256Gly	NM_001100.4:c.772C>G(p.Arg258Gly)	Failed / Not genotyped	ACTA1,ENSG00000290037			View	Myopathy;?Myopathy;Nemaline myopathy 3	Autosomal dominant;Autosomal recessive	coding,3'flank	coding	missense	AD/AR				None					D	0.997	0.997	0.7739	None	None	5.261		0	0	0	0	0	0				37	32		0.5365	D	0.5329
v7_194		L, H	c.770T>G	p.Phe257Cys	F257C	Phe255Cys	NM_001100.4:c.770T>G(p.Phe257Cys)	Failed / Not genotyped	ACTA1,ENSG00000290037			View	Myopathy;?Myopathy;Nemaline myopathy 3	Autosomal dominant;Autosomal recessive	coding,3'flank	coding	missense	AD/AR				None					D	0.999	0.999	0.8843000000000001	None	None	4.257		0	0	0	0	0	0				39	31		0.5527	D	0.5561
v7_195		H	c.767G>T	p.Arg256Leu	R256L	Arg254Leu	NM_001100.4:c.767G>T(p.Arg256Leu)	Failed / Not genotyped	ACTA1,ENSG00000290037			View	Myopathy;?Myopathy;Nemaline myopathy 3	Autosomal dominant;Autosomal recessive	coding,3'flank	coding	missense	AD/AR				None					D	0.989	0.993	0.8981000000000001	None	None	5.261		0	0	0	0	0	0				42	32		0.553	D	0.5565
v7_196		L, H, C	c.767G>A	p.Arg256His	R256H	Arg254His	NM_001100.4:c.767G>A(p.Arg256His)	Failed / Not genotyped	ACTA1,ENSG00000290037			View	Myopathy;?Myopathy;Nemaline myopathy 3	Autosomal dominant;Autosomal recessive	coding,3'flank	coding	missense	AD/AR	Pathogenic			None					D	0.995	0.999	0.8974000000000001	None	None	5.261		0	0	0	0	0	0				42	32		0.5672	D	0.577
v7_197		C	c.766C>T	p.Arg256Cys	R256C	Arg254Cys	NM_001100.4:c.766C>T(p.Arg256Cys)	Failed / Not genotyped	ACTA1,ENSG00000290037			View	Myopathy;?Myopathy;Nemaline myopathy 3	Autosomal dominant;Autosomal recessive	coding,3'flank	coding	missense	AD/AR	Likely Pathogenic			None					D	0.998	1.0	0.9141	None	None	5.261		0	0	0	0	0	0				43	33		0.5501	D	0.5524
v7_198		L, H	c.766C>G	p.Arg256Gly	R256G	Arg254Gly	NM_001100.4:c.766C>G(p.Arg256Gly)	Failed / Not genotyped	ACTA1,ENSG00000290037			View	Myopathy;?Myopathy;Nemaline myopathy 3	Autosomal dominant;Autosomal recessive	coding,3'flank	coding	missense	AD/AR				None					D	0.995	0.997	0.8877000000000002	None	None	5.261		0	0	0	0	0	0				43	32		0.5441	D	0.5438
v7_199		L, H	c.764A>G	p.Glu255Gly	E255G	Glu253Gly	NM_001100.4:c.764A>G(p.Glu255Gly)	Failed / Not genotyped	ACTA1,ENSG00000290037			View	Myopathy;?Myopathy;Nemaline myopathy 3	Autosomal dominant;Autosomal recessive	coding,3'flank	coding	missense	AD/AR				None					D	0.997	0.996	0.8469000000000001	None	None	4.257		0	0	0	0	0	0				45	32		0.5338	D	0.529
v7_200		C	c.762C>G	p.Asn254Lys	N254K	Asn252Lys	NM_001100.4:c.762C>G(p.Asn254Lys)	Failed / Not genotyped	ACTA1,ENSG00000290037			View	Myopathy;?Myopathy;Nemaline myopathy 3	Autosomal dominant;Autosomal recessive	coding,3'flank	coding	missense	AD/AR	Likely Pathogenic			None					D	0.998	0.998	0.8392000000000001	None	None	4.259		0	0	0	0	0	0				47	25.6		0.1028	D	-0.09015
v7_201		L, H	c.760A>T	p.Asn254Tyr	N254Y	Asn252Tyr	NM_001100.4:c.760A>T(p.Asn254Tyr)	Failed / Not genotyped	ACTA1,ENSG00000290037			View	Myopathy;?Myopathy;Nemaline myopathy 3	Autosomal dominant;Autosomal recessive	coding,3'flank	coding	missense	AD/AR				None					D	0.999	0.999	0.8204	None	None	4.259		0	0	0	0	0	0				49	32		0.4074	D	0.3474
v7_202		L, H	c.760A>C	p.Asn254His	N254H	Asn252His	NM_001100.4:c.760A>C(p.Asn254His)	Failed / Not genotyped	ACTA1,ENSG00000290037			View	Myopathy;?Myopathy;Nemaline myopathy 3	Autosomal dominant;Autosomal recessive	coding,3'flank	coding	missense	AD/AR				None					D	0.998	0.996	0.8049000000000001	None	None	4.259		0	0	0	0	0	0				49	30		0.2219	D	0.08103
v7_203		L, H	c.758G>A	p.Gly253Asp	G253D	Gly251Asp	NM_001100.4:c.758G>A(p.Gly253Asp)	Failed / Not genotyped	ACTA1,ENSG00000290037			View	Myopathy;?Myopathy;Nemaline myopathy 3	Autosomal dominant;Autosomal recessive	coding,3'flank	coding	missense	AD/AR				None					D	0.999	1.0	0.9359000000000001	None	None	4.258		0	0	0	0	0	0				51	29.5		0.569	D	0.5795
v7_204		C	c.757G>T	p.Gly253Cys	G253C	Gly251Cys	NM_001100.4:c.757G>T(p.Gly253Cys)	Failed / Not genotyped	ACTA1,ENSG00000290037			View	Myopathy;?Myopathy;Nemaline myopathy 3	Autosomal dominant;Autosomal recessive	coding,3'flank	coding	missense	AD/AR	Uncertain significance			None					D	1.0	1.0	0.9232	None	None	4.259		0	0	0	0	0	0				52	32		0.5736	D	0.5861
v7_205		L, H	c.757G>C	p.Gly253Arg	G253R	Gly251Arg	NM_001100.4:c.757G>C(p.Gly253Arg)	Failed / Not genotyped	ACTA1,ENSG00000290037			View	Myopathy;?Myopathy;Nemaline myopathy 3	Autosomal dominant;Autosomal recessive	coding,3'flank	coding	missense	AD/AR				None					D	1.0	1.0	0.933	None	None	4.259		0	0	0	0	0	0				52	31		0.5733	D	0.5857
v7_206		C	c.751A>T	p.Thr251Ser	T251S	Thr249Ser	NM_001100.4:c.751A>T(p.Thr251Ser)	Failed / Not genotyped	ACTA1,ENSG00000290037			View	Myopathy;?Myopathy;Nemaline myopathy 3	Autosomal dominant;Autosomal recessive	coding,3'flank	coding	missense	AD/AR				None					D	0.957	0.686	0.8250000000000001	None	None	4.257		0	0	0	0	0	0				58	28.3		0.3268	D	0.2317
v7_207		L, H, C	c.749T>C	p.Ile250Thr	I250T	Ile248Thr	NM_001100.4:c.749T>C(p.Ile250Thr)	Failed / Not genotyped	ACTA1,ENSG00000290037			View	Myopathy;?Myopathy;Nemaline myopathy 3	Autosomal dominant;Autosomal recessive	coding,3'flank	coding	missense	AD/AR	Conflicting			None	6.58371e-06				D	0.987	0.914	0.9157000000000001	None	None	4.258		0	0	0	0	0	0				60	31		0.5785	D	0.5932
v7_208		C	c.744G>A	p.Gln248=	Q248=	Gln246=	NM_001100.4:c.744G>A(p.Gln248=)	Failed / Not genotyped	ACTA1,ENSG00000290037			View	Myopathy;?Myopathy;Nemaline myopathy 3	Autosomal dominant;Autosomal recessive	coding,3'flank	coding	synonymous	AD/AR	Likely Benign			None	1.31534e-05								None	None	2.244		0	0	0	0	0	0				65	13.53
v7_209		L, H	c.743A>G	p.Gln248Arg	Q248R	Gln246Arg	NM_001100.4:c.743A>G(p.Gln248Arg)	Failed / Not genotyped	ACTA1,ENSG00000290037			View	Myopathy;?Myopathy;Nemaline myopathy 3	Autosomal dominant;Autosomal recessive	coding,3'flank	coding	missense	AD/AR				None					D	0.943	0.544	0.8200000000000001	None	None	5.26		0	0	0	0	0	0				66	26.4		0.493	D	0.4704
v7_210		L, H, C	c.742C>A	p.Gln248Lys	Q248K	Gln246Lys	NM_001100.4:c.742C>A(p.Gln248Lys)	Failed / Not genotyped	ACTA1,ENSG00000290037			View	Myopathy;?Myopathy;Nemaline myopathy 3	Autosomal dominant;Autosomal recessive	coding,3'flank	coding	missense	AD/AR	Uncertain significance			None					D	0.868	0.443	0.8242	None	None	5.26		0	0	0	0	0	0				67	29.3		0.4888	D	0.4644
v7_211		L, H, C	c.739G>C	p.Gly247Arg	G247R	Gly245Arg	NM_001100.4:c.739G>C(p.Gly247Arg)	Failed / Not genotyped	ACTA1,ENSG00000290037			View	Myopathy;?Myopathy;Nemaline myopathy 3	Autosomal dominant;Autosomal recessive	coding,3'flank	coding	missense	AD/AR	Pathogenic			None					D	1.0	1.0	0.8828000000000001	None	None	5.269		0	0	0	0	0	0				70	29.5		0.5802	D	0.5957
v7_212		L, H, C	c.739G>A	p.Gly247Arg	G247R	Gly245Arg	NM_001100.4:c.739G>A(p.Gly247Arg)	Failed / Not genotyped	ACTA1,ENSG00000290037			View	Myopathy;?Myopathy;Nemaline myopathy 3	Autosomal dominant;Autosomal recessive	coding,3'flank	coding	missense	AD/AR	Pathogenic			None					D	1.0	1.0	0.8828000000000001	None	None	5.263		0	0	0	0	0	0				70	30		0.5802	D	0.5956
v7_213		C	c.738C>G	p.Asp246Glu	D246E	Asp244Glu	NM_001100.4:c.738C>G(p.Asp246Glu)	Failed / Not genotyped	ACTA1,ENSG00000290037			View	Myopathy;?Myopathy;Nemaline myopathy 3	Autosomal dominant;Autosomal recessive	coding,3'flank	coding	missense	AD/AR				None					D	0.966	0.909	0.8301000000000001	None	None	5.261		0	0	0	0	0	0				71	23.4		0.4753	D	0.4449
v7_214		L, H, C	c.738C>A	p.Asp246Glu	D246E	Asp244Glu	NM_001100.4:c.738C>A(p.Asp246Glu)	Failed / Not genotyped	ACTA1,ENSG00000290037			View	Myopathy;?Myopathy;Nemaline myopathy 3	Autosomal dominant;Autosomal recessive	coding,3'flank	coding	missense	AD/AR	Pathogenic			None					D	0.966	0.909	0.8301000000000001	None	None	4.259		0	0	0	0	0	0				71	23.3		0.4753	D	0.445
v7_215		L	c.737A>C	p.Asp246Ala	D246A	Asp244Ala	NM_001100.4:c.737A>C(p.Asp246Ala)	Failed / Not genotyped	ACTA1,ENSG00000290037			View	Myopathy;?Myopathy;Nemaline myopathy 3	Autosomal dominant;Autosomal recessive	coding,3'flank	coding	missense	AD/AR				None					D	0.99	0.988	0.8045	None	None	4.259		0	0	0	0	0	0				72	32		0.477	D	0.4474
v7_216		C	c.730C>T	p.Leu244=	L244=	Leu242	NM_001100.4:c.730C>T(p.Leu244=)	Failed / Not genotyped	ACTA1,ENSG00000290037			View	Myopathy;?Myopathy;Nemaline myopathy 3	Autosomal dominant;Autosomal recessive	coding,3'flank	coding	synonymous	AD/AR	Likely Benign			None	6.57488e-06								None	None	2.244		0	0	0	0	0	0				79	12.47
v7_217		L, G, C	c.727G>A	p.Glu243Lys	E243K	Glu241Lys	NM_001100.4:c.727G>A(p.Glu243Lys)	Failed / Not genotyped	ACTA1,ENSG00000290037			View	Myopathy;?Myopathy;Nemaline myopathy 3	Autosomal dominant;Autosomal recessive	coding,3'flank	coding	missense	AD/AR	Uncertain significance			None					D	0.979	0.982	0.8524	None	None	4.258		0	0	0	0	0	0				82	29		0.3659	D	0.2878
v7_218		C	c.726C>T	p.Tyr242_Glu243=	Y242_E243=	Tyr240_Glu241=	NM_001100.4:c.726C>T(p.Tyr242=)	Failed / Not genotyped	ACTA1,ENSG00000290037			View	Myopathy;?Myopathy;Nemaline myopathy 3	Autosomal dominant;Autosomal recessive	coding,3'flank	coding	synonymous	AD/AR				None									None	None	2.246		0	0	0	0	0	0				83	9.654
v7_219		C	c.723C>T	p.Ser241_Tyr242=	S241_Y242=	Ser239_Tyr240=	NM_001100.4:c.723C>T(p.Ser241=)	Failed / Not genotyped	ACTA1,ENSG00000290037			View	Myopathy;?Myopathy;Nemaline myopathy 3	Autosomal dominant;Autosomal recessive	coding,3'flank	coding	synonymous	AD/AR				None	2.79501e-05								None	None	2.246		0	0	0	0	0	0				86	15.37
v7_220		L, H	c.723C>A	p.Ser241Arg	S241R	Ser239Arg	NM_001100.4:c.723C>A(p.Ser241Arg)	Failed / Not genotyped	ACTA1,ENSG00000290037			View	Myopathy;?Myopathy;Nemaline myopathy 3	Autosomal dominant;Autosomal recessive	coding,3'flank	coding	missense	AD/AR				None					D	0.555	0.618	0.8733000000000001	None	None	3.285		0	0	0	0	0	0				86	26.9		0.3773	D	0.3042
v7_221		C	c.720G>A	p.Lys240=	K240=	Lys238=	NM_001100.4:c.720G>A(p.Lys240=)	Failed / Not genotyped	ACTA1,ENSG00000290037			View	Myopathy;?Myopathy;Nemaline myopathy 3	Autosomal dominant;Autosomal recessive	coding,3'flank	coding	synonymous	AD/AR	Likely Benign			None	3.9932e-06								None	None	2.244		0	0	0	0	0	0				89	14.31
v7_222		C	c.716A>G	p.Glu239Gly	E239G	Glu237Gly	NM_001100.4:c.716A>G(p.Glu239Gly)	Failed / Not genotyped	ACTA1,ENSG00000290037			View	Myopathy;?Myopathy;Nemaline myopathy 3	Autosomal dominant;Autosomal recessive	coding,3'flank	coding	missense	AD/AR				None					D	0.99	0.987	0.811	None	None	3.274		0	0	0	0	0	0				93	33		0.4094	D	0.3503
v7_223		L, H	c.715G>T	p.Glu239*	E239*	Glu237*	NM_001100.4:c.715G>T(p.Glu239Ter)	Failed / Not genotyped	ACTA1,ENSG00000290037			View	Myopathy;?Myopathy;Nemaline myopathy 3	Autosomal dominant;Autosomal recessive	NMD,coding,3'flank	NMD,coding	nonsense	AD/AR				None					A				None	None	4.259		0	0	0	0	0	0				94	42		0.5972	D	0.62
v7_224		L, H, C	c.715G>A	p.Glu239Lys	E239K	Glu237Lys	NM_001100.4:c.715G>A(p.Glu239Lys)	Failed / Not genotyped	ACTA1,ENSG00000290037			View	Myopathy;?Myopathy;Nemaline myopathy 3	Autosomal dominant;Autosomal recessive	coding,3'flank	coding	missense	AD/AR	Uncertain significance			None					D	0.977	0.944	0.8818000000000001	None	None	3.274		0	0	0	0	0	0				94	32		0.4989	D	0.4789
v7_225		C	c.713T>C	p.Leu238Pro	L238P	Leu236Pro	NM_001100.4:c.713T>C(p.Leu238Pro)	Failed / Not genotyped	ACTA1,ENSG00000290037			View	Myopathy;?Myopathy;Nemaline myopathy 3	Autosomal dominant;Autosomal recessive	coding,3'flank	coding	missense	AD/AR	Uncertain significance			None					D	0.934	0.969	0.8972000000000001	None	None	3.274		0	0	0	0	0	0				96	31		0.296	D	0.1874
v7_226		C	c.712del	p.Leu238fs	L238fs	Leu236fs	NM_001100.4:c.712del(p.Leu238TrpfsTer48)	Failed / Not genotyped	ACTA1,ENSG00000290037			View	Myopathy;?Myopathy;Nemaline myopathy 3	Autosomal dominant;Autosomal recessive	NMD,coding,3'flank	NMD,coding	frameshift	AD/AR	Pathogenic			None	6.5741e-06								None	None	5.261		0	0	0	0	0	0				96
v7_227		C	c.704C>A	p.Ser235Tyr	S235Y	Ser233Tyr	NM_001100.4:c.704C>A(p.Ser235Tyr)	Failed / Not genotyped	ACTA1,ENSG00000290037			View	Myopathy;?Myopathy;Nemaline myopathy 3	Autosomal dominant;Autosomal recessive	coding,3'flank	coding	missense	AD/AR	Pathogenic			None					D	0.608	0.423	0.8455	None	None	3.274		0	0	0	0	0	0				88	29.8		0.3113	D	0.2094
v7_228		C	c.697_698delinsAA	p.Ala233Asn	A233N	Ala231Asn	NM_001100.4:c.697_698delGCinsAA(p.Ala233Asn)	Failed / Not genotyped	ACTA1,ENSG00000290037			View	Myopathy;?Myopathy;Nemaline myopathy 3	Autosomal dominant;Autosomal recessive	coding,3'flank	coding	missense	AD/AR	Uncertain significance			None									None	None	3.263		0	0	0	0	0	0				81
v7_229		L, H	c.695C>T	p.Ala232Val	A232V	Ala230Val	NM_001100.4:c.695C>T(p.Ala232Val)	Failed / Not genotyped	ACTA1,ENSG00000290037			View	Myopathy;?Myopathy;Nemaline myopathy 3	Autosomal dominant;Autosomal recessive	coding,3'flank	coding	missense	AD/AR				None					D	0.991	0.997	0.7915	None	None	4.257		0	0	0	0	0	0				79	27.8		0.4908	D	0.4672
v7_230		C	c.693G>A	p.Thr231=	T231=	Thr229=	NM_001100.4:c.693G>A(p.Thr231=)	Failed / Not genotyped	ACTA1,ENSG00000290037			View	Myopathy;?Myopathy;Nemaline myopathy 3	Autosomal dominant;Autosomal recessive	coding,3'flank	coding	synonymous	AD/AR	Likely Benign			None									None	None	2.244		0	0	0	0	0	0				77	7.671
v7_231		L, H	c.687G>T	p.Met229Ile	M229I	Met227Ile	NM_001100.4:c.687G>T(p.Met229Ile)	Failed / Not genotyped	ACTA1,ENSG00000290037			View	Myopathy;?Myopathy;Nemaline myopathy 3	Autosomal dominant;Autosomal recessive	coding,3'flank	coding	missense	AD/AR				None					D	0.0	0.0	0.8332	None	None	5.265		0	0	0	0	0	0				71	23.1		0.4947	D	0.4728
v7_232		L, H	c.687G>C	p.Met229Ile	M229I	Met227Ile	NM_001100.4:c.687G>C(p.Met229Ile)	Failed / Not genotyped	ACTA1,ENSG00000290037			View	Myopathy;?Myopathy;Nemaline myopathy 3	Autosomal dominant;Autosomal recessive	coding,3'flank	coding	missense	AD/AR				None					D	0.0	0.0	0.8332	None	None	5.265		0	0	0	0	0	0				71	23.1		0.4947	D	0.4728
v7_233		L, H	c.687G>A	p.Met229Ile	M229I	Met227Ile	NM_001100.4:c.687G>A(p.Met229Ile)	Failed / Not genotyped	ACTA1,ENSG00000290037			View	Myopathy;?Myopathy;Nemaline myopathy 3	Autosomal dominant;Autosomal recessive	coding,3'flank	coding	missense	AD/AR				None					D	0.0	0.0	0.8332	None	None	5.262		0	0	0	0	0	0				71	23.4		0.4947	D	0.4728
v7_234		L, H	c.686T>C	p.Met229Thr	M229T	Met227Thr	NM_001100.4:c.686T>C(p.Met229Thr)	Failed / Not genotyped	ACTA1,ENSG00000290037			View	Myopathy;?Myopathy;Nemaline myopathy 3	Autosomal dominant;Autosomal recessive	coding,3'flank	coding	missense	AD/AR				None					D	0.042	0.002	0.8824000000000001	None	None	5.262		0	0	0	0	0	0				70	24.8		0.5519	D	0.5549
v7_235		C	c.685A>T	p.Met229Leu	M229L	Met227Leu	NM_001100.4:c.685A>T(p.Met229Leu)	Failed / Not genotyped	ACTA1,ENSG00000290037			View	Myopathy;?Myopathy;Nemaline myopathy 3	Autosomal dominant;Autosomal recessive	coding,3'flank	coding	missense	AD/AR	Uncertain significance			None					D	0.001	0.0	0.8332	None	None	4.259		0	0	0	0	0	0				69	23.2		0.3291	D	0.235
v7_236		L, H, C	c.685A>G	p.Met229Val	M229V	Met227Val	NM_001100.4:c.685A>G(p.Met229Val)	Failed / Not genotyped	ACTA1,ENSG00000290037			View	Myopathy;?Myopathy;Nemaline myopathy 3	Autosomal dominant;Autosomal recessive	coding,3'flank	coding	missense	AD/AR	Uncertain significance			None					D	0.001	0.0	0.7976000000000001	None	None	5.262		0	0	0	0	0	0				69	23.3		0.5008	D	0.4816
v7_237	Need to access paper to check inheritance	H, C	c.682G>T	p.Glu228*	E228*	Glu226Term	NM_001100.4:c.682G>T(p.Glu228Ter)	Failed / Not genotyped	ACTA1,ENSG00000290037			View	Myopathy;?Myopathy;Nemaline myopathy 3	Autosomal dominant;Autosomal recessive	NMD,coding,3'flank	NMD,coding	nonsense	AD/AR	Pathogenic			None					A				None	None	5.263		0	0	0	0	0	0				66	39		0.5972	D	0.62
v7_238		L, H, C	c.682G>C	p.Glu228Gln	E228Q	Glu226Gln	NM_001100.4:c.682G>C(p.Glu228Gln)	Failed / Not genotyped	ACTA1,ENSG00000290037			View	Myopathy;?Myopathy;Nemaline myopathy 3	Autosomal dominant;Autosomal recessive	coding,3'flank	coding	missense	AD/AR	Likely Pathogenic			None					D	0.988	0.993	0.8352	None	None	4.259		0	0	0	0	0	0				66	27.3		0.3915	D	0.3245
v7_239		L, H	c.677A>G	p.Glu226Gly	E226G	Glu224Gly	NM_001100.4:c.677A>G(p.Glu226Gly)	Failed / Not genotyped	ACTA1,ENSG00000290037			View	Myopathy;?Myopathy;Nemaline myopathy 3	Autosomal dominant;Autosomal recessive	coding,3'flank	coding	missense	AD/AR				None					D	0.199	0.129	0.8578000000000001	None	None	5.26		0	0	0	0	0	0				61	27.4		0.523	D	0.5134
v7_240		L, H, C	c.676G>C	p.Glu226Gln	E226Q	Glu224Gln	NM_001100.4:c.676G>C(p.Glu226Gln)	Failed / Not genotyped	ACTA1,ENSG00000290037			View	Myopathy;?Myopathy;Nemaline myopathy 3	Autosomal dominant;Autosomal recessive	coding,3'flank	coding	missense	AD/AR	Conflicting			None					D	0.286	0.13	0.8714000000000001	None	None	4.258		0	0	0	0	0	0				60	23.7		0.4351	D	0.3872
v7_241		C	c.676G>A	p.Glu226Lys	E226K	Glu224Lys	NM_001100.4:c.676G>A(p.Glu226Lys)	Failed / Not genotyped	ACTA1,ENSG00000290037			View	Myopathy;?Myopathy;Nemaline myopathy 3	Autosomal dominant;Autosomal recessive	coding,3'flank	coding	missense	AD/AR	Uncertain significance			None					D	0.107	0.317	0.9071	None	None	4.259		0	0	0	0	0	0				60	24		0.4537	D	0.414
v7_242		H	c.675C>A	p.Phe225Leu	F225L	Phe223Leu	NM_001100.4:c.675C>A(p.Phe225Leu)	Failed / Not genotyped	ACTA1,ENSG00000290037			View	Myopathy;?Myopathy;Nemaline myopathy 3	Autosomal dominant;Autosomal recessive	coding,3'flank	coding	missense	AD/AR				None					D	0.965	0.948	0.9138000000000001	None	None	3.285		0	0	0	0	0	0				59	24.6		0.3193	D	0.2209
v7_243		L, H, C	c.668T>C	p.Leu223Pro	L223P	Leu221Pro	NM_001100.4:c.668T>C(p.Leu223Pro)	Failed / Not genotyped	ACTA1,ENSG00000290037			View	Myopathy;?Myopathy;Nemaline myopathy 3	Autosomal dominant;Autosomal recessive	coding,3'flank	coding	missense	AD/AR	Conflicting			None					A	0.997	0.993	0.8877000000000002	None	None	4.258		0	0	0	0	0	0				52	32		0.5099	D	0.4947
v7_244		L	c.667C>G	p.Leu223Val	L223V	Leu221Val	NM_001100.4:c.667C>G(p.Leu223Val)	Failed / Not genotyped	ACTA1,ENSG00000290037			View	Myopathy;?Myopathy;Nemaline myopathy 3	Autosomal dominant;Autosomal recessive	coding,3'flank	coding	missense	AD/AR				None					D	0.911	0.403	0.7861	None	None	4.257		0	0	0	0	0	0				51	26		0.2128	D	0.06792
v7_245		C	c.660C>A	p.Tyr220Ter	Y220*	Tyr218Ter	NM_001100.4:c.660C>A(p.Tyr220Ter)	Failed / Not genotyped	ACTA1,ENSG00000290037			View	Myopathy;?Myopathy;Nemaline myopathy 3	Autosomal dominant;Autosomal recessive	NMD,coding,3'flank	NMD,coding	nonsense	AD/AR	Pathogenic			None	1.19607e-05				A				None	None	5.261		0	0	0	0	0	0				44	35		0.5529	D	0.62
v7_246		C	c.659A>T	p.Tyr220Phe	Y220F	Tyr218Phe	NM_001100.4:c.659A>T(p.Tyr220Phe)	Failed / Not genotyped	ACTA1,ENSG00000290037			View	Myopathy;?Myopathy;Nemaline myopathy 3	Autosomal dominant;Autosomal recessive	coding,3'flank	coding	missense	AD/AR	Uncertain significance			None					D	0.965	0.675	0.8453	None	None	4.256		0	0	0	0	0	0				43	26		0.2348	D	0.09946
v7_247		C	c.652C>T	p.Leu218_Cys219=	L218_C219=	Leu216_Cys217=	NM_001100.4:c.652C>T(p.Leu218=)	Failed / Not genotyped	ACTA1,ENSG00000290037			View	Myopathy;?Myopathy;Nemaline myopathy 3	Autosomal dominant;Autosomal recessive	coding,3'flank	coding	synonymous	AD/AR				None									None	None	2.246		0	0	0	0	0	0				36	13.14
v7_248		L, H	c.649A>T	p.Lys217*	K217*	Lys215*	NM_001100.4:c.649A>T(p.Lys217Ter)	Failed / Not genotyped	ACTA1,ENSG00000290037			View	Myopathy;?Myopathy;Nemaline myopathy 3	Autosomal dominant;Autosomal recessive	NMD,coding,3'flank	NMD,coding	nonsense	AD/AR				None	3.9874e-06				A				None	None	4.259		0	0	0	0	0	0				33	44		0.5972	D	0.62
v7_249		L	c.646G>C	p.Glu216Gln	E216Q	Glu214Gln	NM_001100.4:c.646G>C(p.Glu216Gln)	Failed / Not genotyped	ACTA1,ENSG00000290037			View	Myopathy;?Myopathy;Nemaline myopathy 3	Autosomal dominant;Autosomal recessive	coding,3'flank	coding	missense	AD/AR				None					D	0.977	0.944	0.7660000000000001	None	None	4.256		0	0	0	0	0	0				30	29		0.3114	D	0.2095
v7_250		C	c.645G>A	p.Lys215=	K215=	Lys213=	NM_001100.4:c.645G>A(p.Lys215=)	Failed / Not genotyped	ACTA1,ENSG00000290037			View	Myopathy;?Myopathy;Nemaline myopathy 3	Autosomal dominant;Autosomal recessive	coding,3'flank	coding	synonymous	AD/AR	Likely Benign			None									None	None	2.244		0	0	0	0	0	0				29	13.72
v7_251		L	c.631G>A	p.Val211Met	V211M	Val209Met	NM_001100.4:c.631G>A(p.Val211Met)	Failed / Not genotyped	ACTA1,ENSG00000290037			View	Myopathy;?Myopathy;Nemaline myopathy 3	Autosomal dominant;Autosomal recessive	coding,3'flank	coding	missense	AD/AR				None					D	0.995	0.998	0.8831000000000001	None	None	3.263		0	0	0	0	0	0				15	31		0.307	D	0.2032
v7_252		L, H	c.630C>G	p.Ile210Met	I210M	Ile208Met	NM_001100.4:c.630C>G(p.Ile210Met)	Failed / Not genotyped	ACTA1,ENSG00000290037			View	Myopathy;?Myopathy;Nemaline myopathy 3	Autosomal dominant;Autosomal recessive	coding,3'flank	coding	missense	AD/AR				None					D	0.994	0.985	0.802	None	None	4.256		0	0	0	0	0	0				14	24.4		0.2643	D	0.1419
v7_253		L, H	c.627G>C	p.Glu209Asp	E209D	Glu207Asp	NM_001100.4:c.627G>C(p.Glu209Asp)	Failed / Not genotyped	ACTA1,ENSG00000290037			View	Myopathy;?Myopathy;Nemaline myopathy 3	Autosomal dominant;Autosomal recessive	coding,3'flank	coding	missense	AD/AR				None					D	0.911	0.542	0.8409000000000001	None	None	4.256		0	0	0	0	0	0				11	27.4		0.4501	D	0.4088
v7_254		C	c.627G>A	p.Glu209_Ile210=	E209_I210=	Glu207_Ile208=	NM_001100.4:c.627G>A(p.Glu209=)	Failed / Not genotyped	ACTA1,ENSG00000290037			View	Myopathy;?Myopathy;Nemaline myopathy 3	Autosomal dominant;Autosomal recessive	coding,3'flank	coding	synonymous	AD/AR				None	6.57091e-06								None	None	2.246		0	0	0	0	0	0				11	14.12
v7_255		L	c.625G>A	p.Glu209Lys	E209K	Glu207Lys	NM_001100.4:c.625G>A(p.Glu209Lys)	Failed / Not genotyped	ACTA1,ENSG00000290037			View	Myopathy;?Myopathy;Nemaline myopathy 3	Autosomal dominant;Autosomal recessive	coding,splicing,3'flank	coding,splicing	missense	AD/AR				None					D	0.979	0.99	0.8878000000000001	None	None	4.256		0	0	0	0	0	0				9	31		0.5232	D	0.5138
v7_256		C	c.622C>A	p.Arg208Ser	R208S	Arg206Ser	NM_001100.4:c.622C>A(p.Arg208Ser)	Failed / Not genotyped	ACTA1,ENSG00000290037			View	Myopathy;?Myopathy;Nemaline myopathy 3	Autosomal dominant;Autosomal recessive	coding,splicing,3'flank	coding,splicing	missense	AD/AR	Uncertain significance			None	1.20081e-05				D	0.37	0.615	0.8464	None	None	4.256		0	0	0	0	0	0				6	25.8		0.3769	D	0.3191
v7_257		L, H	c.621G>C	p.Glu207Asp	E207D	Glu205Asp	NM_001100.4:c.621G>C(p.Glu207Asp)	Failed / Not genotyped	ACTA1,ENSG00000290037			View	Myopathy;?Myopathy;Nemaline myopathy 3	Autosomal dominant;Autosomal recessive	coding,splicing,3'flank	coding,splicing	missense	AD/AR	Not provided			None					D	0.911	0.542	0.8256000000000001	None	None	4.256		0	0	0	0	0	0				5	23.4		0.3863	D	0.3171
v7_258		L, H	c.620A>G	p.Glu207Gly	E207G	Glu205Gly	NM_001100.4:c.620A>G(p.Glu207Gly)	Failed / Not genotyped	ACTA1,ENSG00000290037			View	Myopathy;?Myopathy;Nemaline myopathy 3	Autosomal dominant;Autosomal recessive	coding,splicing,3'flank	coding,splicing	missense	AD/AR				None					D	0.99	0.987	0.7947000000000001	None	None	4.256		0	0	0	0	0	0				4	32		0.5725	D	0.5845
v7_259		C	c.617C>T	p.Ala206Val	A206V	Ala204Val	NM_001100.4:c.617C>T(p.Ala206Val)	Failed / Not genotyped	ACTA1,ENSG00000290037			View	Myopathy;?Myopathy;Nemaline myopathy 3	Autosomal dominant;Autosomal recessive	coding,splicing,splicing-ACMG,3'flank	coding,splicing,splicing-ACMG	missense	AD/AR	Pathogenic			None					D	0.965	0.991	0.8436000000000001	None	None	5.26		0	0	0	0	0	0		0.03004	0.32	1	32		0.3861	D	0.3169
v7_260		C	c.617-5C>T	p?	?	?	NM_001100.4:c.617-5C>T	Failed / Not genotyped	ACTA1,ENSG00000290037			View	Myopathy;?Myopathy;Nemaline myopathy 3	Autosomal dominant;Autosomal recessive	intronic,splicing,3'flank	intronic,splicing		AD/AR	Likely Benign			None	0.000938583								None	None	1.23		0	0	0	0	0	0		1.18e-05	0.008	5	8.397
v7_261		L, H, C	c.617-5C>A	p.Thr205_Ala206insAla	T205_A206insA	Thr203_Ala204insAla	NM_001100.4:c.617-5C>A	Failed / Not genotyped	ACTA1,ENSG00000290037			View	Myopathy;?Myopathy;Nemaline myopathy 3	Autosomal dominant;Autosomal recessive	intronic,splicing,3'flank	intronic,splicing		AD/AR	Conflicting			None									None	None	4.256		0	0	0	0	0	0		0.9873	0.666	5	20.1
v7_262		C	c.617-8C>T	p?	?	?	NM_001100.4:c.617-8C>T	Failed / Not genotyped	ACTA1,ENSG00000290037			View	Myopathy;?Myopathy;Nemaline myopathy 3	Autosomal dominant;Autosomal recessive	intronic,splicing,3'flank	intronic,splicing		AD/AR				None	6.57065e-06								None	None	2.247		0	0	0	0	0	0		1.742e-05	0	8	3.801
v7_263		C	c.617-20C>T	p?	?	?	NM_001100.4:c.617-20C>T	Failed / Not genotyped	ACTA1,ENSG00000290037			View	Myopathy;?Myopathy;Nemaline myopathy 3	Autosomal dominant;Autosomal recessive	intronic,3'flank	intronic		AD/AR				None	4.03226e-06								None	None	2.247		0	0	0	0	0	0				20	6.852
v7_264		C	c.617-28G>C	p?	?	?	NM_001100.4:c.617-28G>C	Failed / Not genotyped	ACTA1,ENSG00000290037			View	Myopathy;?Myopathy;Nemaline myopathy 3	Autosomal dominant;Autosomal recessive	intronic,3'flank	intronic		AD/AR	Likely Benign			None	0.00267659								None	None	1.236		0	2	1	0	0	0				28	8.745
v7_265		C	c.616+20C>A	p?	?	?	NM_001100.4:c.616+20C>A	Failed / Not genotyped	ACTA1,ENSG00000290037			View	Myopathy;?Myopathy;Nemaline myopathy 3	Autosomal dominant;Autosomal recessive	intronic,3'flank	intronic		AD/AR				None	7.29146e-05								None	None	2.247		0	0	0	0	0	0				20	9.111
v7_266		C	c.616+19C>T	p?	?	?	NM_001100.4:c.616+19C>T	Failed / Not genotyped	ACTA1,ENSG00000290037			View	Myopathy;?Myopathy;Nemaline myopathy 3	Autosomal dominant;Autosomal recessive	intronic,3'flank	intronic		AD/AR	Likely Benign			None	4.04996e-06								None	None	2.245		0	0	0	0	0	0				19	5.174
v7_267		C	c.616+19C>A	p?	?	?	NM_001100.4:c.616+19C>A	Failed / Not genotyped	ACTA1,ENSG00000290037			View	Myopathy;?Myopathy;Nemaline myopathy 3	Autosomal dominant;Autosomal recessive	intronic,3'flank	intronic		AD/AR	Likely Benign			None	7.28993e-05								None	None	2.245		0	0	0	0	0	0				19	4.642
v7_268		C	c.616+5G>A	p?	?	?	NM_001100.4:c.616+5G>A	Failed / Not genotyped	ACTA1,ENSG00000290037			View	Myopathy;?Myopathy;Nemaline myopathy 3	Autosomal dominant;Autosomal recessive	intronic,splicing,3'flank	intronic,splicing		AD/AR	Uncertain significance			None	6.57194e-06								None	None	3.285		0	0	0	0	0	0		0.9985	0.804	5	20.4
v7_269		C	c.616+4C>T	p?	?	?	NM_001100.4:c.616+4C>T	Failed / Not genotyped	ACTA1,ENSG00000290037			View	Myopathy;?Myopathy;Nemaline myopathy 3	Autosomal dominant;Autosomal recessive	intronic,splicing,3'flank	intronic,splicing		AD/AR	Uncertain significance			None	3.61867e-05								None	None	2.247		0	0	0	0	0	0		0.002224	0.062	4	15.59
v7_270		C	c.616+4C>G	p?	?	?	NM_001100.4:c.616+4C>G	Failed / Not genotyped	ACTA1,ENSG00000290037			View	Myopathy;?Myopathy;Nemaline myopathy 3	Autosomal dominant;Autosomal recessive	intronic,splicing,3'flank	intronic,splicing		AD/AR	Conflicting			None	7.63942e-05								None	None	2.247		0	1	0	0	0	0		0.0001042	0.062	4	13.28
v7_271		L, H	c.616+2T>C	p.?	?	?	NM_001100.4:c.616+2T>C	Failed / Not genotyped	ACTA1,ENSG00000290037			View	Myopathy;?Myopathy;Nemaline myopathy 3	Autosomal dominant;Autosomal recessive	intronic,splicing,splicing-ACMG,3'flank	intronic,splicing,splicing-ACMG		AD/AR				None					D				None	None	4.259		0	0	0	0	0	0		0.9989	0.798	2	33		0.5972	D	0.62
v7_272		L, H, C	c.616+1G>A	p.?	?	?	NM_001100.4:c.616+1G>A	Failed / Not genotyped	ACTA1,ENSG00000290037			View	Myopathy;?Myopathy;Nemaline myopathy 3	Autosomal dominant;Autosomal recessive	intronic,splicing,splicing-ACMG,3'flank	intronic,splicing,splicing-ACMG		AD/AR	Pathogenic			None	1.31422e-05				D				None	None	5.261		0	0	0	0	0	0		1	0.9	1	34		0.5972	D	0.62
v7_273		L, H, C	c.616G>A	p.Ala206Thr	A206T	Ala204Thr	NM_001100.4:c.616G>A(p.Ala206Thr)	Failed / Not genotyped	ACTA1,ENSG00000290037			View	Myopathy;?Myopathy;Nemaline myopathy 3	Autosomal dominant;Autosomal recessive	coding,splicing,splicing-ACMG,3'flank	coding,splicing,splicing-ACMG	missense	AD/AR	Pathogenic			None					D	0.981	0.982	0.8262	None	None	5.266		0	0	0	0	0	0		1	0.99	1	34		0.4929	D	0.4702
v7_274		H	c.614C>A	p.Thr205Lys	T205K	Thr203Lys	NM_001100.4:c.614C>A(p.Thr205Lys)	Failed / Not genotyped	ACTA1,ENSG00000290037			View	Myopathy;?Myopathy;Nemaline myopathy 3	Autosomal dominant;Autosomal recessive	coding,splicing,3'flank	coding,splicing	missense	AD/AR				None					D	0.973	0.976	0.8479000000000001	None	None	4.257		0	0	0	0	0	0		0.5758	0.606	3	33		0.5137	D	0.5001
v7_275		L, H, C	c.611C>T	p.Thr204Ile	T204I	Thr204Ile	NM_001100.4:c.611C>T(p.Thr204Ile)	Failed / Not genotyped	ACTA1,ENSG00000290037			View	Myopathy;?Myopathy;Nemaline myopathy 3	Autosomal dominant;Autosomal recessive	coding,splicing,3'flank	coding,splicing	missense	AD/AR				None					D	0.993	0.993	0.9082	None	None	4.257		0	0	0	0	0	0				6	32		0.5192	D	0.508
v7_276		L	c.610A>C	p.Thr204Pro	T204P	Thr202Pro	NM_001100.4:c.610A>C(p.Thr204Pro)	Failed / Not genotyped	ACTA1,ENSG00000290037			View	Myopathy;?Myopathy;Nemaline myopathy 3	Autosomal dominant;Autosomal recessive	coding,splicing,3'flank	coding,splicing	missense	AD/AR				None					D	0.99	0.969	0.8493	None	None	4.257		0	0	0	0	0	0				7	32		0.4977	D	0.4772
v7_277		H	c.607G>A	p.Val203Met	V203M	Val201Met	NM_001100.4:c.607G>A(p.Val203Met)	Failed / Not genotyped	ACTA1,ENSG00000290037			View	Myopathy;?Myopathy;Nemaline myopathy 3	Autosomal dominant;Autosomal recessive	coding,splicing,3'flank	coding,splicing	missense	AD/AR				None					D	0.443	0.525	0.8711000000000001	None	None	3.274		0	0	0	0	0	0				10	25.4		0.2914	D	0.1808
v7_278		C	c.606C>A	p.Phe202Leu	F202L	Phe200Leu	NM_001100.4:c.606C>A(p.Phe202Leu)	Failed / Not genotyped	ACTA1,ENSG00000290037			View	Myopathy;?Myopathy;Nemaline myopathy 3	Autosomal dominant;Autosomal recessive	coding,3'flank	coding	missense	AD/AR	Uncertain significance			None	1.3143e-05				D	0.984	0.983	0.8850000000000001	None	None	4.257		0	0	0	0	0	0				11	26.4		0.3004	D	0.1937
v7_279		C	c.603C>T	p.Ser201_Phe202=	S201_F202=	Ser199_Phe200=	NM_001100.4:c.603C>T(p.Ser201=)	Failed / Not genotyped	ACTA1,ENSG00000290037			View	Myopathy;?Myopathy;Nemaline myopathy 3	Autosomal dominant;Autosomal recessive	coding,3'flank	coding	synonymous	AD/AR				None	4.00096e-06								None	None	2.246		0	0	0	0	0	0				14	13.28
v7_280		L, H, C	c.599A>G	p.Tyr200Cys	Y200C	Tyr198Cys	NM_001100.4:c.599A>G(p.Tyr200Cys)	Failed / Not genotyped	ACTA1,ENSG00000290037			View	Myopathy;?Myopathy;Nemaline myopathy 3	Autosomal dominant;Autosomal recessive	coding,3'flank	coding	missense	AD/AR	Pathogenic			None					D	0.999	1.0	0.8739000000000001	None	None	5.261		0	0	0	0	0	0				18	33		0.5761	D	0.5897
v7_281		L	c.599A>C	p.Tyr200Ser	Y200S	Tyr198Ser	NM_001100.4:c.599A>C(p.Tyr200Ser)	Failed / Not genotyped	ACTA1,ENSG00000290037			View	Myopathy;?Myopathy;Nemaline myopathy 3	Autosomal dominant;Autosomal recessive	coding,3'flank	coding	missense	AD/AR				None					D	0.998	0.999	0.8319000000000001	None	None	5.263		0	0	0	0	0	0				18	33		0.5713	D	0.5829
v7_282		L	c.598T>C	p.Tyr200His	Y200H	Tyr198His	NM_001100.4:c.598T>C(p.Tyr200His)	Failed / Not genotyped	ACTA1,ENSG00000290037			View	Myopathy;?Myopathy;Nemaline myopathy 3	Autosomal dominant;Autosomal recessive	coding,3'flank	coding	missense	AD/AR				None					D	0.998	0.996	0.8732000000000001	None	None	5.263		0	0	0	0	0	0				19	29.3		0.4475	D	0.405
v7_283		C	c.598T>A	p.Tyr200Asn	Y200N	Tyr198Asn	NM_001100.4:c.598T>A(p.Tyr200Asn)	Failed / Not genotyped	ACTA1,ENSG00000290037			View	Myopathy;?Myopathy;Nemaline myopathy 3	Autosomal dominant;Autosomal recessive	coding,3'flank	coding	missense	AD/AR	Pathogenic			None					D	0.998	0.999	0.8701000000000001	None	None	5.261		0	0	0	0	0	0				19	33		0.5444	D	0.5443
v7_284		L, H	c.595G>A	p.Gly199Ser	G199S	Gly197Ser	NM_001100.4:c.595G>A(p.Gly199Ser)	Failed / Not genotyped	ACTA1,ENSG00000290037			View	Myopathy;?Myopathy;Nemaline myopathy 3	Autosomal dominant;Autosomal recessive	coding,3'flank	coding	missense	AD/AR				None					D	0.997	0.998	0.8800000000000001	None	None	4.258		0	0	0	0	0	0				22	32		0.3733	D	0.2985
v7_285		L, H	c.593G>T	p.Arg198Leu	R198L	Arg196Leu	NM_001100.4:c.593G>T(p.Arg198Leu)	Failed / Not genotyped	ACTA1,ENSG00000290037			View	Myopathy;?Myopathy;Nemaline myopathy 3	Autosomal dominant;Autosomal recessive	coding,3'flank	coding	missense	AD/AR				None					D	0.977	0.978	0.8827000000000002	None	None	5.26		0	0	0	0	0	0				24	32		0.517	D	0.5049
v7_286		L, H	c.593G>A	p.Arg198His	R198H	Arg196His	NM_001100.4:c.593G>A(p.Arg198His)	Failed / Not genotyped	ACTA1,ENSG00000290037			View	Myopathy;?Myopathy;Nemaline myopathy 3	Autosomal dominant;Autosomal recessive	coding,3'flank	coding	missense	AD/AR				None					D	0.988	0.997	0.8823000000000001	None	None	5.263		0	0	0	0	0	0				24	32		0.4597	D	0.4225
v7_287		L, H, C	c.592C>T	p.Arg198Cys	R198C	Arg196Cys	NM_001100.4:c.592C>T(p.Arg198Cys)	Failed / Not genotyped	ACTA1,ENSG00000290037			View	Myopathy;?Myopathy;Nemaline myopathy 3	Autosomal dominant;Autosomal recessive	coding,3'flank	coding	missense	AD/AR	Likely Pathogenic			None					D	0.996	1.0	0.9051	None	None	5.261		0	0	0	0	0	0				25	33		0.5285	D	0.5213
v7_288		L, H	c.592C>A	p.Arg198Ser	R198S	Arg196Ser	NM_001100.4:c.592C>A(p.Arg198Ser)	Failed / Not genotyped	ACTA1,ENSG00000290037			View	Myopathy;?Myopathy;Nemaline myopathy 3	Autosomal dominant;Autosomal recessive	coding,3'flank	coding	missense	AD/AR				None					D	0.99	0.991	0.8764000000000001	None	None	5.263		0	0	0	0	0	0				25	27.3		0.4773	D	0.4478
v7_289		L, H, C	c.591G>T	p.Glu197Asp	E197D	Glu195Asp	NM_001100.4:c.591G>T(p.Glu197Asp)	Failed / Not genotyped	ACTA1,ENSG00000290037			View	Myopathy;?Myopathy;Nemaline myopathy 3	Autosomal dominant;Autosomal recessive	coding,3'flank	coding	missense	AD/AR	Pathogenic			None					D	0.001	0.0	0.8910000000000001	None	None	5.267		0	0	0	0	0	0				26	23.6		0.3982	D	0.3341
v7_290		H, C	c.591G>C	p.Glu197Asp	E197D	Glu195Asp	NM_001100.4:c.591G>C(p.Glu197Asp)	Failed / Not genotyped	ACTA1,ENSG00000290037			View	Myopathy;?Myopathy;Nemaline myopathy 3	Autosomal dominant;Autosomal recessive	coding,3'flank	coding	missense	AD/AR	Uncertain significance			None					D	0.001	0.0	0.8910000000000001	None	None	5.263		0	0	0	0	0	0				26	23.7		0.3982	D	0.3341
v7_291		C	c.581_589del	p.Ile194_Glu197delinsLys	I194_E197delinsK	Ile192_Glu195delinsLys	NM_001100.4:c.581_589del(p.Ile194_Glu197delinsLys)	Failed / Not genotyped	ACTA1,ENSG00000290037			View	Myopathy;?Myopathy;Nemaline myopathy 3	Autosomal dominant;Autosomal recessive	coding,3'flank	coding	in frame	AD/AR	Likely Pathogenic			None									None	None	4.259		0	0	0	0	0	0				28
v7_292		C	c.588T>C	p.Thr196=	T196=	Thr194=	NM_001100.4:c.588T>C(p.Thr196=)	Failed / Not genotyped	ACTA1,ENSG00000290037			View	Myopathy;?Myopathy;Nemaline myopathy 3	Autosomal dominant;Autosomal recessive	coding,3'flank	coding	synonymous	AD/AR	Likely Benign			None	3.99444e-06								None	None	2.244		0	0	0	0	0	0				29	6.139
v7_293		H, C	c.587C>T	p.Thr196Ile	T196I	Thr194Ile	NM_001100.4:c.587C>T(p.Thr196Ile)	Failed / Not genotyped	ACTA1,ENSG00000290037			View	Myopathy;?Myopathy;Nemaline myopathy 3	Autosomal dominant;Autosomal recessive	coding,3'flank	coding	missense	AD/AR	Uncertain significance			None					D	0.194	0.126	0.9149	None	None	3.285		0	0	0	0	0	0				30	24.9		0.3241	D	0.2278
v7_294		L, H	c.586A>C	p.Thr196Pro	T196P	Thr194Pro	NM_001100.4:c.586A>C(p.Thr196Pro)	Failed / Not genotyped	ACTA1,ENSG00000290037			View	Myopathy;?Myopathy;Nemaline myopathy 3	Autosomal dominant;Autosomal recessive	coding,3'flank	coding	missense	AD/AR				None					D	0.504	0.402	0.8647000000000001	None	None	4.257		0	0	0	0	0	0				31	26.8		0.5127	D	0.4987
v7_295		C	c.583C>G	p.Leu195Val	L195V	Leu193Val	NM_001100.4:c.583C>G(p.Leu195Val)	Failed / Not genotyped	ACTA1,ENSG00000290037			View	Myopathy;?Myopathy;Nemaline myopathy 3	Autosomal dominant;Autosomal recessive	coding,3'flank	coding	missense	AD/AR				None					D	0.069	0.003	0.8940000000000001	None	None	4.257		0	0	0	0	0	0				34	24.6		0.3773	D	0.3042
v7_296		L, H	c.579G>T	p.Lys193Asn	K193N	Lys191Asn	NM_001100.4:c.579G>T(p.Lys193Asn)	Failed / Not genotyped	ACTA1,ENSG00000290037			View	Myopathy;?Myopathy;Nemaline myopathy 3	Autosomal dominant;Autosomal recessive	coding,3'flank	coding	missense	AD/AR				None					D	0.33	0.129	0.9152	None	None	4.257		0	0	0	0	0	0				38	24.1		0.1275	D	-0.05459
v7_297		C	c.575T>C	p.Met192Thr	M192T	Met190Thr	NM_001100.4:c.575T>C(p.Met192Thr)	Failed / Not genotyped	ACTA1,ENSG00000290037			View	Myopathy;?Myopathy;Nemaline myopathy 3	Autosomal dominant;Autosomal recessive	coding,3'flank	coding	missense	AD/AR	Uncertain significance			None					D	0.001	0.0	0.9013	None	None	3.285		0	0	0	0	0	0				42	22.9		0.3181	D	0.2192
v7_298		L, H	c.572T>C	p.Leu191Pro	L191P	Leu189Pro	NM_001100.4:c.572T>C(p.Leu191Pro)	Failed / Not genotyped	ACTA1,ENSG00000290037			View	Myopathy;?Myopathy;Nemaline myopathy 3	Autosomal dominant;Autosomal recessive	coding,3'flank	coding	missense	AD/AR				None					D	0.991	0.998	0.9182	None	None	4.257		0	0	0	0	0	0				45	32		0.5663	D	0.5756
v7_299		L, H	c.570C>A	p.Tyr190*	Y190*	Tyr188*	NM_001100.4:c.570C>A(p.Tyr190Ter)	Failed / Not genotyped	ACTA1,ENSG00000290037			View	Myopathy;?Myopathy;Nemaline myopathy 3	Autosomal dominant;Autosomal recessive	NMD,coding,3'flank	NMD,coding	nonsense	AD/AR				None					A,D				None	None	4.259		0	0	0	0	0	0				47	38		0.5972	D	0.62
v7_300		L, H, C	c.557A>G	p.Asp186Gly	D186G	Asp184Gly	NM_001100.4:c.557A>G(p.Asp186Gly)	Failed / Not genotyped	ACTA1,ENSG00000290037			View	Myopathy;?Myopathy;Nemaline myopathy 3	Autosomal dominant;Autosomal recessive	coding,3'flank	coding	missense	AD/AR	Pathogenic			None					D	0.475	0.122	0.8092	None	None	5.263		0	0	0	0	0	0				60	25.4		0.5707	D	0.582
v7_301		L	c.556G>T	p.Asp186Tyr	D186Y	Asp184Tyr	NM_001100.4:c.556G>T(p.Asp186Tyr)	Failed / Not genotyped	ACTA1,ENSG00000290037			View	Myopathy;?Myopathy;Nemaline myopathy 3	Autosomal dominant;Autosomal recessive	coding,3'flank	coding	missense	AD/AR				None					D	0.947	0.974	0.8444	None	None	5.263		0	0	0	0	0	0				61	26.9		0.5684	D	0.5787
v7_302		L, H	c.556G>C	p.Asp186His	D186H	Asp184His	NM_001100.4:c.556G>C(p.Asp186His)	Failed / Not genotyped	ACTA1,ENSG00000290037			View	Myopathy;?Myopathy;Nemaline myopathy 3	Autosomal dominant;Autosomal recessive	coding,3'flank	coding	missense	AD/AR				None					D	0.882	0.823	0.8533000000000001	None	None	5.263		0	0	0	0	0	0				61	26.3		0.5432	D	0.5425
v7_303		C	c.556G>A	p.Asp186Asn	D186N	Asp184Asn	NM_001100.4:c.556G>A(p.Asp186Asn)	Failed / Not genotyped	ACTA1,ENSG00000290037			View	Myopathy;?Myopathy;Nemaline myopathy 3	Autosomal dominant;Autosomal recessive	coding,3'flank	coding	missense	AD/AR	Likely Pathogenic			None					D	0.24	0.325	0.8432000000000001	None	None	5.263		0	0	0	0	0	0				61	24.2		0.2093	D	0.0629
v7_304		C	c.555C>T	p.Arg185=	R185=	Arg183=	NM_001100.4:c.555C>T(p.Arg185=)	Failed / Not genotyped	ACTA1,ENSG00000290037			View	Myopathy;?Myopathy;Nemaline myopathy 3	Autosomal dominant;Autosomal recessive	coding,3'flank	coding	synonymous	AD/AR	Likely Benign			None	6.3931e-05								None	None	2.244		0	0	0	0	0	0				62	8.674
v7_305		C	c.555C>A	p.Arg185=	R185=	Arg183=	NM_001100.4:c.555C>A(p.Arg185=)	Failed / Not genotyped	ACTA1,ENSG00000290037			View	Myopathy;?Myopathy;Nemaline myopathy 3	Autosomal dominant;Autosomal recessive	coding,3'flank	coding	synonymous	AD/AR	Likely Benign			None									None	None	2.244		0	0	0	0	0	0				62	8.225
v7_306		L, H	c.554G>T	p.Arg185Leu	R185L	Arg183Leu	NM_001100.4:c.554G>T(p.Arg185Leu)	Failed / Not genotyped	ACTA1,ENSG00000290037			View	Myopathy;?Myopathy;Nemaline myopathy 3	Autosomal dominant;Autosomal recessive	coding,3'flank	coding	missense	AD/AR				None					D	0.989	0.988	0.8744000000000001	None	None	5.263		0	0	0	0	0	0				63	27.3		0.5353	D	0.5312
v7_307		L, H, C	c.553C>T	p.Arg185Cys	R185C	Arg183Cys	NM_001100.4:c.553C>T(p.Arg185Cys)	Failed / Not genotyped	ACTA1,ENSG00000290037			View	Myopathy;?Myopathy;Nemaline myopathy 3	Autosomal dominant;Autosomal recessive	coding,3'flank	coding	missense	AD/AR	Pathogenic			None					D	0.998	1.0	0.8971000000000001	None	None	5.267		0	0	0	0	0	0				64	32		0.5424	D	0.5413
v7_308		L, H	c.553C>G	p.Arg185Gly	R185G	Arg183Gly	NM_001100.4:c.553C>G(p.Arg185Gly)	Failed / Not genotyped	ACTA1,ENSG00000290037			View	Myopathy;?Myopathy;Nemaline myopathy 3	Autosomal dominant;Autosomal recessive	coding,3'flank	coding	missense	AD/AR				None					D	0.995	0.995	0.8600000000000001	None	None	5.267		0	0	0	0	0	0				64	28.5		0.5333	D	0.5283
v7_309		L, H, C	c.553C>A	p.Arg185Ser	R185S	Arg183Ser	NM_001100.4:c.553C>A(p.Arg185Ser)	Failed / Not genotyped	ACTA1,ENSG00000290037			View	Myopathy;?Myopathy;Nemaline myopathy 3	Autosomal dominant;Autosomal recessive	coding,3'flank	coding	missense	AD/AR	Pathogenic			None					D	0.995	0.995	0.8672000000000001	None	None	5.267		0	0	0	0	0	0				64	28		0.5146	D	0.5014
v7_310		L, H, C	c.551G>A	p.Gly184Asp	G184D	Gly182Asp	NM_001100.4:c.551G>A(p.Gly184Asp)	Failed / Not genotyped	ACTA1,ENSG00000290037			View	Myopathy;?Myopathy;Nemaline myopathy 3	Autosomal dominant;Autosomal recessive	coding,3'flank	coding	missense	AD/AR	Pathogenic			None					D	0.999	1.0	0.9008	None	None	5.263		0	0	0	0	0	0				66	25.9		0.5757	D	0.5892
v7_311		L, C	c.549G>A	p.Ala183=	A183=	Ala181=	NM_001100.4:c.549G>A(p.Ala183=)	Failed / Not genotyped	ACTA1,ENSG00000290037			View	Myopathy;?Myopathy;Nemaline myopathy 3	Autosomal dominant;Autosomal recessive	coding,3'flank	coding	synonymous	AD/AR	Likely Benign			None	0.000782716								None	None	1.238		0	3	0	0	0	0				68	1.29
v7_312		L, H	c.547G>A	p.Ala183Thr	A183T	Ala181Thr	NM_001100.4:c.547G>A(p.Ala183Thr)	Failed / Not genotyped	ACTA1,ENSG00000290037			View	Myopathy;?Myopathy;Nemaline myopathy 3	Autosomal dominant;Autosomal recessive	coding,3'flank	coding	missense	AD/AR				None					D	0.99	0.99	0.8379000000000001	None	None	4.259		0	0	0	0	0	0				70	27.4		0.5719	D	0.5837
v7_313		C	c.546G>A	p.Leu182=	L182=	Leu180=	NM_001100.4:c.546G>A(p.Leu182=)	Failed / Not genotyped	ACTA1			View	Myopathy;?Myopathy;Nemaline myopathy 3	Autosomal dominant;Autosomal recessive	coding	coding	synonymous	AD/AR	Likely Benign			None	5.5911e-05								None	None	2.244		0	0	0	0	0	0				71	12.93
v7_314		L, H	c.542A>G	p.Asp181Gly	D181G	Asp179Gly	NM_001100.4:c.542A>G(p.Asp181Gly)	Failed / Not genotyped	ACTA1			View	Myopathy;?Myopathy;Nemaline myopathy 3	Autosomal dominant;Autosomal recessive	coding	coding	missense	AD/AR				None					D	0.997	0.991	0.7172000000000001	None	None	5.264		0	0	0	0	0	0				75	32		0.5499	D	0.5522
v7_315		L, H	c.541G>C	p.Asp181His	D181H	Asp179His	NM_001100.4:c.541G>C(p.Asp181His)	Failed / Not genotyped	ACTA1			View	Myopathy;?Myopathy;Nemaline myopathy 3	Autosomal dominant;Autosomal recessive	coding	coding	missense	AD/AR				None					D	0.999	1.0	0.7801	None	None	5.264		0	0	0	0	0	0				76	29.9		0.535	D	0.5307
v7_316		L, H	c.541G>A	p.Asp181Asn	D181N	Asp179Asn	NM_001100.4:c.541G>A(p.Asp181Asn)	Failed / Not genotyped	ACTA1			View	Myopathy;?Myopathy;Nemaline myopathy 3	Autosomal dominant;Autosomal recessive	coding	coding	missense	AD/AR				None					D	0.993	0.986	0.7590000000000001	None	None	5.264		0	0	0	0	0	0				76	26.1		0.1035	D	-0.08905
v7_317		L, H, C	c.541del	p.Asp181Thrfs*11	D181Tfs*11	Asp179Thrfs*11	NM_001100.4:c.541del(p.Asp181ThrfsTer11)	Failed / Not genotyped	ACTA1			View	Myopathy;?Myopathy;Nemaline myopathy 3	Autosomal dominant;Autosomal recessive	NMD,coding	NMD,coding	frameshift	AD/AR	Pathogenic			None	3.99377e-05								None	None	5.267		0	0	0	0	0	0				76
v7_318		L, H, C	c.539T>C	p.Leu180Pro	L180P	Leu178Pro	NM_001100.4:c.539T>C(p.Leu180Pro)	Failed / Not genotyped	ACTA1			View	Myopathy;?Myopathy;Nemaline myopathy 3	Autosomal dominant;Autosomal recessive	coding	coding	missense	AD/AR	Uncertain significance			None					D	0.995	1.0	0.8694000000000001	None	None	4.259		0	0	0	0	0	0				78	32		0.5802	D	0.5957
v7_319		L, C	c.536G>T	p.Arg179Leu	R179L	Arg177Leu	NM_001100.4:c.536G>T(p.Arg179Leu)	Failed / Not genotyped	ACTA1			View	Myopathy;?Myopathy;Nemaline myopathy 3	Autosomal dominant;Autosomal recessive	coding	coding	missense	AD/AR	Likely Pathogenic			None					D	0.977	0.978	0.8516000000000001	None	None	5.263		0	0	0	0	0	0				81	32		0.5405	D	0.5386
v7_320		C	c.532A>C	p.Met178Leu	M178L	Met176Leu	NM_001100.4:c.532A>C(p.Met178Leu)	Failed / Not genotyped	ACTA1			View	Myopathy;?Myopathy;Nemaline myopathy 3	Autosomal dominant;Autosomal recessive	coding	coding	missense	AD/AR	Uncertain significance			None					D	0.0	0.0	0.8516000000000001	None	None	3.285		0	0	0	0	0	0				78	21.7		0.2966	D	0.1882
v7_321		L, C	c.529A>G	p.Ile177Val	I177V	Ile175Val	NM_001100.4:c.529A>G(p.Ile177Val)	Failed / Not genotyped	ACTA1			View	Myopathy;?Myopathy;Nemaline myopathy 3	Autosomal dominant;Autosomal recessive	coding	coding	missense	AD/AR	Likely Pathogenic			None					D	0.678	0.157	0.7502000000000001	None	None	3.285		0	0	0	0	0	0				75	24.8		0.1699	D	0.006323
v7_322		C	c.498_528del	p.Ile167fs	I167fs	Ile165fs	NM_001100.4:c.498_528del(p.Ile167SerfsTer15)	Failed / Not genotyped	ACTA1			View	Myopathy;?Myopathy;Nemaline myopathy 3	Autosomal dominant;Autosomal recessive	NMD,coding	NMD,coding	frameshift	AD/AR	Likely Pathogenic			None									None	None	5.26		0	0	0	0	0	0				44
v7_323		C	c.521C>T	p.Pro174Leu	P174L	Pro172Leu	NM_001100.4:c.521C>T(p.Pro174Leu)	Failed / Not genotyped	ACTA1			View	Myopathy;?Myopathy;Nemaline myopathy 3	Autosomal dominant;Autosomal recessive	coding	coding	missense	AD/AR	Likely Pathogenic			None					D	0.998	1.0	0.8802000000000001	None	None	4.258		0	0	0	0	0	0				67	32		0.4076	D	0.3478
v7_324		C	c.521C>G	p.Pro174Arg	P174R	Pro172Arg	NM_001100.4:c.521C>G(p.Pro174Arg)	Failed / Not genotyped	ACTA1			View	Myopathy;?Myopathy;Nemaline myopathy 3	Autosomal dominant;Autosomal recessive	coding	coding	missense	AD/AR	Uncertain significance			None					D	0.999	1.0	0.8783000000000001	None	None	4.259		0	0	0	0	0	0				67	32		0.5076	D	0.4914
v7_325		C	c.517C>A	p.Leu173Met	L173M	Leu171Met	NM_001100.4:c.517C>A(p.Leu173Met)	Failed / Not genotyped	ACTA1			View	Myopathy;?Myopathy;Nemaline myopathy 3	Autosomal dominant;Autosomal recessive	coding	coding	missense	AD/AR	Uncertain significance			None					D	0.161	0.005	0.7996000000000001	None	None	3.285		0	0	0	0	0	0				63	24.7		0.3183	D	0.2195
v7_326		C	c.516G>C	p.Ala172_Leu173=	A172_L173=	Ala170_Leu171=	NM_001100.4:c.516G>C(p.Ala172=)	Failed / Not genotyped	ACTA1			View	Myopathy;?Myopathy;Nemaline myopathy 3	Autosomal dominant;Autosomal recessive	coding	coding	synonymous	AD/AR				None									None	None	2.246		0	0	0	0	0	0				62	12.63
v7_327		C	c.515C>T	p.Ala172Val	A172V	Ala170Val	NM_001100.4:c.515C>T(p.Ala172Val)	Failed / Not genotyped	ACTA1			View	Myopathy;?Myopathy;Nemaline myopathy 3	Autosomal dominant;Autosomal recessive	coding	coding	missense	AD/AR	Uncertain significance			None					D	0.259	0.563	0.7496000000000002	None	None	5.261		0	0	0	0	0	0				61	26.1		0.3499	D	0.2649
v7_328		L, H	c.515C>G	p.Ala172Gly	A172G	Ala170Gly	NM_001100.4:c.515C>G(p.Ala172Gly)	Failed / Not genotyped	ACTA1			View	Myopathy;?Myopathy;Nemaline myopathy 3	Autosomal dominant;Autosomal recessive	coding	coding	missense	AD/AR				None					D	0.318	0.075	0.7191000000000001	None	None	5.26		0	0	0	0	0	0				61	26.1		0.5171	D	0.505
v7_329		L, H, C	c.515C>A	p.Ala172Glu	A172E	Ala170Glu	NM_001100.4:c.515C>A(p.Ala172Glu)	Failed / Not genotyped	ACTA1			View	Myopathy;?Myopathy;Nemaline myopathy 3	Autosomal dominant;Autosomal recessive	coding	coding	missense	AD/AR	Pathogenic			None					D	0.934	0.962	0.7798	None	None	5.261		0	0	0	0	0	0				61	32		0.5405	D	0.5386
v7_330		C	c.509G>A	p.Gly170Asp	G170D	Gly168Asp	NM_001100.4:c.509G>A(p.Gly170Asp)	Failed / Not genotyped	ACTA1			View	Myopathy;?Myopathy;Nemaline myopathy 3	Autosomal dominant;Autosomal recessive	coding	coding	missense	AD/AR	Pathogenic			None					D	0.998	0.999	0.8575	None	None	4.259		0	0	0	0	0	0				55	29.6		0.5492	D	0.5512
v7_331		L	c.506A>G	p.Glu169Gly	E169G	Glu167Gly	NM_001100.4:c.506A>G(p.Glu169Gly)	Failed / Not genotyped	ACTA1			View	Myopathy;?Myopathy;Nemaline myopathy 3	Autosomal dominant;Autosomal recessive	coding	coding	missense	AD/AR				None					D	0.99	0.977	0.7177000000000001	None	None	4.257		0	0	0	0	0	0				52	33		0.5624	D	0.5701
v7_332		H	c.505G>A	p.Glu169Lys	E169K	Glu167Lys	NM_001100.4:c.505G>A(p.Glu169Lys)	Failed / Not genotyped	ACTA1			View	Myopathy;?Myopathy;Nemaline myopathy 3	Autosomal dominant;Autosomal recessive	coding	coding	missense	AD/AR				None					D	0.977	0.906	0.8208000000000001	None	None	4.257		0	0	0	0	0	0				51	32		0.5709	D	0.5822
v7_333		C	c.494del	p.Val165fs	V165fs	Val163fs	NM_001100.4:c.494del(p.Val165GlyfsTer27)	Failed / Not genotyped	ACTA1			View	Myopathy;?Myopathy;Nemaline myopathy 3	Autosomal dominant;Autosomal recessive	NMD,coding	NMD,coding	frameshift	AD/AR	Pathogenic			None									None	None	5.26		0	0	0	0	0	0				40
v7_334		L, H, C	c.493G>T	p.Val165Leu	V165L	Val163Leu	NM_001100.4:c.493G>T(p.Val165Leu)	Failed / Not genotyped	ACTA1			View	Myopathy;?Myopathy;Nemaline myopathy 3	Autosomal dominant;Autosomal recessive	coding	coding	missense	AD/AR	Pathogenic			None					D	0.936	0.616	0.7828	None	None	5.264		0	0	0	0	0	0				39	29.2		0.5526	D	0.556
v7_335		L, H, C	c.493G>C	p.Val165Leu	V165L	Val163Leu	NM_001100.4:c.493G>C(p.Val165Leu)	Failed / Not genotyped	ACTA1			View	Myopathy;?Myopathy;Nemaline myopathy 3	Autosomal dominant;Autosomal recessive	coding	coding	missense	AD/AR	Pathogenic			None					D	0.936	0.616	0.7828	None	None	5.268		0	0	0	0	0	0				39	28.5		0.5526	D	0.556
v7_336		L, H, C	c.493G>A	p.Val165Met	V165M	Val163Met	NM_001100.4:c.493G>A(p.Val165Met)	Failed / Not genotyped	ACTA1			View	Myopathy;?Myopathy;Nemaline myopathy 3	Autosomal dominant;Autosomal recessive	coding	coding	missense	AD/AR	Pathogenic			None					D	0.995	0.998	0.8072	None	None	5.267		0	0	0	0	0	0				39	29.8		0.5726	D	0.5847
v7_337		C	c.491A>G	p.Asn164Ser	N164S	Asn162Ser	NM_001100.4:c.491A>G(p.Asn164Ser)	Failed / Not genotyped	ACTA1			View	Myopathy;?Myopathy;Nemaline myopathy 3	Autosomal dominant;Autosomal recessive	coding	coding	missense	AD/AR				None					D	0.008	0.0	0.6673000000000001	None	None	3.263		0	0	0	0	0	0				37	23.5		0.1075	D	-0.08335
v7_338		C	c.489C>A	p.His163Gln	H163Q	His161Gln	NM_001100.4:c.489C>A(p.His163Gln)	Failed / Not genotyped	ACTA1			View	Myopathy;?Myopathy;Nemaline myopathy 3	Autosomal dominant;Autosomal recessive	coding	coding	missense	AD/AR	Pathogenic			None					D	0.989	0.962	0.808	None	None	4.259		0	0	0	0	0	0				35	29		0.2763	D	0.1591
v7_339		L	c.487C>T	p.His163Tyr	H163Y	His161Tyr	NM_001100.4:c.487C>T(p.His163Tyr)	Failed / Not genotyped	ACTA1			View	Myopathy;?Myopathy;Nemaline myopathy 3	Autosomal dominant;Autosomal recessive	coding	coding	missense	AD/AR				None					D	0.985	0.934	0.8263	None	None	4.259		0	0	0	0	0	0				33	32		0.2847	D	0.1712
v7_340		L, H	c.487C>G	p.His163Asp	H163D	His161Asp	NM_001100.4:c.487C>G(p.His163Asp)	Failed / Not genotyped	ACTA1			View	Myopathy;?Myopathy;Nemaline myopathy 3	Autosomal dominant;Autosomal recessive	coding	coding	missense	AD/AR				None					D	0.993	0.949	0.8219000000000001	None	None	4.259		0	0	0	0	0	0				33	32		0.559	D	0.5653
v7_341		C	c.480C>A	p.Gly160=	G160=	Gly158=	NM_001100.4:c.480C>A(p.Gly160=)	Failed / Not genotyped	ACTA1			View	Myopathy;?Myopathy;Nemaline myopathy 3	Autosomal dominant;Autosomal recessive	coding	coding	synonymous	AD/AR	Uncertain significance			None					D				None	None	2.246		0	0	0	0	0	0				26	9.033		-0.2698	T	-0.6254
v7_342		L, H	c.478G>T	p.Gly160Cys	G160C	Gly158Cys	NM_001100.4:c.478G>T(p.Gly160Cys)	Failed / Not genotyped	ACTA1			View	Myopathy;?Myopathy;Nemaline myopathy 3	Autosomal dominant;Autosomal recessive	coding	coding	missense	AD/AR				None					D	1.0,None	1.0,None	0.8234	None	None	4.257		0	0	0	0	0	0				24	32		0.5759	D	0.5894
v7_343		L, H, C	c.478G>A	p.Gly160Ser	G160S	Gly158Ser	NM_001100.4:c.478G>A(p.Gly160Ser)	Failed / Not genotyped	ACTA1			View	Myopathy;?Myopathy;Nemaline myopathy 3	Autosomal dominant;Autosomal recessive	coding	coding	missense	AD/AR	Conflicting			None					D	0.999,None	1.0,None	0.785	None	None	4.258		0	0	0	0	0	0				24	32		0.3971	D	0.3326
v7_344		C	c.461_478del	p.Val154_Asp159del	V154_D159del	Val152_Asp157del	NM_001100.4:c.461_478del(p.Val154_Asp159del)	Failed / Not genotyped	ACTA1			View	Myopathy;?Myopathy;Nemaline myopathy 3	Autosomal dominant;Autosomal recessive	coding,splicing	coding,splicing	in frame	AD/AR	Uncertain significance			None									None	None	4.257		0	0	0	0	0	0				7
v7_345		H	c.472G>A	p.Gly158Ser	G158S	Gly156Ser	NM_001100.4:c.472G>A(p.Gly158Ser)	Failed / Not genotyped	ACTA1			View	Myopathy;?Myopathy;Nemaline myopathy 3	Autosomal dominant;Autosomal recessive	coding	coding	missense	AD/AR				None					D	0.999,None	1.0,None	0.8649000000000001	None	None	4.257		0	0	0	0	0	0				18	29.6		0.5748	D	0.5879
v7_346		H	c.468C>A	p.Asp156Glu	D156E	Asp154Glu	NM_001100.4:c.468C>A(p.Asp156Glu)	Failed / Not genotyped	ACTA1			View	Myopathy;?Myopathy;Nemaline myopathy 3	Autosomal dominant;Autosomal recessive	coding	coding	missense	AD/AR				None					D	0.983,None	0.926,None	0.8610000000000001	None	None	4.259		0	0	0	0	0	0				14	25.8		0.5098	D	0.4945
v7_347		H	c.466G>C	p.Asp156His	D156H	Asp154His	NM_001100.4:c.466G>C(p.Asp156His)	Failed / Not genotyped	ACTA1			View	Myopathy;?Myopathy;Nemaline myopathy 3	Autosomal dominant;Autosomal recessive	coding	coding	missense	AD/AR				None					D	0.999,None	1.0,None	0.8848000000000001	None	None	4.259		0	0	0	0	0	0				12	32		0.5754	D	0.5887
v7_348		L, H	c.466G>A	p.Asp156Asn	D156N	Asp154Asn	NM_001100.4:c.466G>A(p.Asp156Asn)	Failed / Not genotyped	ACTA1			View	Myopathy;?Myopathy;Nemaline myopathy 3	Autosomal dominant;Autosomal recessive	coding	coding	missense	AD/AR				None					D	0.996,None	0.992,None	0.8744000000000001	None	None	4.258		0	0	0	0	0	0				12	31		0.2458	D	0.1152
v7_349		C	c.462G>T	p.Val154=	V154=	Val152=	NM_001100.4:c.462G>T(p.Val154=)	Failed / Not genotyped	ACTA1			View	Myopathy;?Myopathy;Nemaline myopathy 3	Autosomal dominant;Autosomal recessive	coding,splicing	coding,splicing	synonymous	AD/AR	Likely Benign			None	2.43325e-05								None	None	2.244		0	0	0	0	0	0				8	13.02
v7_350		C	c.461T>C	p.Val154Ala	V154A	Val152Ala	NM_001100.4:c.461T>C(p.Val154Ala)	Failed / Not genotyped	ACTA1			View	Myopathy;?Myopathy;Nemaline myopathy 3	Autosomal dominant;Autosomal recessive	coding,splicing	coding,splicing	missense	AD/AR	Pathogenic			None					D	0.988,None	0.903,None	0.8827000000000002	None	None	5.26		0	0	0	0	0	0				7	31		0.5423	D	0.5412
v7_351		H, C	c.460G>T	p.Val154Leu	V154L	Val152Leu	NM_001100.4:c.460G>T(p.Val154Leu)	Failed / Not genotyped	ACTA1			View	Myopathy;?Myopathy;Nemaline myopathy 3	Autosomal dominant;Autosomal recessive	coding,splicing	coding,splicing	missense	AD/AR	Uncertain significance			None	6.63649e-06				D	0.936,None	0.616,None	0.8756000000000002	None	None	5.263		0	0	0	0	0	0				6	30		0.493	D	0.4703
v7_352		L, H, C	c.460G>C	p.Val154Leu	V154L	Val152Leu	NM_001100.4:c.460G>C(p.Val154Leu)	Failed / Not genotyped	ACTA1			View	Myopathy;?Myopathy;Nemaline myopathy 3	Autosomal dominant;Autosomal recessive	coding,splicing	coding,splicing	missense	AD/AR	Likely Pathogenic			None					D	0.936,None	0.616,None	0.8756000000000002	None	None	5.262		0	0	0	0	0	0				6	27.7		0.493	D	0.4703
v7_353		C	c.459C>A	p.Ile153=	I153=	Ile151=	NM_001100.4:c.459C>A(p.Ile153=)	Failed / Not genotyped	ACTA1			View	Myopathy;?Myopathy;Nemaline myopathy 3	Autosomal dominant;Autosomal recessive	coding,splicing	coding,splicing	synonymous	AD/AR	Likely Benign			None	6.60258e-06								None	None	2.244		0	0	0	0	0	0				5	15.45
v7_354		L, H	c.455G>C	p.Gly152Ala	G152A	Gly150Ala	NM_001100.4:c.455G>C(p.Gly152Ala)	Failed / Not genotyped	ACTA1			View	Myopathy;?Myopathy;Nemaline myopathy 3	Autosomal dominant;Autosomal recessive	coding,splicing,splicing-ACMG	coding,splicing,splicing-ACMG	missense	AD/AR				None					D	0.996,None	0.998,None	0.8882000000000001	None	None	5.262		0	0	0	0	0	0		0.966	0.846	1	32		0.5471	D	0.548
v7_355		L, H	c.455-1G>A	p.?	?	?	NM_001100.4:c.455-1G>A	Failed / Not genotyped	ACTA1			View	Myopathy;?Myopathy;Nemaline myopathy 3	Autosomal dominant;Autosomal recessive	intronic,splicing,splicing-ACMG	intronic,splicing,splicing-ACMG		AD/AR				None					D				None	None	4.259		0	0	0	0	0	0		1	0.922	1	34		0.5972	D	0.62
v7_356		C	c.455-2A>T	p.?	?	?	NM_001100.4:c.455-2A>T	Failed / Not genotyped	ACTA1			View	Myopathy;?Myopathy;Nemaline myopathy 3	Autosomal dominant;Autosomal recessive	intronic,splicing,splicing-ACMG	intronic,splicing,splicing-ACMG		AD/AR	Likely Pathogenic			None					D				None	None	5.261		0	0	0	0	0	0		1	0.868	2	34		0.5972	D	0.62
v7_357		C	c.455-2A>G	p.?	?	?	NM_001100.4:c.455-2A>G	Failed / Not genotyped	ACTA1			View	Myopathy;?Myopathy;Nemaline myopathy 3	Autosomal dominant;Autosomal recessive	intronic,splicing,splicing-ACMG	intronic,splicing,splicing-ACMG		AD/AR	Likely Pathogenic			None					D				None	None	5.261		0	0	0	0	0	0		1	0.876	2	34		0.5972	D	0.62
v7_358		C	c.455-7C>A	p.?	?	?	NM_001100.4:c.455-7C>A	Failed / Not genotyped	ACTA1			View	Myopathy;?Myopathy;Nemaline myopathy 3	Autosomal dominant;Autosomal recessive	intronic,splicing	intronic,splicing		AD/AR				None	8.23025e-06								None	None	3.285		0	0	0	0	0	0		0.9987	0.656	7	19.25
v7_359		C	c.455-8G>A	p.?	?	?	NM_001100.4:c.455-8G>A	Failed / Not genotyped	ACTA1			View	Myopathy;?Myopathy;Nemaline myopathy 3	Autosomal dominant;Autosomal recessive	intronic,splicing	intronic,splicing		AD/AR	Uncertain significance			None	4.12674e-06								None	None	2.247		0	0	0	0	0	0		0.001649	0.218	8	6.994
v7_360		C	c.455-9C>G	p.?	?	?	NM_001100.4:c.455-9C>G	Failed / Not genotyped	ACTA1			View	Myopathy;?Myopathy;Nemaline myopathy 3	Autosomal dominant;Autosomal recessive	intronic,splicing	intronic,splicing		AD/AR	Uncertain significance			None	8.24117e-06								None	None	2.247		0	0	0	0	0	0		0.01605	0.13	9	6.595
v7_361		L, C	c.455-53A>C	p.=	=	=	NM_001100.4:c.455-53A>C	Failed / Not genotyped	ACTA1			View	Myopathy;?Myopathy;Nemaline myopathy 3	Autosomal dominant;Autosomal recessive	intronic	intronic		AD/AR	Benign			None	0.998439								None	None	1.239		0	0	0	0	0	0				53	3.256
v7_362		L	c.454+30_454+59CCCGCC[3_5]	p.=	=	=	NM_001100.4:c.454+54_454+59dup	Failed / Not genotyped	ACTA1			View	Myopathy;?Myopathy;Nemaline myopathy 3	Autosomal dominant;Autosomal recessive	intronic	intronic		AD/AR				None	0.298201								None	None	2.249		10	42	0	0	0	0				60
v7_363		C	c.454+51G>C	p.?	?	?	NM_001100.4:c.454+51G>C	Failed / Not genotyped	ACTA1			View	Myopathy;?Myopathy;Nemaline myopathy 3	Autosomal dominant;Autosomal recessive	intronic	intronic		AD/AR	Likely Benign			None	0.0294872								None	None	1.236		0	0	0	0	0	0				51	0.09
v7_364		C	c.454+45G>C	p.?	?	?	NM_001100.4:c.454+45G>C	Failed / Not genotyped	ACTA1			View	Myopathy;?Myopathy;Nemaline myopathy 3	Autosomal dominant;Autosomal recessive	intronic	intronic		AD/AR	Likely Benign			None	0.0130517								None	None	1.236		0	0	0	0	0	0				45	0.756
v7_365		C	c.454+36C>T	p.?	?	?	NM_001100.4:c.454+36C>T	Failed / Not genotyped	ACTA1			View	Myopathy;?Myopathy;Nemaline myopathy 3	Autosomal dominant;Autosomal recessive	intronic	intronic		AD/AR	Likely Benign			None	0.00102815								None	None	1.236		0	4	0	0	0	0				36	5.728
v7_366	VarSome needed	L	c.454+54_454+59dup	p.=	=	=	MISSING?
v7_367		C	c.454+18C>G	p.?	?	?	NM_001100.4:c.454+18C>G	Failed / Not genotyped	ACTA1			View	Myopathy;?Myopathy;Nemaline myopathy 3	Autosomal dominant;Autosomal recessive	intronic	intronic		AD/AR				None	6.59361e-06								None	None	2.246		0	0	0	0	0	0				18	4.894
v7_368		C	c.454+15C>T	p.?	?	?	NM_001100.4:c.454+15C>T	Failed / Not genotyped	ACTA1			View	Myopathy;?Myopathy;Nemaline myopathy 3	Autosomal dominant;Autosomal recessive	intronic	intronic		AD/AR	Likely Benign			None	0.000251969								None	None	1.234		0	0	0	0	0	0				15	1.632
v7_369		C	c.454+15C>A	p.?	?	?	NM_001100.4:c.454+15C>A	Failed / Not genotyped	ACTA1			View	Myopathy;?Myopathy;Nemaline myopathy 3	Autosomal dominant;Autosomal recessive	intronic	intronic		AD/AR	Likely Benign			None	0.000136661								None	None	1.24		0	0	0	0	0	0				15	1.327
v7_370		C	c.454+14del	p.?	?	?	NM_001100.4:c.454+14del	Failed / Not genotyped	ACTA1			View	Myopathy;?Myopathy;Nemaline myopathy 3	Autosomal dominant;Autosomal recessive	intronic	intronic		AD/AR				None									None	None	2.249		0	0	0	0	0	0				14
v7_371		C	c.454+11G>A	p.?	?	?	NM_001100.4:c.454+11G>A	Failed / Not genotyped	ACTA1			View	Myopathy;?Myopathy;Nemaline myopathy 3	Autosomal dominant;Autosomal recessive	intronic	intronic		AD/AR	Likely Benign			None	5.893e-05								None	None	1.234		0	1	0	0	0	0				11	6.071
v7_372		C	c.454+10C>A	p.?	?	?	NM_001100.4:c.454+10C>A	Failed / Not genotyped	ACTA1			View	Myopathy;?Myopathy;Nemaline myopathy 3	Autosomal dominant;Autosomal recessive	intronic,splicing	intronic,splicing		AD/AR	Likely Benign			None	2.63647e-05								None	None	2.244		0	0	0	0	0	0				10	1.807
v7_373		C	c.454+3G>T	p.?	?	?	NM_001100.4:c.454+3G>T	Failed / Not genotyped	ACTA1			View	Myopathy;?Myopathy;Nemaline myopathy 3	Autosomal dominant;Autosomal recessive	intronic,splicing	intronic,splicing		AD/AR	Conflicting			None	4.48954e-05								None	None	2.247		0	2	0	0	0	0		0.6445	0.462	3	16.65
v7_374		C	c.453C>T	p.Thr151=	T151=	Thr149=	NM_001100.4:c.453C>T(p.Thr151=)	Failed / Not genotyped	ACTA1			View	Myopathy;?Myopathy;Nemaline myopathy 3	Autosomal dominant;Autosomal recessive	coding,splicing,splicing-ACMG	coding,splicing,splicing-ACMG	synonymous	AD/AR	Uncertain significance			None	4.05578e-06								None	None	2.247		0	0	0	0	0	0		0.000279	0.062	2	14.67
v7_375		C	c.453C>G	p.Thr151=	T151=	Thr149=	NM_001100.4:c.453C>G(p.Thr151=)	Failed / Not genotyped	ACTA1			View	Myopathy;?Myopathy;Nemaline myopathy 3	Autosomal dominant;Autosomal recessive	coding,splicing,splicing-ACMG	coding,splicing,splicing-ACMG	synonymous	AD/AR	Conflicting			None	4.05578e-05								None	None	2.247		0	0	0	0	0	0		0.0004075	0.03	2	13.81
v7_376		L, C	c.453C>A	p.Thr151=	T151=	Thr149=	NM_001100.4:c.453C>A(p.Thr151=)	Failed / Not genotyped	ACTA1			View	Myopathy;?Myopathy;Nemaline myopathy 3	Autosomal dominant;Autosomal recessive	coding,splicing,splicing-ACMG	coding,splicing,splicing-ACMG	synonymous	AD/AR	Likely Benign			None	0.00242535								None	None	1.23		0	2	0	0	0	0		0.0002233	0.106	2	13.24
v7_377		C	c.452C>A	p.Thr151Asn	T151N	Thr149Asn	NM_001100.4:c.452C>A(p.Thr151Asn)	Failed / Not genotyped	ACTA1			View	Myopathy;?Myopathy;Nemaline myopathy 3	Autosomal dominant;Autosomal recessive	coding,splicing	coding,splicing	missense	AD/AR	Uncertain significance			None					D	0.41,None	0.052,None	0.8804000000000001	None	None	4.257		0	0	0	0	0	0		0.824	0.72	3	27.8		0.2897	D	0.1784
v7_378		L, H	c.449C>T	p.Thr150Ile	T150I	Thr148Ile	NM_001100.4:c.449C>T(p.Thr150Ile)	Failed / Not genotyped	ACTA1			View	Myopathy;?Myopathy;Nemaline myopathy 3	Autosomal dominant;Autosomal recessive	coding,splicing	coding,splicing	missense	AD/AR				None					D	0.388,None	0.221,None	0.8905000000000001	None	None	5.261		0	0	0	0	0	0				6	25.4		0.5806	D	0.5962
v7_379		L, H, C	c.449C>G	p.Thr150Ser	T150S	Thr148Ser	NM_001100.4:c.449C>G(p.Thr150Ser)	Failed / Not genotyped	ACTA1			View	Myopathy;?Myopathy;Nemaline myopathy 3	Autosomal dominant;Autosomal recessive	coding,splicing	coding,splicing	missense	AD/AR	Pathogenic			None					D	0.016,None	0.001,None	0.8447000000000001	None	None	5.265		0	0	0	0	0	0				6	24.5		0.5207	D	0.5102
v7_380		L, H	c.449C>A	p.Thr150Asn	T150N	Thr148Asn	NM_001100.4:c.449C>A(p.Thr150Asn)	Failed / Not genotyped	ACTA1			View	Myopathy;?Myopathy;Nemaline myopathy 3	Autosomal dominant;Autosomal recessive	coding,splicing	coding,splicing	missense	AD/AR				None					D	0.086,None	0.008,None	0.8732000000000001	None	None	5.262		0	0	0	0	0	0				6	24.6		0.2795	D	0.1638
v7_381		C	c.448A>T	p.Thr150Ser	T150S	Thr148Ser	NM_001100.4:c.448A>T(p.Thr150Ser)	Failed / Not genotyped	ACTA1			View	Myopathy;?Myopathy;Nemaline myopathy 3	Autosomal dominant;Autosomal recessive	coding,splicing	coding,splicing	missense	AD/AR	Likely Pathogenic			None					D	0.016,None	0.001,None	0.8447000000000001	None	None	5.265		0	0	0	0	0	0				7	24.5		0.5179	D	0.5062
v7_382		L, H	c.448A>G	P.Thr150Ala	P.T150A	Thr148Ala	NM_001100.4:c.448A>G(p.Thr150Ala)	Failed / Not genotyped	ACTA1			View	Myopathy;?Myopathy;Nemaline myopathy 3	Autosomal dominant;Autosomal recessive	coding,splicing	coding,splicing	missense	AD/AR				None					D	0.016,None	0.001,None	0.8371000000000001	None	None	5.261		0	0	0	0	0	0				7	25.1		0.4871	D	0.4619
v7_383		L, H, C	c.446G>A	p.Arg149Lys	R149K	Arg147Lys	NM_001100.4:c.446G>A(p.Arg149Lys)	Failed / Not genotyped	ACTA1			View	Myopathy;?Myopathy;Nemaline myopathy 3	Autosomal dominant;Autosomal recessive	coding,splicing	coding,splicing	missense	AD/AR	Uncertain significance			None					D	0.02,None	0.002,None	0.9087000000000001	None	None	4.257		0	0	0	0	0	0				9	24.5		0.5461	D	0.5466
v7_384		L, H	c.443G>T	p.Gly148Val	G148V	Gly146Val	NM_001100.4:c.443G>T(p.Gly148Val)	Failed / Not genotyped	ACTA1			View	Myopathy;?Myopathy;Nemaline myopathy 3	Autosomal dominant;Autosomal recessive	coding	coding	missense	AD/AR				None					D	0.538,None	0.345,None	0.9035	None	None	5.261		0	0	0	0	0	0				12	27.3		0.5819	D	0.5981
v7_385		L, H	c.437_442dupCCTCCG	p.Ala146_Ser147dup	A146_S147dup	Ala144_Ser145dup	NM_001100.4:c.437_442dup(p.Ala146_Ser147dup)	Failed / Not genotyped	ACTA1			View	Myopathy;?Myopathy;Nemaline myopathy 3	Autosomal dominant;Autosomal recessive	coding	coding	in frame	AD/AR				None									None	None	5.261		0	0	0	0	0	0				13
v7_386		L, H	c.443G>A	p.Gly148Asp	G148D	Gly146Asp	NM_001100.4:c.443G>A(p.Gly148Asp)	Failed / Not genotyped	ACTA1			View	Myopathy;?Myopathy;Nemaline myopathy 3	Autosomal dominant;Autosomal recessive	coding	coding	missense	AD/AR				None					D	0.581,None	0.282,None	0.9334	None	None	5.264		0	0	0	0	0	0				12	27.6		0.5816	D	0.5977
v7_387		H, C	c.442G>C	p.Gly148Arg	G148R	Gly146Arg	NM_001100.4:c.442G>C(p.Gly148Arg)	Failed / Not genotyped	ACTA1			View	Myopathy;?Myopathy;Nemaline myopathy 3	Autosomal dominant;Autosomal recessive	coding	coding	missense	AD/AR	Conflicting			None					D	0.863,None	0.728,None	0.9297000000000001	None	None	5.262		0	0	0	0	0	0				13	29.9		0.5834	D	0.6002
v7_388		L, H, C	c.442G>A	p.Gly148Ser	G148S	Gly146Ser	NM_001100.4:c.442G>A(p.Gly148Ser)	Failed / Not genotyped	ACTA1			View	Myopathy;?Myopathy;Nemaline myopathy 3	Autosomal dominant;Autosomal recessive	coding	coding	missense	AD/AR	Likely Pathogenic			None					D	0.249,None	0.129,None	0.8981000000000001	None	None	5.263		0	0	0	0	0	0				13	25.1		0.5762	D	0.5899
v7_389		C	c.441C>T	p.Ser147=	S147=	Ser145=	NM_001100.4:c.441C>T(p.Ser147=)	Failed / Not genotyped	ACTA1			View	Myopathy;?Myopathy;Nemaline myopathy 3	Autosomal dominant;Autosomal recessive	coding	coding	synonymous	AD/AR	Likely Benign			None	4.01258e-06								None	None	2.244		0	0	0	0	0	0				14	7.528
v7_390		L, H	c.440C>T	p.Ser147Phe	S147F	Ser145Phe	NM_001100.4:c.440C>T(p.Ser147Phe)	Failed / Not genotyped	ACTA1			View	Myopathy;?Myopathy;Nemaline myopathy 3	Autosomal dominant;Autosomal recessive	coding	coding	missense	AD/AR				None			None,0.0	[None, 'D']	D	0.785,None	0.667,None	0.8585	None	None	4.257		0	0	0	0	0	0				15	32		0.5874	D	0.606
v7_391		L, H	c.440C>A	p.Ser147Tyr	S147Y	Ser145Tyr	NM_001100.4:c.440C>A(p.Ser147Tyr)	Failed / Not genotyped	ACTA1			View	Myopathy;?Myopathy;Nemaline myopathy 3	Autosomal dominant;Autosomal recessive	coding	coding	missense	AD/AR				None			None,0.0	[None, 'D']	D	0.785,None	0.667,None	0.8706000000000002	None	None	4.257		0	0	0	0	0	0				15	31		0.5821	D	0.5983
v7_392		H, C	c.437C>T	p.Ala146Val	A146V	Ala144Val	NM_001100.4:c.437C>T(p.Ala146Val)	Failed / Not genotyped	ACTA1			View	Myopathy;?Myopathy;Nemaline myopathy 3	Autosomal dominant;Autosomal recessive	coding	coding	missense	AD/AR	Uncertain significance			None					D	0.099,None	0.056,None	0.8319000000000001	None	None	4.257		0	0	0	0	0	0				18	25.9		0.5832	D	0.6
v7_393		L, H, C	c.436del	p.Ala146Profs*46	A146Pfs*46	Ala144Profs*46	NM_001100.4:c.436del(p.Ala146ProfsTer46)	Failed / Not genotyped	ACTA1			View	Myopathy;?Myopathy;Nemaline myopathy 3	Autosomal dominant;Autosomal recessive	NMD,coding	NMD,coding	frameshift	AD/AR	Pathogenic			None	4.00481e-06								None	None	5.263		0	0	0	0	0	0				19
v7_394		C	c.435C>T	p.Tyr145=	Y145=	Tyr143=	NM_001100.4:c.435C>T(p.Tyr145=)	Failed / Not genotyped	ACTA1			View	Myopathy;?Myopathy;Nemaline myopathy 3	Autosomal dominant;Autosomal recessive	coding	coding	synonymous	AD/AR	Conflicting			None	8.00096e-06								None	None	2.246		0	0	0	0	0	0				20	8.031
v7_395		L, H	c.435C>G	p.Tyr145*	Y145*	Tyr143*	NM_001100.4:c.435C>G(p.Tyr145Ter)	Failed / Not genotyped	ACTA1			View	Myopathy;?Myopathy;Nemaline myopathy 3	Autosomal dominant;Autosomal recessive	NMD,coding	NMD,coding	nonsense	AD/AR				None					A,D				None	None	4.259		0	0	0	0	0	0				20	36		0.5972	D	0.62
v7_396		C	c.435C>A	p.Tyr145Ter	Y145*	Tyr143Ter	NM_001100.4:c.435C>A(p.Tyr145Ter)	Failed / Not genotyped	ACTA1			View	Myopathy;?Myopathy;Nemaline myopathy 3	Autosomal dominant;Autosomal recessive	NMD,coding	NMD,coding	nonsense	AD/AR	Likely Pathogenic			None	8.00096e-06				A,D				None	None	5.263		0	0	0	0	0	0				20	36		0.5972	D	0.62
v7_397		C	c.434A>T	p.Tyr145Phe	Y145F	Tyr143Phe	NM_001100.4:c.434A>T(p.Tyr145Phe)	Failed / Not genotyped	ACTA1			View	Myopathy;?Myopathy;Nemaline myopathy 3	Autosomal dominant;Autosomal recessive	coding	coding	missense	AD/AR				None					D	0.031,None	0.001,None	0.8398000000000001	None	None	4.257		0	0	0	0	0	0				21	24.5		0.207	D	0.05961
v7_398		C	c.431T>C	p.Leu144Pro	L144P	Leu142Pro	NM_001100.4:c.431T>C(p.Leu144Pro)	Failed / Not genotyped	ACTA1			View	Myopathy;?Myopathy;Nemaline myopathy 3	Autosomal dominant;Autosomal recessive	coding	coding	missense	AD/AR				None					D	0.982,None	0.98,None	0.8859000000000001	None	None	5.261		0	0	0	0	0	0				24	32		0.59	D	0.6097
v7_399		L, H, C	c.430C>T	p.Leu144Phe	L144F	Leu142Phe	NM_001100.4:c.430C>T(p.Leu144Phe)	Failed / Not genotyped	ACTA1			View	Myopathy;?Myopathy;Nemaline myopathy 3	Autosomal dominant;Autosomal recessive	coding	coding	missense	AD/AR	Pathogenic			None					D	0.513,None	0.241,None	0.8260000000000001	None	None	5.261		0	0	0	0	0	0				25	28.1		0.5854	D	0.6031
v7_400		C	c.427T>C	p.Ser143Pro	S143P	Ser141Pro	NM_001100.4:c.427T>C(p.Ser143Pro)	Failed / Not genotyped	ACTA1			View	Myopathy;?Myopathy;Nemaline myopathy 3	Autosomal dominant;Autosomal recessive	coding	coding	missense	AD/AR	Pathogenic			None					D	0.352,None	0.232,None	0.8460000000000001	None	None	5.261		0	0	0	0	0	0				28	25.7		0.5853	D	0.603
v7_401		C	c.425T>G	p.Leu142Arg	L142R	Leu140Arg	NM_001100.4:c.425T>G(p.Leu142Arg)	Failed / Not genotyped	ACTA1			View	Myopathy;?Myopathy;Nemaline myopathy 3	Autosomal dominant;Autosomal recessive	coding	coding	missense	AD/AR	Uncertain significance			None					D	1.0,None	1.0,None	0.8739000000000001	None	None	5.261		0	0	0	0	0	0				30	31		0.5822	D	0.5985
v7_402		L, H, C	c.425T>C	p.Leu142Pro	L142P	Leu140Pro	NM_001100.4:c.425T>C(p.Leu142Pro)	Failed / Not genotyped	ACTA1			View	Myopathy;?Myopathy;Nemaline myopathy 3	Autosomal dominant;Autosomal recessive	coding	coding	missense	AD/AR	Uncertain significance			None					D	1.0,None	1.0,None	0.8809000000000001	None	None	5.26		0	0	0	0	0	0				30	32		0.5829	D	0.5995
v7_403		C	c.423G>A	p.Val141=	V141=	Val139=	NM_001100.4:c.423G>A(p.Val141=)	Failed / Not genotyped	ACTA1			View	Myopathy;?Myopathy;Nemaline myopathy 3	Autosomal dominant;Autosomal recessive	coding	coding	synonymous	AD/AR	Likely Benign			None	1.9954e-05								None	None	2.244		0	1	0	0	0	0				32	12.56
v7_404		L, H	c.422T>C	p.Val141Ala	V141A	Val139Ala	NM_001100.4:c.422T>C(p.Val141Ala)	Failed / Not genotyped	ACTA1			View	Myopathy;?Myopathy;Nemaline myopathy 3	Autosomal dominant;Autosomal recessive	coding	coding	missense	AD/AR				None					D	0.134,None	0.004,None	0.8726000000000002	None	None	4.259		0	0	0	0	0	0				33	24.2		0.5297	D	0.5232
v7_405		C	c.419C>G	p.Ala140Gly	A140G	Ala138Gly	NM_001100.4:c.419C>G(p.Ala140Gly)	Failed / Not genotyped	ACTA1			View	Myopathy;?Myopathy;Nemaline myopathy 3	Autosomal dominant;Autosomal recessive	coding	coding	missense	AD/AR	Pathogenic			None					D	0.13,None	0.004,None	0.8323	None	None	5.263		0	0	0	0	0	0				36	24.4		0.3631	D	0.2838
v7_406		L, H, C	c.419C>A	p.Ala140Asp	A140D	Ala138Asp	NM_001100.4:c.419C>A(p.Ala140Asp)	Failed / Not genotyped	ACTA1			View	Myopathy;?Myopathy;Nemaline myopathy 3	Autosomal dominant;Autosomal recessive	coding	coding	missense	AD/AR	Pathogenic			None					D	0.92,None	0.241,None	0.8874000000000001	None	None	5.267		0	0	0	0	0	0				36	28.3		0.5858	D	0.6037
v7_407		L, H	c.418G>C	p.Ala140Pro	A140P	Ala138Pro	NM_001100.4:c.418G>C(p.Ala140Pro)	Failed / Not genotyped	ACTA1			View	Myopathy;?Myopathy;Nemaline myopathy 3	Autosomal dominant;Autosomal recessive	coding	coding	missense	AD/AR				None					D	0.941,None	0.391,None	0.8712000000000001	None	None	5.264		0	0	0	0	0	0				37	26.7		0.5311	D	0.5251
v7_408		L, H	c.417G>C	p.Gln139His	Q139H	Gln137His	NM_001100.4:c.417G>C(p.Gln139His)	Failed / Not genotyped	ACTA1			View	Myopathy;?Myopathy;Nemaline myopathy 3	Autosomal dominant;Autosomal recessive	coding	coding	missense	AD/AR				None					D	0.626,None	0.479,None	0.8517000000000001	None	None	5.263		0	0	0	0	0	0				38	24.4		0.551	D	0.5537
v7_409		L, H, C	c.414C>G	p.Ile138Met	I138M	Ile136Met	NM_001100.4:c.414C>G(p.Ile138Met)	Failed / Not genotyped	ACTA1			View	Myopathy;?Myopathy;Nemaline myopathy 3	Autosomal dominant;Autosomal recessive	coding	coding	missense	AD/AR	Pathogenic			None					A	0.487,None	0.139,None	0.8095	None	None	5.264		0	0	0	0	0	0				41	22.8		0.4721	D	0.4404
v7_410		L, H	c.413T>C	p.Ile138Thr	I138T	Ile136Thr	NM_001100.4:c.413T>C(p.Ile138Thr)	Failed / Not genotyped	ACTA1			View	Myopathy;?Myopathy;Nemaline myopathy 3	Autosomal dominant;Autosomal recessive	coding	coding	missense	AD/AR				None					D	0.126,None	0.018,None	0.8853000000000001	None	None	5.263		0	0	0	0	0	0				42	24.8		0.5135	D	0.4998
v7_411		C	c.413T>A	p.Ile138Asn	I138N	Ile136Asn	NM_001100.4:c.413T>A(p.Ile138Asn)	Failed / Not genotyped	ACTA1			View	Myopathy;?Myopathy;Nemaline myopathy 3	Autosomal dominant;Autosomal recessive	coding	coding	missense	AD/AR	Likely Pathogenic			None					D	0.134,None	0.03,None	0.8783000000000001	None	None	5.263		0	0	0	0	0	0				42	25.4		0.4273	D	0.376
v7_412		C	c.410C>A	p.Ala137Asp	A137D	Ala135Asp	NM_001100.4:c.410C>A(p.Ala137Asp)	Failed / Not genotyped	ACTA1			View	Myopathy;?Myopathy;Nemaline myopathy 3	Autosomal dominant;Autosomal recessive	coding	coding	missense	AD/AR				None					D	0.975,None	0.876,None	0.9147000000000001	None	None	4.259		0	0	0	0	0	0				45	31		0.561	D	0.568
v7_413		L, H, C	c.407T>C	p.Val136Ala	V136A	Val134Ala	NM_001100.4:c.407T>C(p.Val136Ala)	Failed / Not genotyped	ACTA1			View	Myopathy;?Myopathy;Nemaline myopathy 3	Autosomal dominant;Autosomal recessive	coding	coding	missense	AD/AR				None					D	0.124,None	0.004,None	0.8368000000000001	None	None	4.258		0	0	0	0	0	0				48	24.9		0.5356	D	0.5315
v7_414		C	c.405C>T	p.Tyr135_Val136=	Y135_V136=	Tyr133_Val134=	NM_001100.4:c.405C>T(p.Tyr135=)	Failed / Not genotyped	ACTA1			View	Myopathy;?Myopathy;Nemaline myopathy 3	Autosomal dominant;Autosomal recessive	coding	coding	synonymous	AD/AR				None									None	None	2.246		0	0	0	0	0	0				50	8.119
v7_415		H, C	c.402G>T	p.Met134Ile	M134I	Met132Ile	NM_001100.4:c.402G>T(p.Met134Ile)	Failed / Not genotyped	ACTA1			View	Myopathy;?Myopathy;Nemaline myopathy 3	Autosomal dominant;Autosomal recessive	coding	coding	missense	AD/AR	Pathogenic			None					D	0.051,None	0.004,None	0.8075	None	None	5.263		0	0	0	0	0	0				53	23.7		0.5289	D	0.522
v7_416		L, H, C	c.402G>A	p.Met134Ile	M134I	Met132Ile	NM_001100.4:c.402G>A(p.Met134Ile)	Failed / Not genotyped	ACTA1			View	Myopathy;?Myopathy;Nemaline myopathy 3	Autosomal dominant;Autosomal recessive	coding	coding	missense	AD/AR	Likely Pathogenic			None					D	0.051,None	0.004,None	0.8075	None	None	5.265		0	0	0	0	0	0				53	23.9		0.5289	D	0.522
v7_417		C	c.400del	p.Met134Cysfs*58	M134Cfs*58	Met132Cysfs*58	NM_001100.4:c.400del(p.Met134CysfsTer58)	Failed / Not genotyped	ACTA1			View	Myopathy;?Myopathy;Nemaline myopathy 3	Autosomal dominant;Autosomal recessive	NMD,coding	NMD,coding	frameshift	AD/AR	Pathogenic			None									None	None	5.261		0	0	0	0	0	0				55
v7_418		L, H, C	c.400A>G	p.Met134Val	M134V	Met132Val	NM_001100.4:c.400A>G(p.Met134Val)	Failed / Not genotyped	ACTA1			View	Myopathy;?Myopathy;Nemaline myopathy 3	Autosomal dominant;Autosomal recessive	coding	coding	missense	AD/AR	Pathogenic			None					D	0.032,None	0.002,None	0.7632000000000001	None	None	5.265		0	0	0	0	0	0				55	23.9		0.5158	D	0.5031
v7_419		L, H	c.393del	p.Ala133Profs*59	A133Pfs*59	Ala131Profs*59	NM_001100.4:c.393del(p.Ala133ProfsTer59)	Failed / Not genotyped	ACTA1			View	Myopathy;?Myopathy;Nemaline myopathy 3	Autosomal dominant;Autosomal recessive	NMD,coding	NMD,coding	frameshift	AD/AR				None									None	None	4.259		0	0	0	0	0	0				62
v7_420		C	c.391G>A	p.Val131Met	V131M	Val129Met	NM_001100.4:c.391G>A(p.Val131Met)	Failed / Not genotyped	ACTA1			View	Myopathy;?Myopathy;Nemaline myopathy 3	Autosomal dominant;Autosomal recessive	coding	coding	missense	AD/AR	Uncertain significance			None					D	0.293,None	0.609,None	0.8686000000000001	None	None	3.285		0	0	0	0	0	0				64	24.3		0.4818	D	0.4542
v7_421		C	c.389A>G	p.Asn130Ser	N130S	Asn128Ser	NM_001100.4:c.389A>G(p.Asn130Ser)	Failed / Not genotyped	ACTA1			View	Myopathy;?Myopathy;Nemaline myopathy 3	Autosomal dominant;Autosomal recessive	coding	coding	missense	AD/AR	Uncertain significance			None	1.19412e-05				D	0.911,None	0.787,None	0.6804000000000001	None	None	4.256		0	0	0	0	0	0				66	25		0.01007	T	-0.04116
v7_422		L, H	c.365C>G	p.Thr122Ser	T122S	Thr120Ser	NM_001100.4:c.365C>G(p.Thr122Ser)	Failed / Not genotyped	ACTA1			View	Myopathy;?Myopathy;Nemaline myopathy 3	Autosomal dominant;Autosomal recessive	coding	coding	missense	AD/AR				None					D	0.954,None	0.682,None	0.8231	None	None	4.257		0	0	0	0	0	0				90	28.4		0.5335	D	0.5286
v7_423		L	c.364A>C	p.Thr122Pro	T122P	Thr120Pro	NM_001100.4:c.364A>C(p.Thr122Pro)	Failed / Not genotyped	ACTA1			View	Myopathy;?Myopathy;Nemaline myopathy 3	Autosomal dominant;Autosomal recessive	coding	coding	missense	AD/AR				None					D	0.995,None	0.983,None	0.8063	None	None	4.257		0	0	0	0	0	0				91	32		0.5548	D	0.5591
v7_424		L	c.360G>T	p.Lys120Asn	K120N	Lys118Asn	NM_001100.4:c.360G>T(p.Lys120Asn)	Failed / Not genotyped	ACTA1			View	Myopathy;?Myopathy;Nemaline myopathy 3	Autosomal dominant;Autosomal recessive	coding	coding	missense	AD/AR				None					D	0.993,None	0.987,None	0.8900000000000001	None	None	4.259		0	0	0	0	0	0				95	29.3		0.2084	D	0.06154
v7_425		C	c.359A>T	p.Lys120Met	K120M	Lys118Met	NM_001100.4:c.359A>T(p.Lys120Met)	Failed / Not genotyped	ACTA1			View	Myopathy;?Myopathy;Nemaline myopathy 3	Autosomal dominant;Autosomal recessive	coding	coding	missense	AD/AR	Pathogenic			None					D	0.995,None	0.992,None	0.8546000000000001	None	None	4.259		0	0	0	0	0	0				96	32		0.5204	D	0.5097
v7_426		C	c.358A>C	p.Lys120Gln	K120Q	Lys118Gln	NM_001100.4:c.358A>C(p.Lys120Gln)	Failed / Not genotyped	ACTA1			View	Myopathy;?Myopathy;Nemaline myopathy 3	Autosomal dominant;Autosomal recessive	coding	coding	missense	AD/AR				None					D	0.956,None	0.9,None	0.8665	None	None	4.259		0	0	0	0	0	0				97	31		0.3601	D	0.2795
v7_427		H	c.355G>C	p.Glu119Gln	E119Q	Glu117Gln	NM_001100.4:c.355G>C(p.Glu119Gln)	Failed / Not genotyped	ACTA1			View	Myopathy;?Myopathy;Nemaline myopathy 3	Autosomal dominant;Autosomal recessive	coding	coding	missense	AD/AR				None			None,0.001	[None, 'D']	D	0.994,None	0.993,None	0.7947000000000001	None	None	4.257		0	0	0	0	0	0				100	28.1		0.3909	D	0.3238
v7_428		L, H	c.353G>A	p.Arg118His	R118H	Arg116His	NM_001100.4:c.353G>A(p.Arg118His)	Failed / Not genotyped	ACTA1			View	Myopathy;?Myopathy;Nemaline myopathy 3	Autosomal dominant;Autosomal recessive	coding	coding	missense	AD/AR				None					D	1.0,None	1.0,None	0.8630000000000001	None	None	4.258		0	0	0	0	0	0				102	31		0.5801	D	0.5955
v7_429		H	c.352C>A	p.Arg118Ser	R118S	Arg116Ser	NM_001100.4:c.352C>A(p.Arg118Ser)	Failed / Not genotyped	ACTA1			View	Myopathy;?Myopathy;Nemaline myopathy 3	Autosomal dominant;Autosomal recessive	coding	coding	missense	AD/AR				None					D,N	1.0,None	1.0,None	0.8542000000000001	None	None	4.259		0	0	0	0	0	0				103	28.9		0.5532	D	0.5568
v7_430		L, H, C	c.350A>G	p.Asn117Ser	N117S	Asn115Ser	NM_001100.4:c.350A>G(p.Asn117Ser)	Failed / Not genotyped	ACTA1			View	Myopathy;?Myopathy;Nemaline myopathy 3	Autosomal dominant;Autosomal recessive	coding	coding	missense	AD/AR	Pathogenic			None			None,0.006	[None, 'D']	A	0.975,None	0.921,None	0.7201000000000001	None	None	5.271		0	0	0	0	0	0				105	28.2		0.1522	D	-0.01917
v7_431		L, H	c.350A>C	p.Asn117Thr	N117T	Asn115Thr	NM_001100.4:c.350A>C(p.Asn117Thr)	Failed / Not genotyped	ACTA1			View	Myopathy;?Myopathy;Nemaline myopathy 3	Autosomal dominant;Autosomal recessive	coding	coding	missense	AD/AR				None			None,1.0	[None, 'T']	D,N	0.994,None	0.977,None	0.7526000000000002	None	None	5.26		0	0	0	0	0	0				105	31		0.2516	D	0.1236
v7_432		C	c.350del	p.Asn117fs	N117fs	Asn115fs	NM_001100.4:c.350del(p.Asn117ThrfsTer5)	Failed / Not genotyped	ACTA1			View	Myopathy;?Myopathy;Nemaline myopathy 3	Autosomal dominant;Autosomal recessive	NMD,coding	NMD,coding	frameshift	AD/AR	Likely Pathogenic			None									None	None	5.261		0	0	0	0	0	0				105
v7_433		L, H, C	c.347C>T	p.Ala116Val	A116V	Ala114Val	NM_001100.4:c.347C>T(p.Ala116Val)	Failed / Not genotyped	ACTA1			View	Myopathy;?Myopathy;Nemaline myopathy 3	Autosomal dominant;Autosomal recessive	coding	coding	missense	AD/AR	Likely Pathogenic			None			None,0.001	[None, 'D']	D	0.005,None	0.001,None	0.786	None	None	5.261		0	0	0	0	0	0				108	24.3		0.3493	D	0.264
v7_434		L, H, C	c.346G>T	p.Ala116Ser	A116S	Ala114Ser	NM_001100.4:c.346G>T(p.Ala116Ser)	Failed / Not genotyped	ACTA1			View	Myopathy;?Myopathy;Nemaline myopathy 3	Autosomal dominant;Autosomal recessive	coding	coding	missense	AD/AR	Uncertain significance			None			None,0.004	[None, 'D']	D	0.373,None	0.014,None	0.7411000000000001	None	None	5.261		0	0	0	0	0	0				109	23.2		0.4251	D	0.3728
v7_435		H	c.346G>C	p.Ala116Pro	A116P	Ala114Pro	NM_001100.4:c.346G>C(p.Ala116Pro)	Failed / Not genotyped	ACTA1			View	Myopathy;?Myopathy;Nemaline myopathy 3	Autosomal dominant;Autosomal recessive	coding	coding	missense	AD/AR				None			None,0.001	[None, 'D']	D	0.737,None	0.805,None	0.8162	None	None	5.261		0	0	0	0	0	0				109	28.5		0.5032	D	0.485
v7_436		L, H, C	c.346G>A	p.Ala116Thr	A116T	Ala114Thr	NM_001100.4:c.346G>A(p.Ala116Thr)	Failed / Not genotyped	ACTA1			View	Myopathy;?Myopathy;Nemaline myopathy 3	Autosomal dominant;Autosomal recessive	coding	coding	missense	AD/AR	Likely Pathogenic			None			None,1.0	[None, 'T']	D	0.186,None	0.111,None	0.7728	None	None	5.263		0	0	0	0	0	0				109	23.5		0.4359	D	0.3883
v7_437		L, H	c.343A>G	p.Lys115Glu	K115E	Lys113Glu	NM_001100.4:c.343A>G(p.Lys115Glu)	Failed / Not genotyped	ACTA1			View	Myopathy;?Myopathy;Nemaline myopathy 3	Autosomal dominant;Autosomal recessive	coding	coding	missense	AD/AR				None			None,0.026	[None, 'D']	D,N	0.967,None	0.902,None	0.7996000000000001	None	None	4.257		0	0	0	0	0	0				112	32		0.5204	D	0.5097
v7_438		L, H, C	c.341C>T	p.Pro114Leu	P114L	Pro112Leu	NM_001100.4:c.341C>T(p.Pro114Leu)	Failed / Not genotyped	ACTA1			View	Myopathy;?Myopathy;Nemaline myopathy 3	Autosomal dominant;Autosomal recessive	coding	coding	missense	AD/AR	Uncertain significance			None			None,0.319	[None, 'T']	D	0.999,None	1.0,None	0.8841000000000001	None	None	4.257		0	0	0	0	0	0				114	32		0.5161	D	0.5036
v7_439		L, H	c.338A>G	p.Asn113Ser	N113S	Asn111Ser	NM_001100.4:c.338A>G(p.Asn113Ser)	Failed / Not genotyped	ACTA1			View	Myopathy;?Myopathy;Nemaline myopathy 3	Autosomal dominant;Autosomal recessive	coding	coding	missense	AD/AR				None			None,1.0	[None, 'T']	D,N	0.975,None	0.921,None	0.7746000000000001	None	None	4.257		0	0	0	0	0	0				117	27.9		0.1415	D	-0.0345
v7_440		C	c.334C>A	p.Leu112Ile	L112I	Leu110Ile	NM_001100.4:c.334C>A(p.Leu112Ile)	Failed / Not genotyped	ACTA1			View	Myopathy;?Myopathy;Nemaline myopathy 3	Autosomal dominant;Autosomal recessive	coding	coding	missense	AD/AR	Uncertain significance			None	1.97153e-05		None,0.009	[None, 'D']	D,N	0.965,None	0.339,None	0.7765	None	None	3.274		0	0	0	0	0	0				121	25.8		0.2292	D	0.0915
v7_441		C	c.323_329delinsTCGAGGT	p.Thr108_Ala110delinsIleGluVal	T108_A110delinsIEV	Thr106_Ala108delinsIleGluVal	NM_001100.4:c.323_329delCCGAGGCinsTCGAGGT(p.Thr108_Ala110delinsIleGluVal)	Failed / Not genotyped	ACTA1			View	Myopathy;?Myopathy;Nemaline myopathy 3	Autosomal dominant;Autosomal recessive	coding	coding	in frame	AD/AR	Likely Pathogenic			None									None	None	4.259		0	0	0	0	0	0				126
v7_442		C	c.329C>T	p.Ala110Val	A110V	Ala108Val	NM_001100.4:c.329C>T(p.Ala110Val)	Failed / Not genotyped	ACTA1			View	Myopathy;?Myopathy;Nemaline myopathy 3	Autosomal dominant;Autosomal recessive	coding	coding	missense	AD/AR	Uncertain significance			None	1.31486e-05		None,0.013	[None, 'D']	D,N	0.991,None	0.997,None	0.8319000000000001	None	None	4.256		0	0	0	0	0	0				126	32		0.4745	D	0.4438
v7_443		L, H	c.327G>C	p.Glu109Asp	E109D	Glu107Asp	NM_001100.4:c.327G>C(p.Glu109Asp)	Failed / Not genotyped	ACTA1			View	Myopathy;?Myopathy;Nemaline myopathy 3	Autosomal dominant;Autosomal recessive	coding	coding	missense	AD/AR				None			None,0.001	[None, 'D']	D	0.975,None	0.789,None	0.7811	None	None	4.256		0	0	0	0	0	0				128	24.9		0.5237	D	0.5145
v7_444		C	c.324C>A	p.Thr108=	T108=	Thr106=	NM_001100.4:c.324C>A(p.Thr108=)	Failed / Not genotyped	ACTA1			View	Myopathy;?Myopathy;Nemaline myopathy 3	Autosomal dominant;Autosomal recessive	coding	coding	synonymous	AD/AR	Likely Benign			None	9.54707e-05								None	None	2.244		0	1	0	0	0	0				131	10.38
v7_445		C	c.323C>T	p.Thr108Ile	T108I	Thr106Ile	NM_001100.4:c.323C>T(p.Thr108Ile)	Failed / Not genotyped	ACTA1			View	Myopathy;?Myopathy;Nemaline myopathy 3	Autosomal dominant;Autosomal recessive	coding	coding	missense	AD/AR	Uncertain significance			None			None,0.0	[None, 'D']	D	0.48,None	0.478,None	0.8870000000000001	None	None	4.256		0	0	0	0	0	0				132	25.2		0.5875	D	0.6061
v7_446		L, H	c.317T>C	p.Leu106Pro	L106P	Leu104Pro	NM_001100.4:c.317T>C(p.Leu106Pro)	Failed / Not genotyped	ACTA1			View	Myopathy;?Myopathy;Nemaline myopathy 3	Autosomal dominant;Autosomal recessive	coding	coding	missense	AD/AR				None			None,0.08	[None, 'T']	D	0.999,None	0.998,None	0.8944000000000001	None	None	4.256		0	0	0	0	0	0				138	32		0.5603	D	0.567
v7_447		C	c.312C>G	p.Pro104=	P104=	Pro102=	NM_001100.4:c.312C>G(p.Pro104=)	Failed / Not genotyped	ACTA1			View	Myopathy;?Myopathy;Nemaline myopathy 3	Autosomal dominant;Autosomal recessive	coding	coding	synonymous	AD/AR	Likely Benign			None									None	None	2.244		0	0	0	0	0	0				143	11.94
v7_448		C	c.311C>A	p.Pro104His	P104H	Pro102His	NM_001100.4:c.311C>A(p.Pro104His)	Failed / Not genotyped	ACTA1			View	Myopathy;?Myopathy;Nemaline myopathy 3	Autosomal dominant;Autosomal recessive	coding	coding	missense	AD/AR				None	7.9545e-06		None,0.009	[None, 'D']	D	0.913,None	0.988,None	0.8682000000000001	None	None	4.256		0	0	0	0	0	0				144	31		0.5507	D	0.5687
v7_449		C	c.307C>T	p.His103Tyr	H103Y	His101Tyr	NM_001100.4:c.307C>T(p.His103Tyr)	Failed / Not genotyped	ACTA1			View	Myopathy;?Myopathy;Nemaline myopathy 3	Autosomal dominant;Autosomal recessive	coding	coding	missense	AD/AR				None			None,0.063	[None, 'T']	D,N	0.556,None	0.57,None	0.8624	None	None	3.274		0	0	0	0	0	0				148	27.5		0.4044	D	0.3431
v7_450		C	c.306del	p.Glu102Aspfs*20	E102Dfs*20	Glu100Aspfs*20	NM_001100.4:c.306del(p.Glu102AspfsTer20)	Failed / Not genotyped	ACTA1			View	Myopathy;?Myopathy;Nemaline myopathy 3	Autosomal dominant;Autosomal recessive	NMD,coding	NMD,coding	frameshift	AD/AR	Likely Pathogenic			None									None	None	5.261		0	0	0	0	0	0				149
v7_451		L, C	c.304G>A	p.Glu102Lys	E102K	Glu100Lys	NM_001100.4:c.304G>A(p.Glu102Lys)	Failed / Not genotyped	ACTA1			View	Myopathy;?Myopathy;Nemaline myopathy 3	Autosomal dominant;Autosomal recessive	coding	coding	missense	AD/AR	Uncertain significance			None			None,0.079	[None, 'T']	D	0.977,None	0.906,None	0.8720000000000001	None	None	4.256		0	0	0	0	0	0				151	29.8		0.3732	D	0.2983
v7_452		C	c.300C>G	p.Pro100=	P100=	Pro98=	NM_001100.4:c.300C>G(p.Pro100=)	Failed / Not genotyped	ACTA1			View	Myopathy;?Myopathy;Nemaline myopathy 3	Autosomal dominant;Autosomal recessive	coding	coding	synonymous	AD/AR	Likely Benign			None									None	None	2.244		0	0	0	0	0	0				155	9.658
v7_453		L	c.296C>G	p.Ala99Gly	A99G	Ala97Gly	NM_001100.4:c.296C>G(p.Ala99Gly)	Failed / Not genotyped	ACTA1			View	Myopathy;?Myopathy;Nemaline myopathy 3	Autosomal dominant;Autosomal recessive	coding	coding	missense	AD/AR				None			None,0.026	[None, 'D']	D,N	0.943,None	0.766,None	0.8269000000000001	None	None	3.262		0	0	0	0	0	0				159	30		0.1816	D	0.02314
v7_454		L, H, C	c.287T>C	p.Leu96Pro	L96P	Leu94Pro	NM_001100.4:c.287T>C(p.Leu96Pro)	Failed / Not genotyped	ACTA1			View	Myopathy;?Myopathy;Nemaline myopathy 3	Autosomal dominant;Autosomal recessive	coding	coding	missense	AD/AR	Likely Pathogenic			None	1.31434e-05		None,0.003	[None, 'D']	A	0.999,None	0.999,None	0.9125	None	None	5.262		0	0	0	0	0	0				158	32		0.5572	D	0.5625
v7_455		C	c.286C>G	p.Leu96Val	L96V	Leu94Val	NM_001100.4:c.286C>G(p.Leu96Val)	Failed / Not genotyped	ACTA1			View	Myopathy;?Myopathy;Nemaline myopathy 3	Autosomal dominant;Autosomal recessive	coding	coding	missense	AD/AR	Likely Pathogenic			None			None,0.015	[None, 'D']	D	0.975,None	0.789,None	0.8475	None	None	5.26		0	0	0	0	0	0				157	29		0.3762	D	0.3027
v7_456		L, C	c.283G>A	p.Glu95Lys	E95K	Glu93Lys	NM_001100.4:c.283G>A(p.Glu95Lys)	Failed / Not genotyped	ACTA1			View	Myopathy;?Myopathy;Nemaline myopathy 3	Autosomal dominant;Autosomal recessive	coding	coding	missense	AD/AR	Conflicting			None			None,0.008	[None, 'D']	D	0.979,None	0.99,None	0.9126000000000001	None	None	4.258		0	0	0	0	0	0				154	29.7		0.4941	D	0.472
v7_457		C	c.282C>T	p.Asn94=	N94=	Asn92=	NM_001100.4:c.282C>T(p.Asn94=)	Failed / Not genotyped	ACTA1			View	Myopathy;?Myopathy;Nemaline myopathy 3	Autosomal dominant;Autosomal recessive	coding	coding	synonymous	AD/AR	Likely Benign			None	1.19299e-05								None	None	2.244		0	0	0	0	0	0				153	9.745
v7_458		L, H	c.282C>G	p.Asn94Lys	N94K	Asn92Lys	NM_001100.4:c.282C>G(p.Asn94Lys)	Failed / Not genotyped	ACTA1			View	Myopathy;?Myopathy;Nemaline myopathy 3	Autosomal dominant;Autosomal recessive	coding	coding	missense	AD/AR				None			None,0.093	[None, 'T']	D,N	0.995,None	0.996,None	0.8699000000000001	None	None	5.261		0	0	0	0	0	0				153	23.5		0.08438	D	-0.1166
v7_459		L, H, C	c.282C>A	p.Asn94Lys	N94K	Asn92Lys	NM_001100.4:c.282C>A(p.Asn94Lys)	Failed / Not genotyped	ACTA1			View	Myopathy;?Myopathy;Nemaline myopathy 3	Autosomal dominant;Autosomal recessive	coding	coding	missense	AD/AR	Pathogenic			None			None,0.093	[None, 'T']	D,N	0.995,None	0.996,None	0.8699000000000001	None	None	5.26		0	0	0	0	0	0				153	23.5		0.08438	D	-0.1166
v7_460		L, H, C	c.275_277del	p.Phe92del	F92del	Phe90del	NM_001100.4:c.275_277del(p.Phe92del)	Failed / Not genotyped	ACTA1			View	Myopathy;?Myopathy;Nemaline myopathy 3	Autosomal dominant;Autosomal recessive	coding	coding	in frame	AD/AR	Pathogenic			None									None	None	4.257		0	0	0	0	0	0				146
v7_461		L, H	c.253G>A	p.Glu85Lys	E85K	Glu83Lys	NM_001100.4:c.253G>A(p.Glu85Lys)	Failed / Not genotyped	ACTA1			View	Myopathy;?Myopathy;Nemaline myopathy 3	Autosomal dominant;Autosomal recessive	coding	coding	missense	AD/AR				None			None,0.15	[None, 'T']	D	0.977,None	0.944,None	0.92	None	None	4.257		0	0	0	0	0	0				124	29.6		0.5385	D	0.5357
v7_462		C	c.249C>T	p.Asp83_Met84=	D83_M84=	Asp81_Met82=	NM_001100.4:c.249C>T(p.Asp83=)	Failed / Not genotyped	ACTA1			View	Myopathy;?Myopathy;Nemaline myopathy 3	Autosomal dominant;Autosomal recessive	coding	coding	synonymous	AD/AR				None									None	None	2.246		0	0	0	0	0	0				120	12.1
v7_463		C	c.246T>C	p.Asp82=	D82=	Asp82=	NM_001100.4:c.246T>C(p.Asp82=)	Failed / Not genotyped	ACTA1			View	Myopathy;?Myopathy;Nemaline myopathy 3	Autosomal dominant;Autosomal recessive	coding	coding	synonymous	AD/AR	Conflicting			None	2.3858e-05								None	None	2.246		0	0	0	0	0	0				117	13.1
v7_464		H, C	c.243G>A	p.Trp81*	W81*	Trp79*	NM_001100.4:c.243G>A(p.Trp81Ter)	Failed / Not genotyped	ACTA1			View	Myopathy;?Myopathy;Nemaline myopathy 3	Autosomal dominant;Autosomal recessive	NMD,coding	NMD,coding	nonsense	AD/AR	Likely Pathogenic			None					A,D				None	None	5.261		0	0	0	0	0	0				114	39		0.5972	D	0.62
v7_465		L	c.239A>G	p.Asn80Ser	N80S	Asn78Ser	NM_001100.4:c.239A>G(p.Asn80Ser)	Failed / Not genotyped	ACTA1			View	Myopathy;?Myopathy;Nemaline myopathy 3	Autosomal dominant;Autosomal recessive	coding	coding	missense	AD/AR				None			None,0.003	[None, 'D']	D	0.911,None	0.787,None	0.8225	None	None	4.257		0	0	0	0	0	0				110	27.7		0.1459	D	-0.02818
[truncated: 142 more rows]
[truncated: 11 more columns]

## Sheet: 3.4_SpliceAI_raw
## ENSEMBL VARIANT EFFECT PREDICTOR v110.1
[truncated: 2,462 more rows]

[truncated: 1 more sheets: 3.5_SpliceAI analysis]
