# Supplementary material for: An Update on Reported Variants in the Skeletal Muscle α-Actin (ACTA1) Gene
Source: Hum Mutat. 2024 Oct 28;2024:6496088. doi: 10.1155/2024/6496088 (PMC11918651; doi:10.1155/2024/6496088)
Supplement: Supporting Information 4 — Mosaics, recessive, and gnomAD. Excel data file, which includes tables of ACTA1 mosaic cases, recessive cases, and gnomAD variants (including possible recessive variants in gnomAD). The first “sheet” (labelled “Key”) summarizes the content included in each sheet/table. [file 6496088.f4.xlsx]

## Sheet: KEY
Sheet/Table	Description
4.1_Mosaics	All known reported cases of ACTA1 mosacism (cDNA/protein change, reference, phenotype, comments, other relevant citations)
4.2_Known recessive variants	Table of all known recessive ACTA1 variants, plus gnomAD frequencies for each variant (gnomAD 2.1.1 and gnomAD 3.1), plus additional details and reference/s
4.3_Possible recessive - ClinVar	Manually curated list of possible recessive ACTA1 variants present in ClinVar (based solely on the fact they generate premature stop codons or frameshifts that cause premature termination)
4.4_gnomAD_all	All ACTA1 variants reported in gnomAD v2.1.1 and v3.1 datasets. Table has been colour-coded to indicate alternating unique variants (as variants in both v2.1.1 and v3.1 have a distinct line entry)
4.5_gnomAD_missense	All ACTA1 missense variants reported in gnomAD v2.1.1 and v3.1 datasets - sorted for the purpose of identifying possible missense variants that may be non-pathogenic, or potential recessive variants
4.6_gnomAD_frameshift-stopgain	All ACTA1 frameshift and stop-gain variants reported in gnomAD 2.1.1 and v3.1 datasets - sorted for the purpose of identifying possible recessive variants (for ACTA1 frameshift and stop-gain variants are often recessive)
Additional notes:	These supplementary data are for the manuscript entitled "An update on reported variants in the skeletal muscle α-actin (ACTA1) gene", Clayton, JS et al (2024), published in Human Mutation

## Sheet: 4.1_Mosaics
cDNA change	Protein change (AA1 = init_Met)	Reference/s describing mosaicism	Phenotype/s	Comment	All references to variant (mosaic and non-mosaic)
c.115C>G	p.Arg39Gly	This paper	Congenital myopathy	Maternal mosaicism. Mother had variant present at an allele balance of 0.09 and was only mildly affected, whereas proband was severely affected and stillborn.	This paper
c.119C>T	p.Pro40Leu	Laing 2009 [PMID 19562689]	Nemaline myopathy	One parent is a somatic mosaic.	Sparrow (2003) Neuromuscul Disord 13, 519; Agrawal (2004) Ann Neurol 56, 86; Laing (2009) Hum Mutat 30, 1267
c.226G>C	p.Gly76Arg	Falb 2023 [PMID 34740919]	Nemaline myopathy	Maternal mosaicism. Varying severity. Patient had a large array of disease features. Mother has generalised asymmetric structural myopathy but no contractures.	Falb (2023) J Med Genet 60, 48
c.346G>C	p.Ala116Pro	Lornage 2020 [PMID 32989108]	Asymmetric muscle weakness	Patient 1. Variant detected in only 3/32 exome sequencing reads and barely visible by Sanger sequencing on blood DNA. Heterozygosity confirmed by Sanger sequencing in skeletal muscle	Lornage (2020) Neurology 95, e3406
c.448A>G	P.Thr150Ala	Miyatake 2014 [PMID 24852243]	Nemaline myopathy	Mosaicism (4 affected children). Very-low-grade somatic mosaicism in the mother; 0.4%, 1.1%, and 8.3% in saliva, blood leukocytes, and nails, respectively.	Miyatake (2014) Neuromuscul Disord 24, 642
c.466G>C	p.Asp156His	Lornage (2020) [PMID 32989108]	Asymmetric muscle weakness	Patient 2. Variant detected in only 7/57 exome sequencing reads and barely visible by Sanger sequencing on blood DNA. Heterozygosity confirmed by Sanger sequencing in skeletal muscle	Lornage (2020) Neurology 95, e3406
c.478G>A	p.Gly160Ser	Yokoi 2019 [PMID 31724238]	Nemaline myopathy	Missense variant with read depth of 10/29 (34%) in a blood sample via TruSight One Sequencing Panel (Illumina). This variant was de novo by Sanger sequencing. DNA libraries from peripheral blood and buccal mucosa were enriched for deep sequencing of ACTA1 using Nextera (Illumina) - variant was detected in both peripheral blood (read depth 65/304, 21%) and buccal mucosa (read depth 56/307, 18%).	Yokoi (2019) Pediatr Int 61, 1169; Gurgel-Giannetti (2022) Int J Mol Sci 23, 11995; Kucińska-Chahwan (2022) Genes (Basel) 13, 724 [Additional report]
c.553C>T	p.Arg185Cys	Nowak 1999 [PMID 10508519]	Nemaline myopathy	Father is somatic mosaic.	Nowak (1999) Nat Genet 23, 208; Sparrow (2003) Neuromuscul Disord 13, 519; Costa (2004) J Cell Sci 117: 3367 [Functional characterisation]; Sudo (2013) No To Hattatsu 45, 452; Yang (2020) J Med Genet 57, 169; François-Heude (2021) Eur J Paediatr Neurol 31, 78; Juntas Morales (2021) Genes (Basel) 12, 1199
c.553C>A	p.Arg185Ser	Laing 2009 [PMID 19562689]	Nemaline myopathy	Gonadal mosaicism in one parent.	Sparrow (2003) Neuromuscul Disord 13, 519; Laing (2009) Hum Mutat 30, 1267; Clayton (2021) Stem Cell Res 53, 102273 [iPSC line]
c.570C>A	p.Tyr190*	LOVD [https://databases.lovd.nl/shared/individuals/00106260]	Nemaline myopathy	Possible mosaicism (small A peak)	Laing (2009) Hum Mutat 30, 1267
c.739G>A	p.Gly247Arg	Lehtokari 2023 [in-press; doi: 10.1016/j.nmd.2023.11.009]	Nemaline myopathy, CFTD	Recurrent variant (2 cases with same genetic variant, another 2 with difference cDNA change but same protein change)	Lehtokari 2023 [in-press; doi: 10.1016/j.nmd.2023.11.009]
c.739G>C	p.Gly247Arg	Lehtokari 2023 [in-press; doi: 10.1016/j.nmd.2023.11.009]	Nemaline myopathy, CFTD	Recurrent variant (2 cases with same genetic variant, another 2 with difference cDNA change but same protein change)	Lehtokari 2023 [in-press; doi: 10.1016/j.nmd.2023.11.009]
c.868G>A	p.Asp290Asn	Seidahmed 2016 [PMID 27242277]	Nemaline myopathy	Gonadal mosaicism masquerading as autosomal recessive nemaline myopathy. Neither parent was found to carry the mutation in blood, confirming gonadal mosaicism (paternity and maternity were confirmed by genotyping).	Laing (2009) Hum Mutat 30, 1267; Seidahmed (2016) Am J Med Genet A 170, 2219
c.1008G>C	p.Glu336Asp	LOVD [https://databases.lovd.nl/shared/individuals/00106532]	Congenital myopathy	Patient is mosaic for (de novo) variant. Patient has severe congenital myopathy, hypotonia, areflexia, diaphragmatic breathing.	LOVD [https://databases.lovd.nl/shared/variants/0000172739#00002013]
c.1120C>A	p.Arg374Ser	Sparrow 2003 [PMID 12921789]	Nemaline myopathy	Mother is somatic mosaic.	Sparrow (2003) Neuromuscul Disord 13, 519; Laing (2009) Hum Mutat 30, 1267

## Sheet: 4.2_Known recessive variants
gDNA	cDNA change	Protein change (AA1 = init_Met)	gnomAD allele count (v2.1.1)	gnomAD allele count (v3.1)	HGMD pathogenicity	LOVD pathogenicity	ClinVar pathogenicity	ACMG pathogenicity (VarSome)	Phenotype	Ref/comments	Confirmed recessive?
	c.(?_-12)_(*254_?)del	p.0?	0	0	N/A	Pathogenic	N/A	N/A	Nemaline myopathy	Friedman 2014 [PMID 24447884]: compound het with c.911delG	Yes (Friedman 2014)
g.229431541del	c.121C>T	p.Arg41*	0	0	DM	Pathogenic	N/A	Likely pathogenic (PVS1,PM2_Supporting)	Nemaline myopathy (severe)	Sparrow 2003 [PMID 12921789], Nowak 2007 [PMID 17187373], Laing 2009 [PMID 19562689], Suleski 2022 [PMID 35728440]	Yes. Both parents heterozygous and unaffected
g.229431720C>A	c.223C>A	p.His75Asn	0	1	DM	Pathogenic	N/A	Pathogenic (PM1_Strong,PM5_Strong,PP3_Strong,PM2_Supporting)	Nemaline myopathy	Laing 2009 [PMID 19562689]: compound het with p.Glu239*	Yes (Laing 2009)
g.229431788T>C	c.287T>C	p.Leu96Pro	0	2	DM	Pathogenic	Pathogenic	Pathogenic (PP3_Strong,PP5_Strong,PM5,PM2_Supporting,PP2)	Nemaline myopathy (severe)	Nowak 1999 [PMID 10508519], Sparrow 2003 [PMID 12921789]: compound het with Glu261Val	Yes (Nowak 1999)
g.229431800del	c.317T>C	p.Leu106Pro	0	0	DM	Likely pathogenic	N/A	Likely pathogenic (PP3_Strong,PM2_Supporting,PP2)	Generalised muscle weakness, scoliosis, facial and neck muscle weakness	Gonzalez-Quereda 2020 [PMID 32403337]: compound het with c.616+2T>C (p.?)	Clinical data only, no biopsy
g.229431823A>C	c.393delG	p.Ala133Profs*59	0	0	DM	Pathogenic	N/A	Likely pathogenic (PVS1,PM2_Supporting)	Nemaline myopathy	Laing 2009 [PMID 19562689]	Yes (Laing 2009)
g.229431902C>T	c.413T>A	p.Ile138Asn	0	0	N/A	N/A	Likely pathogenic	Pathogenic (PM1_Strong,PP3_Strong,PM5,PP5_Moderate,PM2_Supporting)	Nemaline myopathy	ClinVar reports as 'NEM3 autosomal dominant or recessive'. Genotype unclear in ClinVar, suspect dominant	Unlikely (condition reported in ClinVar as 'NEM3 autosomal or recessive')
g.229431903C>A	c.435C>G	p.Tyr145*	0	0	DM	Pathogenic	N/A	Likely pathogenic (PVS1,PM2_Supporting)	Nemaline myopathy	Laing 2009 [PMID 19562689]: compound het with Lys217*	Yes (Laing 2009)
g.229432045C>G	c.436delG	p.Ala146Profs*46	2	8	DM	Pathogenic	N/A	Pathogenic (PVS1,PP5_Strong,PM2_Supporting)	Nemaline myopathy (severe)	Wallgren-Pettersson 2001 [PMID 11525890], Sparrow 2003 [PMID 12921789], Agrawal 2004 [PMID 15236405]: compound het	Yes (multiple publications)
g.229432371G>T	c.455-1G>A	p.?	0	0	DM	Pathogenic	N/A	Likely pathogenic (PVS1,PM2_Supporting)	Nemaline myopathy	Laing 2009 [PMID 19562689]: homozygous	Yes (Laing 2009)
g.229432426C>G	c.460G>C	p.Val154Leu	0	1	DM	Likely pathogenic	Likely pathogenic	Pathogenic (PP3_Strong,PP5_Strong,PM5,PM2_Supporting,PP2)	Congenital myopathy, congenital muscular dystrophy with rigid spine	O'Grady 2015 [PMID 25182138]: homozygous	Yes (O'Grady 2015)
	c.460G>T	p.Val154Leu	1	1	DM	N/A	Likely pathogenic	Pathogenic (PS1,PP3_Strong,PM1,PM5,PM2_Supporting)	Congenital myopathy	Nicolau 2019 [PMID 31321302]: homozygous	Yes (Nicolau 2019)
g.229432597A>T	c.487C>T	p.His163Tyr	0	0	N/A	Likely pathogenic	N/A	Likely pathogenic (PP3_Strong,PM1,PM5,PM2_Supporting)	Not reported	Uploaded to LOVD by Tom Winder, ?recessive variant	Unsure - not enough information/evidence
	c.541delG	p.Asp181Thrfs*11	10	0	DM	N/A	Pathogenic	Pathogenic (PVS1,PP5_Very Strong,PM2_Supporting)	Nemaline myopathy (severe, intermediate)	Nowak 2007 [PMID 17187373]	Yes (Nowak 2007) - multiple patients
	c.570C>A	p.Tyr190*	0	0	DM	Pathogenic	N/A	Likely pathogenic (PVS1,PM2_Supporting)	Nemaline myopathy (severe)	Laing 2009 [PMID 19562689]: compound het with intron 6 splice donor variant c.990+1G>T	Yes (Laing 2009)
	c.616+1G>A	p.?	0	2	DM	Pathogenic	Pathogenic	Pathogenic (PVS1,PP5_Moderate,PM2_Supporting)	Nemaline myopathy (severe), Congenital myopathy with excess of thin filaments	Laing 2009 [PMID 19562689]: compound het with p.Met301Lys	Yes (Laing 2009)
	c.616+2T>C	p.?	0	0	DM	Likely pathogenic	N/A	Likely pathogenic (PVS1,PM2_Supporting)	Generalised muscle weakness, scoliosis, facial and neck muscle weakness	Gonzalez-Quereda 2020 [PMID 32403337]: compound het with c.317T>C (p.Leu106Pro)	Clinical data only, no biopsy
	c.630C>G	p.Ile210Met	0	0	DM?	VUS	N/A	Likely pathogenic (PP3_Strong,PM2_Supporting,PP2)	Myopathy	Ganapathy 2019 [PMID 31069529]: homozygous	Unsure - variant classified as VUS
	c.649A>T	p.Lys217*	1	0	DM	Pathogenic	N/A	Likely pathogenic (PVS1,PM2_Supporting)	Nemaline myopathy	Laing 2009 [PMID 19562689]: compound het with p.Tyr145*	Yes (Laing 2009)
	c.682G>T	p.Glu228*	0	0	DM	N/A	Pathogenic	Pathogenic (PVS1,PP5_Strong,PM2_Supporting)	Myopathy	Vill 2017 [PMID 29172004]	Unsure - could not access paper to confirm
	c.715G>T	p.Glu239*	0	0	DM	Pathogenic	N/A	Likely pathogenic (PVS1,PM2_Supporting)	Nemaline myopathy	Laing 2009 [PMID 19562689]: compound het with p.His75Asn	Yes (Laing 2009)
	c.749T>C	p.Ile250Thr	0	1	DM	Pathogenic	N/A	Likely pathogenic (PP3_Strong,PM1,PM2_Supporting,PP5)	Myofibrillar myopathy	Guglieri 2014 [10.1016/j.nmd.2014.06.136]: homozygous in two sibs, brother and sister, diagnosed with myofibrillar myopathy	Yes (Guglieri 2014 - abstract only)
	c.757G>C	p.Gly253Arg	0	0	DM	N/A	N/A	Likely pathogenic (PP3_Strong,PM1,PM5,PM2_Supporting)	Myofibrillar myopathy, autosomal recessive	Recessive in HGMD. Liewluck 2017 [PMID 28606400] reports as dominant variant so recessive annotation in HGMD likely incorrect	Unlikely (Likely misannotation - Liewluck reports as dominant)
	c.782A>T	p.Glu261Val	1	0	DM	Pathogenic	Pathogenic	Pathogenic (PP5_Very Strong,PP3_Strong,PM1,PM2_Supporting)	Nemaline myopathy (severe), Congenital myopathy with excess of thin filaments	Nowak 1999 [PMID 10508519], Wallgren-Pettersson 2001 [PMID 11525890], Sparrow 2003 [PMID 12921789], Agrawal 2004 [PMID 15236405]. Compound hets	Yes - confirmed in multiple publications
	c.809-2A>T	p.?	1	1	DM	Likely pathogenic	Pathogenic	Pathogenic (PVS1,PP5_Moderate,PM2_Supporting)	Nemaline myopathy	LOVD [https://databases.lovd.nl/shared/individuals/00106433]	Yes - though by clinical report only (LOVD)
	c.809-1G>T	p.?	0	0	DM	Pathogenic	N/A	Likely pathogenic (PVS1,PM2_Supporting)	Nemaline myopathy	Sparrow 2003 [PMID 12921789]	Yes (Sparrow 2003). Labelled as g.2891G>T
	c.809G>A	p.Gly270Asp	0	0	DM	Pathogenic	Pathogenic/Likely pathogenic	Pathogenic (PP3_Very Strong,PP5_Very Strong,PM5_Strong,PM2_Supporting,PP2)	Nemaline myopathy	Ohlsson 2004 [PMID 15336687], Laing 2009 [PMID 19562689]. Reported in Ohlsson 2004 as heterozygous i.e. dominant so recessive annotation likely error	Unsure
	c.888T>G	p.Tyr296*	0	0	N/A	Pathogenic	N/A	Likely pathogenic (PVS1,PM2_Supporting)	Nemaline myopathy (severe)	N/A (submitted to LOVD by Kristen Nowak)	Unsure. No publication to confirm LOVD submission
	c.902T>A	p.Met301Lys	0	0	DM	Pathogenic	N/A	Uncertain significance LP (PP3_Moderate,PM2_Supporting,PP2)	Nemaline myopathy (severe)	Laing 2009 [PMID 19562689]: compound het with intron 4 splice donor mutation c.616+1C>A	Yes (Laing 2009)
	c.911del	p.Gly304Alafs*24	0	0	DM	N/A	N/A	Likely pathogenic (PVS1,PM2_Supporting)	Nemaline myopathy	Friedman 2014 [PMID 24447884]: compound het with intron 1-exon 7 deletion	Yes (Friedman 2014)
	c.923A>G	p.Tyr308Cys	0	0	DM	VUS, likely pathogenic (recessive)	Likely pathogenic	Likely pathogenic (PP3_Moderate,PP5_Moderate,PM2_Supporting,PP2)	Nemaline myopathy, Congenital myopathy with excess of thin filaments	Punetha 2016 [PMID 27854218]	Yes although potentially VUS (LOVD, unable to access original paper)
	c.990+1G>T	p.?	3	3	DM	Pathogenic	Likely pathogenic	Pathogenic (PVS1,PP5_Very Strong,PM2_Supporting)	Nemaline myopathy	Laing 2009 [PMID 19562689]: compound het with Tyr190*	Yes (Laing 2009)
	c.1082A>G?	p.Lys361Arg	5	4	N/A	N/A	N/A	Uncertain significance	Nemaline myopathy?	Private variant (reported to Nigel - variant in patient and unaffected father described by Byarne Udd's team in St Malo = K361R, patient also had de novo T108I (dominant))	Unsure - patient also had de novo T108I (dominant) variant
	c.1092delC	p.Tyr364*	0	0	DM	Pathogenic	N/A	Likely pathogenic (PVS1,PM2_Supporting)	Nemaline myopathy (severe)	Nowak 2007 [PMID 17187373]	Yes (Nowak 2007)
	*High confidence recessive
	*Medium confidence recessive
	*Unsure if truly recessive

## Sheet: 4.3_Possible recessive-ClinVar
cDNA change	Protein change (AA1 = init_Met)	gnomAD allele count (v2.1.1)	gnomAD allele count (v3.1)	HGMD pathogenicity	LOVD pathogenicity	ClinVar pathogenicity	ACMG pathogenicity (VarSome)	Phenotype	Ref/comments	Confirmed recessive?
c.84_85insT	p.Pro29Serfs*2			N/A	N/A	Pathogenic	Pathogenic (PVS1,PP5_Moderate,PM2_Supporting)	Actin aggregate myopathy* (ClinVar)	Invitae clinical testing; interpreted as pathogenic based on LoF	No - suspected recessive based on LoF
c.155_158del	p.Lys52Ilefs*15			N/A	N/A	Pathogenic	Pathogenic (PVS1,PP5_Moderate,PM2_Supporting)	Actin aggregate myopathy* (ClinVar)	Invitae clinical testing; interpreted as pathogenic based on LoF	No - suspected recessive based on LoF
c.181C>T	p.Gln61Ter			N/A	N/A	Pathogenic	Pathogenic (PVS1,PP5_Moderate,PM2_Supporting)	Actin aggregate myopathy* (ClinVar)	Invitae clinical testing; interpreted as pathogenic based on LoF	No - suspected recessive based on LoF
c.217dup	p.Ile73fs			N/A	N/A	Pathogenic/likely pathogenic	Pathogenic (PVS1,PP5_Strong,PM2_Supporting)	Actin aggregate myopathy* (ClinVar)	GeneDx and Invitae clinical testing; affected status not given	No - suspected recessive based on LoF
c.236_237delinsA	p.Thr79fs			N/A	N/A	Likely pathogenic	Pathogenic (PVS1,PM2_Supporting,PP5)	Not provided (PerkinElmer Genomics)	PerkinElmer Genomics clinical testing; no phenotype/affected status given	No - suspected recessive based on LoF
c.237del	p.Asn80fs			N/A	N/A	Likely pathogenic	Pathogenic (PVS1,PM2_Supporting,PP5)	Not provided (PerkinElmer Genomics)	PerkinElmer Genomics clinical testing; no phenotype/affected status given	No - suspected recessive based on LoF
c.243G>A	p.Trp81*			DM?	N/A	Likely pathogenic	Pathogenic (PVS1,PP5_Moderate,PM2_Supporting)	Myopathy (Al-Dewik), Not provided (GeneDx)	GeneDx clinical testing; no phenotype/affected status given	No - suspected recessive based on LoF
c.306del	p.Glu102Aspfs*20			N/A	N/A	Likely pathogenic	Pathogenic (PVS1,PP5_Moderate,PM2_Supporting)	Not provided (GeneDx)	GeneDx clinical testing; no phenotype/affected status given	No - suspected recessive based on LoF
c.400del	p.Met134Cysfs*58			N/A	N/A	Pathogenic	Pathogenic (PVS1,PP5_Moderate,PM2_Supporting)	Actin aggregate myopathy* (ClinVar)	Invitae clinical testing; interpreted as pathogenic based on LoF	No - suspected recessive based on LoF
c.435C>A	p.Tyr145Ter			N/A	N/A	Pathogenic/likely pathogenic	Pathogenic (PVS1,PP5_Strong,PM2_Supporting)	Actin myopathy	Clinical testing: Greenwood Genetic Center Diagnostic Laboratories, GeneDx, Invitae	Same AA change (caused by c.435C>G) is known recessive
c.498_528del	p.Ile167fs			N/A	N/A	Likely pathogenic	Pathogenic (PVS1,PM2_Supporting,PP5)	Not provided (PerkinElmer Genomics)	PerkinElmer Genomics clinical testing; no phenotype/affected status given	No - suspected recessive based on LoF
c.660C>A	p.Tyr220*			N/A	N/A	Pathogenic	Pathogenic (PVS1,PP5_Moderate,PM2_Supporting)	Actin aggregate myopathy* (ClinVar)	Invitae clinical testing; interpreted as pathogenic based on LoF	No - suspected recessive based on LoF
c.682G>T	p.Glu228*			DM?	N/A	Pathogenic	Pathogenic (PVS1,PP5_Strong,PM2_Supporting)	Myopathy, CFTD	Vill (2017) J Neuromuscul Dis 4, 315	Suspected recessive - cannot confirm in paper as unable to access
c.712del	p.Leu238fs			N/A	N/A	Pathogenic	Pathogenic (PVS1,PP5_Moderate,PM2_Supporting)	Actin aggregate myopathy* (ClinVar)	Invitae clinical testing; interpreted as pathogenic based on LoF	No - suspected recessive based on LoF
c.986_989dup	p.Lys330fs			N/A	N/A	Uncertain significance	Likely pathogenic (PVS1,PM2_Supporting)	Actin aggregate myopathy* (ClinVar)	Invitae clinical testing	No - suspected recessive based on LoF
c.1044_1060del	p.Ala349fs			N/A	N/A	Uncertain significance	Likely pathogenic (PVS1,PM2_Supporting)	Actin aggregate myopathy* (ClinVar)	Invitae clinical testing	No - suspected recessive based on LoF
Note: frameshifts not guaranteed to be disease causing/recessive - e.g. p.Gly344Alafs*77 is dominant and individuals only mildly affected (Agrawal 2004; PMID 15236405)

## Sheet: 4.4_gnomAD_all
Chr1 position (hg19)	Chr1 position (hg38)	rsID	Reference	Alternate	Transcript Consequence	Protein Consequence	Annotation	Allele Count	Allele Number	Allele Frequency	Homozygote Count	Source	Unique?	In both v2.1.1 and v3?	Total variants	Known recessive variant?		Unique variants
229568937	229433190	rs577738350	G	T	c.-12-63C>A		intron_variant	81	31380	0.00258126	0	gnomAD_v2.1.1	1		1			intron_variant
229568937	229433190		G	T	c.-12-63C>A		intron_variant	388	152250	0.00254844	0	gnomAD_v3.1	0	1	1			0
229568937	229433190	rs577738350	G	C	c.-12-63C>G		intron_variant	2	31380	6.37e-05	0	gnomAD_v2.1.1	1		1			intron_variant
229568937	229433190		G	C	c.-12-63C>G		intron_variant	12	152250	7.88177e-05	0	gnomAD_v3.1	0	1	1			0
229568937	229433190	rs577738350	G	A	c.-12-63C>T		intron_variant	22	31380	0.000701083	0	gnomAD_v2.1.1	1		1			intron_variant
229568937	229433190		G	A	c.-12-63C>T		intron_variant	113	152250	0.0007422	1	gnomAD_v3.1	0	1	1			0
229568936	229433189	rs557950724	G	C	c.-12-62C>G		intron_variant	2	17890	0.000111794	0	gnomAD_v2.1.1	1		1			intron_variant
229568936	229433189		G	C	c.-12-62C>G		intron_variant	22	83682	0.0002629	0	gnomAD_v3.1	0	1	1			0
229568936	229433189	rs557950724	G	T	c.-12-62C>A		intron_variant	5	17890	0.000279486	0	gnomAD_v2.1.1	1		1			intron_variant
229568936	229433189		G	T	c.-12-62C>A		intron_variant	27	83682	0.00032265	0	gnomAD_v3.1	0	1	1			0
229568936	229433189	rs557950724	G	A	c.-12-62C>T		intron_variant	2	17890	0.000111794	0	gnomAD_v2.1.1	1		1			intron_variant
229568936	229433189		G	A	c.-12-62C>T		intron_variant	4	83682	4.78e-05	0	gnomAD_v3.1	0	1	1			0
229568935	229433188	rs6667660	G	C	c.-12-61C>G		intron_variant	332	30876	0.0107527	5	gnomAD_v2.1.1	1		1			intron_variant
229568935	229433188		G	C	c.-12-61C>G		intron_variant	1733	84562	0.0204938	38	gnomAD_v3.1	0	1	1			0
229568935	229433188		G	T	c.-12-61C>A		intron_variant	2	84564	2.36507e-05	0	gnomAD_v3.1	1		1			intron_variant
229568934	229433187	rs557058563	AG	A	c.-12-61delC		intron_variant	8133	31118	0.26136	1454	gnomAD_v2.1.1	1		1			intron_variant
229568934	229433187		AG	A	c.-12-61del		intron_variant	41471	151622	0.273516	7335	gnomAD_v3.1	0	1	1			0
229568934	229433187	rs557058563	A	AG	c.-12-61dupC		intron_variant	131	31118	0.00420978	0	gnomAD_v2.1.1	1		1			intron_variant
229568934	229433187		A	AG	c.-12-61dup		intron_variant	627	151680	0.0041337	2	gnomAD_v3.1	0	1	1			0
229568933	229433186	rs1307582503	CA	C	c.-12-60delT		intron_variant	5	28020	0.000178444	0	gnomAD_v2.1.1	1		1			intron_variant
229568933	229433186	rs753431964	CA	C	c.-12-60del		intron_variant	18	135766	0.000132581	0	gnomAD_v3.1	0	1	1			0
229568933	229433186	rs1307582503	C	A	c.-12-59G>T		intron_variant	2	135766	1.47312e-05	0	gnomAD_v3.1	1		1			intron_variant
229568932	229433185		G	T	c.-12-58C>A		intron_variant	3	135912	2.20731e-05	0	gnomAD_v3.1	1		1			intron_variant
229568931	229433184	rs1412470156	G	A	c.-12-57C>T		intron_variant	1	27992	3.57e-05	0	gnomAD_v2.1.1	1		1			intron_variant
229568931	229433184	rs1412470156	G	A	c.-12-57C>T		intron_variant	6	135872	4.41592e-05	0	gnomAD_v3.1	0	1	1			0
229568928	229433181	rs1361878984	A	G	c.-12-54T>C		intron_variant	5	137250	3.64299e-05	0	gnomAD_v3.1	1		1			intron_variant
229568917	229433170		G	A	c.-12-43C>T		intron_variant	1	149062	6.70862e-06	0	gnomAD_v3.1	1		1			intron_variant
229568915	229433168	rs202008730	G	C	c.-12-41C>G		intron_variant	10	30974	0.000322851	0	gnomAD_v2.1.1	1		1			intron_variant
229568915	229433168	rs202008730	G	C	c.-12-41C>G		intron_variant	127	150212	0.000845472	0	gnomAD_v3.1	0	1	1			0
229568909	229433162		G	T	c.-12-35C>A		intron_variant	1	151784	6.58831e-06	0	gnomAD_v3.1	1		1			intron_variant
229568906	229433159		G	GAA	c.-12-33_-12-32insTT		intron_variant	1	151962	6.58059e-06	0	gnomAD_v3.1	1		1			intron_variant
229568906	229433159	rs1424065118	G	C	c.-12-32C>G		intron_variant	1	248034	4.03e-06	0	gnomAD_v2.1.1	1		1			intron_variant
229568906	229433159		G	A	c.-12-32C>T		intron_variant	2	151962	1.31612e-05	0	gnomAD_v3.1	1		1			intron_variant
229568905	229433158	rs1239699007	C	A	c.-12-31G>T		intron_variant	1	31322	3.19e-05	0	gnomAD_v2.1.1	1		1			intron_variant
229568905	229433158	rs1239699007	C	A	c.-12-31G>T		intron_variant	1	151992	6.57929e-06	0	gnomAD_v3.1	0	1	1			0
229568903	229433156		CGCG	C	c.-12-32_-12-30del		intron_variant	1	152066	6.57609e-06	0	gnomAD_v3.1	1		1			intron_variant
229568903	229433156	rs747447557	C	A	c.-12-29G>T		intron_variant	1	248302	4.03e-06	0	gnomAD_v2.1.1	1		1			intron_variant
229568903	229433156		C	G	c.-12-29G>C		intron_variant	1	152066	6.57609e-06	0	gnomAD_v3.1	1		1			intron_variant
229568896	229433149	rs775942429	G	A	c.-12-22C>T		intron_variant	5	280468	1.78e-05	0	gnomAD_v2.1.1	1		1			intron_variant
229568896	229433149		G	A	c.-12-22C>T		intron_variant	1	152210	6.56987e-06	0	gnomAD_v3.1	0	1	1			0
229568895	229433148	rs1248894170	C	T	c.-12-21G>A		intron_variant	1	249076	4.01e-06	0	gnomAD_v2.1.1	1		1			intron_variant
229568893	229433146	rs1194800329	C	T	c.-12-19G>A		intron_variant	1	249098	4.01e-06	0	gnomAD_v2.1.1	1		1			intron_variant
229568887	229433140	rs772281672	G	A	c.-12-13C>T		intron_variant	2	250106	8e-06	0	gnomAD_v2.1.1	1		1			intron_variant
229568887	229433140	rs772281672	G	A	c.-12-13C>T		intron_variant	2	152248	1.31365e-05	0	gnomAD_v3.1	0	1	1			0
229568886	229433139	rs976898702	G	C	c.-12-12C>G		intron_variant	2	281490	7.11e-06	0	gnomAD_v2.1.1	1		1			intron_variant
229568886	229433139	rs976898702	G	C	c.-12-12C>G		intron_variant	4	152242	2.6274e-05	0	gnomAD_v3.1	0	1	1			0
229568885	229433138	rs1210715638	A	T	c.-12-11T>A		intron_variant	1	250280	4e-06	0	gnomAD_v2.1.1	1		1			intron_variant
229568884	229433137	rs746109465	C	G	c.-12-10G>C		intron_variant	56	250378	0.000223662	1	gnomAD_v2.1.1	1		1			intron_variant
229568884	229433137	rs746109465	C	G	c.-12-10G>C		intron_variant	2	152220	1.31389e-05	0	gnomAD_v3.1	0	1	1			0
229568881	229433134	rs779053091	G	A	c.-12-7C>T		splice_region_variant	1	250552	3.99e-06	0	gnomAD_v2.1.1	1		1			splice_region_variant
229568878	229433131	rs894589685	C	T	c.-12-4G>A		splice_region_variant	1	31384	3.19e-05	0	gnomAD_v2.1.1	1		1			splice_region_variant
229568878	229433131	rs894589685	C	T	c.-12-4G>A		splice_region_variant	3	152234	1.97065e-05	0	gnomAD_v3.1	0	1	1			0
229568872	229433125	rs749436444	T	C	c.-10A>G		splice_region_variant	2	250924	7.97e-06	0	gnomAD_v2.1.1	1		1			splice_region_variant
229568867	229433120	rs1303973296	T	A	c.-5A>T		5_prime_UTR_variant	1	251016	3.98e-06	0	gnomAD_v2.1.1	1		1			5_prime_UTR_variant
229568866	229433119	rs186826063	G	A	c.-4C>T		5_prime_UTR_variant	49	282392	0.000173518	0	gnomAD_v2.1.1	1		1			5_prime_UTR_variant
229568866	229433119	rs186826063	G	A	c.-4C>T		5_prime_UTR_variant	82	152230	0.000538659	0	gnomAD_v3.1	0	1	1			0
229568864	229433117	rs756128053	G	A	c.-2C>T		5_prime_UTR_variant	4	251080	1.59e-05	0	gnomAD_v2.1.1	1		1			5_prime_UTR_variant
229568863	229433116	rs752530243	T	C	c.-1A>G		5_prime_UTR_variant	2	251084	7.97e-06	0	gnomAD_v2.1.1	1		1			5_prime_UTR_variant
229568862	229433115	rs1210842238	TTG	T	c.-2_-1delCA		5_prime_UTR_variant	1	31346	3.19e-05	0	gnomAD_v2.1.1	1		1			5_prime_UTR_variant
229568862	229433115	rs1210842238	TTG	T	c.-2_-1del		5_prime_UTR_variant	1	152084	6.57531e-06	0	gnomAD_v3.1	0	1	1			0
229568858	229433111	rs767346515	C	T	c.5G>A	p.Cys2Tyr	missense_variant	1	251124	3.98e-06	0	gnomAD_v2.1.1	1		1			missense_variant
229568857	229433110	rs1358152825	G	A	c.6C>T	p.Cys2Cys	synonymous_variant	2	282442	7.08e-06	0	gnomAD_v2.1.1	1		1			synonymous_variant
229568857	229433110	rs1358152825	G	A	c.6C>T	p.Cys2Cys	synonymous_variant	3	152222	1.97081e-05	0	gnomAD_v3.1	0	1	1			0
229568854	229433107	rs1331792916	G	A	c.9C>T	p.Asp3Asp	synonymous_variant	1	251122	3.98e-06	0	gnomAD_v2.1.1	1		1			synonymous_variant
229568853	229433106	rs1415884657	C	A	c.10G>T	p.Glu4Ter	stop_gained	1	251170	3.98e-06	0	gnomAD_v2.1.1	1		1			stop_gained
229568848	229433101	rs1397255499	G	A	c.15C>T	p.Asp5Asp	synonymous_variant	1	251158	3.98e-06	0	gnomAD_v2.1.1	1		1			synonymous_variant
229568847	229433100	rs367543048	C	A	c.16G>T	p.Glu6Ter	stop_gained	1	251192	3.98e-06	0	gnomAD_v2.1.1	1		1			stop_gained
229568844	229433097	rs566482294	T	G	c.19A>C	p.Thr7Pro	missense_variant	1	251204	3.98e-06	0	gnomAD_v2.1.1	1		1			missense_variant
229568844	229433097	rs566482294	T	G	c.19A>C	p.Thr7Pro	missense_variant	1	152182	6.57108e-06	0	gnomAD_v3.1	0	1	1			0
229568843	229433096	rs1388896155	G	GTC	c.18_19dupGA	p.Thr7ArgfsTer14	frameshift_variant	1	251198	3.98e-06	0	gnomAD_v2.1.1	1		1			frameshift_variant
229568839	229433092	rs762659680	G	T	c.24C>A	p.Thr8Thr	synonymous_variant	12	251172	4.78e-05	0	gnomAD_v2.1.1	1		1			synonymous_variant
229568839	229433092		G	T	c.24C>A	p.Thr8Thr	synonymous_variant	2	152246	1.31366e-05	0	gnomAD_v3.1	0	1	1			0
229568839	229433092	rs762659680	G	A	c.24C>T	p.Thr8Thr	synonymous_variant	4	251172	1.59e-05	0	gnomAD_v2.1.1	1		1			synonymous_variant
229568836	229433089	rs749998721	G	T	c.27C>A	p.Ala9Ala	synonymous_variant	2	251212	7.96e-06	0	gnomAD_v2.1.1	1		1			synonymous_variant
229568833	229433086	rs764600500	G	A	c.30C>T	p.Leu10Leu	synonymous_variant	3	282566	1.06e-05	0	gnomAD_v2.1.1	1		1			synonymous_variant
229568833	229433086	rs764600500	G	A	c.30C>T	p.Leu10Leu	synonymous_variant	1	152242	6.56849e-06	0	gnomAD_v3.1	0	1	1			0
229568827	229433080	rs1025502215	G	A	c.36C>T	p.Cys12Cys	synonymous_variant	1	251154	3.98e-06	0	gnomAD_v2.1.1	1		1			synonymous_variant
229568827	229433080		G	A	c.36C>T	p.Cys12Cys	synonymous_variant	1	152250	6.56814e-06	0	gnomAD_v3.1	0	1	1			0
229568815	229433068	rs370407621	G	A	c.48C>T	p.Ser16Ser	synonymous_variant	1	251110	3.98e-06	0	gnomAD_v2.1.1	1		1			synonymous_variant
229568815	229433068	rs370407621	G	A	c.48C>T	p.Ser16Ser	synonymous_variant	2	152236	1.31375e-05	0	gnomAD_v3.1	0	1	1			0
229568810	229433063	rs757234302	AGGCCGGAGCCATT	A	c.40_52delAATGGCTCCGGCC	p.Asn14TrpfsTer2	frameshift_variant	2	251052	7.97e-06	0	gnomAD_v2.1.1	1		1			frameshift_variant
229568810	229433063		A	C	c.53T>G	p.Leu18Arg	missense_variant	1	152172	6.57151e-06	0	gnomAD_v3.1	1		1			missense_variant
229568809	229433062	rs775795894	C	G	c.54G>C	p.Leu18Leu	synonymous_variant	2	251026	7.97e-06	0	gnomAD_v2.1.1	1		1			synonymous_variant
229568809	229433062		C	T	c.54G>A	p.Leu18Leu	synonymous_variant	1	152226	6.56918e-06	0	gnomAD_v3.1	1		1			synonymous_variant
229568800	229433053		G	A	c.63C>T	p.Ala21Ala	synonymous_variant	1	152220	6.56944e-06	0	gnomAD_v3.1	1		1			synonymous_variant
229568794	229433047	rs1339913000	G	A	c.69C>T	p.Phe23Phe	synonymous_variant	1	250684	3.99e-06	0	gnomAD_v2.1.1	1		1			synonymous_variant
229568791	229433044	rs1299744346	G	C	c.72C>G	p.Ala24Ala	synonymous_variant	1	250512	3.99e-06	0	gnomAD_v2.1.1	1		1			synonymous_variant
229568791	229433044	rs1299744346	G	A	c.72C>T	p.Ala24Ala	synonymous_variant	1	250512	3.99e-06	0	gnomAD_v2.1.1	1		1			synonymous_variant
229568787	229433040		C	T	c.76G>A	p.Asp26Asn	missense_variant	1	152226	6.56918e-06	0	gnomAD_v3.1	1		1			missense_variant
229568785	229433038		A	G	c.78T>C	p.Asp26Asp	synonymous_variant	2	152212	1.31396e-05	0	gnomAD_v3.1	1		1			synonymous_variant
229568781	229433034	rs546670743	C	A	c.82G>T	p.Ala28Ser	missense_variant	2	250200	7.99e-06	0	gnomAD_v2.1.1	1		1			missense_variant
229568781	229433034		C	A	c.82G>T	p.Ala28Ser	missense_variant	1	152200	6.5703e-06	0	gnomAD_v3.1	0	1	1			0
229568780	229433033	rs533069833	G	C	c.83C>G	p.Ala28Gly	missense_variant	2	250246	7.99e-06	0	gnomAD_v2.1.1	1		1			missense_variant
229568780	229433033	rs533069833	G	C	c.83C>G	p.Ala28Gly	missense_variant	1	152216	6.56961e-06	0	gnomAD_v3.1	0	1	1			0
229568778	229433031	rs753923758	G	GA	c.84_85insT	p.Pro29SerfsTer2	frameshift_variant	4	250244	1.6e-05	0	gnomAD_v2.1.1	1		1			frameshift_variant
229568775	229433028	rs1320087106	T	TA	c.87dupT	p.Arg30Ter	frameshift_variant	1	249924	4e-06	0	gnomAD_v2.1.1	1		1			frameshift_variant
229568764	229433017	rs774698359	G	A	c.99C>T	p.Phe33Phe	synonymous_variant	1	249540	4.01e-06	0	gnomAD_v2.1.1	1		1			synonymous_variant
229568761	229433014	rs147303135	C	T	c.102G>A	p.Pro34Pro	synonymous_variant	4	249180	1.61e-05	0	gnomAD_v2.1.1	1		1			synonymous_variant
229568761	229433014		C	A	c.102G>T	p.Pro34Pro	synonymous_variant	1	152222	6.56935e-06	0	gnomAD_v3.1	1		1			synonymous_variant
229568761	229433014		C	G	c.102G>C	p.Pro34Pro	synonymous_variant	3	152222	1.97081e-05	0	gnomAD_v3.1	1		1			synonymous_variant
229568755	229433008	rs143948837	G	A	c.108C>T	p.Ile36Ile	synonymous_variant	3	248806	1.21e-05	0	gnomAD_v2.1.1	1		1			synonymous_variant
229568755	229433008		G	A	c.108C>T	p.Ile36Ile	synonymous_variant	2	152216	1.31392e-05	0	gnomAD_v3.1	0	1	1			0
229568755	229433008	rs143948837	G	T	c.108C>A	p.Ile36Ile	synonymous_variant	1	248806	4.02e-06	0	gnomAD_v2.1.1	1		1			synonymous_variant
229568755	229433008		G	T	c.108C>A	p.Ile36Ile	synonymous_variant	2	152216	1.31392e-05	0	gnomAD_v3.1	0	1	1			0
229568746	229432999	rs369113039	G	A	c.117C>T	p.Arg39Arg	synonymous_variant	13	279118	4.66e-05	0	gnomAD_v2.1.1	1		1			synonymous_variant
229568746	229432999	rs369113039	G	A	c.117C>T	p.Arg39Arg	synonymous_variant	21	152226	0.000137953	0	gnomAD_v3.1	0	1	1			0
229568736	229432989	rs748127294	G	A	c.127C>T	p.Gln43Ter	stop_gained	1	246862	4.05e-06	0	gnomAD_v2.1.1	1		1			stop_gained
229568728	229432981	rs781048159	C	A	c.129+6G>T		splice_region_variant	2	246216	8.12e-06	0	gnomAD_v2.1.1	1		1			splice_region_variant
229568724	229432977	rs964417587	G	T	c.129+10C>A		intron_variant	1	245880	4.07e-06	0	gnomAD_v2.1.1	1		1			intron_variant
229568724	229432977		G	T	c.129+10C>A		intron_variant	1	152208	6.56996e-06	0	gnomAD_v3.1	0	1	1			0
229568724	229432977		G	A	c.129+10C>T		intron_variant	1	152208	6.56996e-06	0	gnomAD_v3.1	1		1			intron_variant
229568723	229432976	rs199705335	G	T	c.129+11C>A		intron_variant	1	245960	4.07e-06	0	gnomAD_v2.1.1	1		1			intron_variant
229568723	229432976	rs199705335	G	T	c.129+11C>A		intron_variant	1	152188	6.57082e-06	0	gnomAD_v3.1	0	1	1			0
229568722	229432975	rs754938940	G	T	c.129+12C>A		intron_variant	4	245852	1.63e-05	0	gnomAD_v2.1.1	1		1			intron_variant
229568722	229432975	rs754938940	G	A	c.129+12C>T		intron_variant	2	245852	8.13e-06	0	gnomAD_v2.1.1	1		1			intron_variant
229568720	229432973	rs886046076	A	G	c.129+14T>C		intron_variant	1	245632	4.07e-06	0	gnomAD_v2.1.1	1		1			intron_variant
229568719	229432972	rs751440333	G	A	c.129+15C>T		intron_variant	2	245592	8.14e-06	0	gnomAD_v2.1.1	1		1			intron_variant
229568718	229432971	rs148084911	G	C	c.129+16C>G		intron_variant	2	276764	7.23e-06	0	gnomAD_v2.1.1	1		1			intron_variant
229568718	229432971		G	C	c.129+16C>G		intron_variant	1	152180	6.57117e-06	0	gnomAD_v3.1	0	1	1			0
229568718	229432971	rs148084911	G	A	c.129+16C>T		intron_variant	381	276764	0.00137662	5	gnomAD_v2.1.1	1		1			intron_variant
229568718	229432971		G	A	c.129+16C>T		intron_variant	559	152180	0.00367328	6	gnomAD_v3.1	0	1	1			0
229568714	229432967	rs758142768	C	G	c.129+20G>C		intron_variant	3	276702	1.08e-05	0	gnomAD_v2.1.1	1		1			intron_variant
229568714	229432967		C	G	c.129+20G>C		intron_variant	2	152206	1.31401e-05	0	gnomAD_v3.1	0	1	1			0
229568710	229432963	rs1205118856	C	G	c.129+24G>C		intron_variant	1	245340	4.08e-06	0	gnomAD_v2.1.1	1		1			intron_variant
229568708	229432961	rs750053890	C	A	c.129+26G>T		intron_variant	1	245422	4.07e-06	0	gnomAD_v2.1.1	1		1			intron_variant
229568708	229432961		C	T	c.129+26G>A		intron_variant	2	152218	1.31391e-05	0	gnomAD_v3.1	1		1			intron_variant
229568707	229432960	rs761173669	G	T	c.129+27C>A		intron_variant	1	245168	4.08e-06	0	gnomAD_v2.1.1	1		1			intron_variant
229568707	229432960	rs761173669	G	C	c.129+27C>G		intron_variant	17	276522	6.15e-05	0	gnomAD_v2.1.1	1		1			intron_variant
229568707	229432960		G	C	c.129+27C>G		intron_variant	17	152190	0.000111702	0	gnomAD_v3.1	0	1	1			0
229568706	229432959	rs767979087	G	A	c.129+28C>T		intron_variant	3	245212	1.22e-05	0	gnomAD_v2.1.1	1		1			intron_variant
229568706	229432959		G	A	c.129+28C>T		intron_variant	1	152180	6.57117e-06	0	gnomAD_v3.1	0	1	1			0
229568706	229432959	rs767979087	G	C	c.129+28C>G		intron_variant	3	245212	1.22e-05	0	gnomAD_v2.1.1	1		1			intron_variant
229568703	229432956	rs144658220	G	T	c.129+31C>A		intron_variant	5355	276818	0.0193448	278	gnomAD_v2.1.1	1		1			intron_variant
229568703	229432956	rs144658220	G	T	c.129+31C>A		intron_variant	2506	152180	0.0164673	99	gnomAD_v3.1	0	1	1			0
229568701	229432954	rs200153570	G	T	c.129+33C>A		intron_variant	56	276754	0.000202346	0	gnomAD_v2.1.1	1		1			intron_variant
229568701	229432954		G	T	c.129+33C>A		intron_variant	98	152162	0.00064405	0	gnomAD_v3.1	0	1	1			0
229568700	229432953		C	T	c.129+34G>A		intron_variant	1	152136	6.57307e-06	0	gnomAD_v3.1	1		1			intron_variant
229568700	229432953	rs542925509	C	G	c.129+34G>C		intron_variant	3	245044	1.22e-05	0	gnomAD_v2.1.1	1		1			intron_variant
229568700	229432953		C	G	c.129+34G>C		intron_variant	1	152136	6.57307e-06	0	gnomAD_v3.1	0	1	1			0
229568698	229432951	rs529205794	C	G	c.129+36G>C		intron_variant	11	276740	3.97e-05	0	gnomAD_v2.1.1	1		1			intron_variant
229568698	229432951		C	G	c.129+36G>C		intron_variant	11	152158	7.22933e-05	0	gnomAD_v3.1	0	1	1			0
229568698	229432951	rs529205794	C	T	c.129+36G>A		intron_variant	2	245388	8.15e-06	0	gnomAD_v2.1.1	1		1			intron_variant
229568697	229432950	rs1462927014	C	T	c.129+37G>A		intron_variant	1	245464	4.07e-06	0	gnomAD_v2.1.1	1		1			intron_variant
229568697	229432950	rs1462927014	C	T	c.129+37G>A		intron_variant	3	152186	1.97127e-05	0	gnomAD_v3.1	0	1	1			0
229568694	229432947	rs1349852396	G	A	c.129+40C>T		intron_variant	1	245988	4.07e-06	0	gnomAD_v2.1.1	1		1			intron_variant
229568692	229432945		G	C	c.129+42C>G		intron_variant	1	152162	6.57194e-06	0	gnomAD_v3.1	1		1			intron_variant
229568692	229432945		G	A	c.129+42C>T		intron_variant	1	152162	6.57194e-06	0	gnomAD_v3.1	1		1			intron_variant
229568691	229432944	rs1457470144	C	G	c.129+43G>C		intron_variant	1	31354	3.19e-05	0	gnomAD_v2.1.1	1		1			intron_variant
229568691	229432944		C	T	c.129+43G>A		intron_variant	1	152174	6.57142e-06	0	gnomAD_v3.1	1		1			intron_variant
229568690	229432943	rs998778275	G	A	c.129+44C>T		intron_variant	4	246528	1.62e-05	0	gnomAD_v2.1.1	1		1			intron_variant
229568690	229432943	rs998778275	G	A	c.129+44C>T		intron_variant	3	152174	1.97143e-05	0	gnomAD_v3.1	0	1	1			0
229568686	229432939	rs1463090704	T	C	c.129+48A>G		intron_variant	1	247266	4.04e-06	0	gnomAD_v2.1.1	1		1			intron_variant
229568684	229432937	rs773362795	G	C	c.129+50C>G		intron_variant	1	247294	4.04e-06	0	gnomAD_v2.1.1	1		1			intron_variant
229568679	229432932	rs770041721	G	T	c.130-52C>A		intron_variant	3	248428	1.21e-05	0	gnomAD_v2.1.1	1		1			intron_variant
229568677	229432930	rs748240292	C	A	c.130-50G>T		intron_variant	1	248452	4.02e-06	0	gnomAD_v2.1.1	1		1			intron_variant
229568675	229432928	rs375552566	A	G	c.130-48T>C		intron_variant	6	248452	2.41e-05	0	gnomAD_v2.1.1	1		1			intron_variant
229568675	229432928	rs375552566	A	G	c.130-48T>C		intron_variant	10	152132	6.57324e-05	0	gnomAD_v3.1	0	1	1			0
229568669	229432922	rs768524682	G	T	c.130-42C>A		intron_variant	1	248652	4.02e-06	0	gnomAD_v2.1.1	1		1			intron_variant
229568670	229432923	rs1486675136	G	T	c.130-43C>A		intron_variant	1	152194	6.57056e-06	0	gnomAD_v3.1	1		1			intron_variant
229568668	229432921	rs2070861	G	T	c.130-41C>A		intron_variant	47	248758	0.000188939	1	gnomAD_v2.1.1	1		1			intron_variant
229568668	229432921		G	T	c.130-41C>A		intron_variant	57	152138	0.00037466	2	gnomAD_v3.1	0	1	1			0
229568668	229432921		G	A	c.130-41C>T		intron_variant	3	152138	1.97189e-05	0	gnomAD_v3.1	1		1			intron_variant
229568667	229432920	rs780025155	C	T	c.130-40G>A		intron_variant	22	280132	7.85e-05	0	gnomAD_v2.1.1	1		1			intron_variant
229568667	229432920	rs780025155	C	T	c.130-40G>A		intron_variant	2	152180	1.31423e-05	0	gnomAD_v3.1	0	1	1			0
229568665	229432918	rs1334924235	T	C	c.130-38A>G		intron_variant	1	249038	4.02e-06	0	gnomAD_v2.1.1	1		1			intron_variant
229568663	229432916	rs1267013867	G	A	c.130-36C>T		intron_variant	3	248918	1.21e-05	0	gnomAD_v2.1.1	1		1			intron_variant
229568663	229432916	rs1267013867	G	A	c.130-36C>T		intron_variant	1	152154	6.57229e-06	0	gnomAD_v3.1	0	1	1			0
229568661	229432914	rs745727103	C	G	c.130-34G>C		intron_variant	9	249218	3.61e-05	0	gnomAD_v2.1.1	1		1			intron_variant
229568661	229432914	rs745727103	C	G	c.130-34G>C		intron_variant	8	152198	5.25631e-05	0	gnomAD_v3.1	0	1	1			0
229568653	229432906	rs540298095	C	G	c.130-26G>C		intron_variant	2	249632	8.01e-06	0	gnomAD_v2.1.1	1		1			intron_variant
229568653	229432906	rs540298095	C	G	c.130-26G>C		intron_variant	1	152186	6.57091e-06	0	gnomAD_v3.1	0	1	1			0
229568652	229432905	rs1413768850	C	A	c.130-25G>T		intron_variant	1	152180	6.57117e-06	0	gnomAD_v3.1	1		1			intron_variant
229568649	229432902	rs375760363	C	T	c.130-22G>A		intron_variant	2	249914	8e-06	0	gnomAD_v2.1.1	1		1			intron_variant
229568649	229432902	rs375760363	C	T	c.130-22G>A		intron_variant	1	152192	6.57065e-06	0	gnomAD_v3.1	0	1	1			0
229568647	229432900	rs201437341	C	A	c.130-20G>T		intron_variant	55	281456	0.000195412	0	gnomAD_v2.1.1	1		1			intron_variant
229568647	229432900		C	A	c.130-20G>T		intron_variant	86	152188	0.000565091	0	gnomAD_v3.1	0	1	1			0
229568647	229432900	rs201437341	C	T	c.130-20G>A		intron_variant	4	250084	1.6e-05	0	gnomAD_v2.1.1	1		1			intron_variant
229568647	229432900		C	T	c.130-20G>A		intron_variant	2	152188	1.31416e-05	0	gnomAD_v3.1	0	1	1			0
229568646	229432899		A	G	c.130-19T>C		intron_variant	1	152070	6.57592e-06	0	gnomAD_v3.1	1		1			intron_variant
229568643	229432896	rs753329503	A	G	c.130-16T>C		intron_variant	4	250330	1.6e-05	0	gnomAD_v2.1.1	1		1			intron_variant
229568640	229432893	rs1292292513	G	A	c.130-13C>T		intron_variant	1	250506	3.99e-06	0	gnomAD_v2.1.1	1		1			intron_variant
229568640	229432893		G	C	c.130-13C>G		intron_variant	1	152194	6.57056e-06	0	gnomAD_v3.1	1		1			intron_variant
229568638	229432891	rs202159198	G	C	c.130-11C>G		intron_variant	20	281834	7.1e-05	0	gnomAD_v2.1.1	1		1			intron_variant
229568638	229432891	rs202159198	G	C	c.130-11C>G		intron_variant	10	152184	6.57099e-05	0	gnomAD_v3.1	0	1	1			0
229568637	229432890	rs41271481	C	G	c.130-10G>C		intron_variant	53371	281504	0.189592	5280	gnomAD_v2.1.1	1		1			intron_variant
229568637	229432890		C	G	c.130-10G>C		intron_variant	31037	151926	0.20429	3433	gnomAD_v3.1	0	1	1			0
229568636	229432889		C	T	c.130-9G>A		intron_variant	1	152206	6.57004e-06	0	gnomAD_v3.1	1		1			intron_variant
229568632	229432885	rs11803533	A	G	c.130-5T>C		splice_region_variant	59958	281740	0.212813	7461	gnomAD_v2.1.1	1		1			splice_region_variant
229568632	229432885	rs11803533	A	G	c.130-5T>C		splice_region_variant	39900	151896	0.26268	6571	gnomAD_v3.1	0	1	1			0
229568631	229432884	rs1456859867	C	T	c.130-4G>A		splice_region_variant	1	250738	3.99e-06	0	gnomAD_v2.1.1	1		1			splice_region_variant
229568631	229432884	rs1456859867	C	T	c.130-4G>A		splice_region_variant	2	152170	1.31432e-05	0	gnomAD_v3.1	0	1	1			0
229568626	229432879		C	T	c.131G>A	p.Gly44Asp	missense_variant	1	250756	3.99e-06	0	gnomAD_v2.1.1	1		1			missense_variant
229568625	229432878	rs146956806	G	A	c.132C>T	p.Gly44Gly	splice_region_variant	25	282120	8.86e-05	0	gnomAD_v2.1.1	1		1			splice_region_variant
229568625	229432878	rs146956806	G	A	c.132C>T	p.Gly44Gly	splice_region_variant	104	152156	0.000683509	2	gnomAD_v3.1	0	1	1			0
229568624	229432877	rs398123562	C	T	c.133G>A	p.Val45Ile	missense_variant	1	250890	3.99e-06	0	gnomAD_v2.1.1	1		1			missense_variant
229568616	229432869	rs535751046	G	T	c.141C>A	p.Val47Val	synonymous_variant	49	251100	0.000195141	0	gnomAD_v2.1.1	1		1			synonymous_variant
229568616	229432869		G	T	c.141C>A	p.Val47Val	synonymous_variant	6	152156	3.94332e-05	0	gnomAD_v3.1	0	1	1			0
229568613	229432866	rs1265100143	A	G	c.144T>C	p.Gly48Gly	synonymous_variant	1	251116	3.98e-06	0	gnomAD_v2.1.1	1		1			synonymous_variant
229568592	229432845	rs773619580	G	A	c.165C>T	p.Tyr55Tyr	synonymous_variant	2	251378	7.96e-06	0	gnomAD_v2.1.1	1		1			synonymous_variant
229568592	229432845	rs773619580	G	A	c.165C>T	p.Tyr55Tyr	synonymous_variant	1	152178	6.57125e-06	0	gnomAD_v3.1	0	1	1			0
229568589	229432842	rs765413340	C	T	c.168G>A	p.Val56Val	synonymous_variant	3	251402	1.19e-05	0	gnomAD_v2.1.1	1		1			synonymous_variant
229568573	229432826		T	C	c.184A>G	p.Ser62Gly	missense_variant	1	152168	6.57168e-06	0	gnomAD_v3.1	1		1			missense_variant
229568552	229432805		G	T	c.205C>A	p.Leu69Met	missense_variant	1	251484	3.98e-06	0	gnomAD_v2.1.1	1		1			missense_variant
229568534	229432787		G	T	c.223C>A	p.His75Asn	missense_variant	1	152204	6.57013e-06	0	gnomAD_v3.1	1		1			missense_variant
229568531	229432784	rs1246861211	C	T	c.226G>A	p.Gly76Ser	missense_variant	2	282866	7.07e-06	0	gnomAD_v2.1.1	1		1			missense_variant
229568531	229432784	rs1246861211	C	T	c.226G>A	p.Gly76Ser	missense_variant	1	152186	6.57091e-06	0	gnomAD_v3.1	0	1	1			0
229568527	229432780		A	G	c.230T>C	p.Ile77Thr	missense_variant	1	152190	6.57073e-06	0	gnomAD_v3.1	1		1			missense_variant
229568520	229432773	rs1206328213	G	A	c.237C>T	p.Thr79Thr	synonymous_variant	1	251488	3.98e-06	0	gnomAD_v2.1.1	1		1			synonymous_variant
229568511	229432764	rs373785144	A	G	c.246T>C	p.Asp82Asp	synonymous_variant	6	251488	2.39e-05	0	gnomAD_v2.1.1	1		1			synonymous_variant
229568511	229432764	rs373785144	A	G	c.246T>C	p.Asp82Asp	synonymous_variant	2	152126	1.3147e-05	0	gnomAD_v3.1	0	1	1			0
229568509	229432762	rs1260957170	TC	T	c.247delG	p.Asp83ThrfsTer39	frameshift_variant	1	251486	3.98e-06	0	gnomAD_v2.1.1	1		1			frameshift_variant
229568506	229432759	rs1465534385	A	G	c.251T>C	p.Met84Thr	missense_variant	1	31348	3.19e-05	0	gnomAD_v2.1.1	1		1			missense_variant
229568506	229432759	rs1465534385	A	G	c.251T>C	p.Met84Thr	missense_variant	1	152084	6.57531e-06	0	gnomAD_v3.1	0	1	1			0
229568496	229432749		G	A	c.261C>T	p.Ile87Ile	synonymous_variant	1	152230	6.56901e-06	0	gnomAD_v3.1	1		1			synonymous_variant
229568493	229432746	rs1284889070	C	T	c.264G>A	p.Trp88Ter	stop_gained	1	152200	6.5703e-06	0	gnomAD_v3.1	1		1			stop_gained
229568485	229432738	rs768815470	G	C	c.272C>G	p.Thr91Ser	missense_variant	3	251480	1.19e-05	0	gnomAD_v2.1.1	1		1			missense_variant
229568478	229432731	rs746946931	G	A	c.279C>T	p.Tyr93Tyr	synonymous_variant	7	282846	2.47e-05	0	gnomAD_v2.1.1	1		1			synonymous_variant
229568478	229432731	rs746946931	G	A	c.279C>T	p.Tyr93Tyr	synonymous_variant	1	152216	6.56961e-06	0	gnomAD_v3.1	0	1	1			0
229568476	229432729	rs775508125	T	C	c.281A>G	p.Asn94Ser	missense_variant	1	251468	3.98e-06	0	gnomAD_v2.1.1	1		1			missense_variant
229568476	229432729	rs775508125	T	C	c.281A>G	p.Asn94Ser	missense_variant	1	152164	6.57186e-06	0	gnomAD_v3.1	0	1	1			0
229568475	229432728	rs772124885	G	A	c.282C>T	p.Asn94Asn	synonymous_variant	5	282848	1.77e-05	0	gnomAD_v2.1.1	1		1			synonymous_variant
229568475	229432728	rs772124885	G	A	c.282C>T	p.Asn94Asn	synonymous_variant	5	152216	3.28481e-05	0	gnomAD_v3.1	0	1	1			0
229568470	229432723	rs121909519	A	G	c.287T>C	p.Leu96Pro	missense_variant	2	152168	1.31434e-05	0	gnomAD_v3.1	1		1			missense_variant
229568466	229432719	rs1372410494	G	A	c.291C>T	p.Arg97Arg	synonymous_variant	1	251454	3.98e-06	0	gnomAD_v2.1.1	1		1			synonymous_variant
229568465	229432718	rs1319925897	C	A	c.292G>T	p.Val98Leu	missense_variant	1	251450	3.98e-06	0	gnomAD_v2.1.1	1		1			missense_variant
229568463	229432716	rs1323268291	C	T	c.294G>A	p.Val98Val	synonymous_variant	1	31370	3.19e-05	0	gnomAD_v2.1.1	1		1			synonymous_variant
229568463	229432716		C	T	c.294G>A	p.Val98Val	synonymous_variant	1	152166	6.57177e-06	0	gnomAD_v3.1	0	1	1			0
229568459	229432712	rs745725899	G	A	c.298C>T	p.Pro100Ser	missense_variant	1	251442	3.98e-06	0	gnomAD_v2.1.1	1		1			missense_variant
229568446	229432699	rs778739385	G	C	c.311C>G	p.Pro104Arg	missense_variant	1	251430	3.98e-06	0	gnomAD_v2.1.1	1		1			missense_variant
229568446	229432699	rs778739385	G	T	c.311C>A	p.Pro104His	missense_variant	2	251430	7.95e-06	0	gnomAD_v2.1.1	1		1			missense_variant
229568445	229432698	rs1289671104	G	A	c.312C>T	p.Pro104Pro	synonymous_variant	1	251426	3.98e-06	0	gnomAD_v2.1.1	1		1			synonymous_variant
229568445	229432698	rs1289671104	G	T	c.312C>A	p.Pro104Pro	synonymous_variant	1	251426	3.98e-06	0	gnomAD_v2.1.1	1		1			synonymous_variant
229568443	229432696	rs756909121	G	A	c.314C>T	p.Thr105Ile	missense_variant	5	251428	1.99e-05	0	gnomAD_v2.1.1	1		1			missense_variant
229568443	229432696	rs756909121	G	C	c.314C>G	p.Thr105Ser	missense_variant	1	31364	3.19e-05	0	gnomAD_v2.1.1	1		1			missense_variant
229568443	229432696		G	C	c.314C>G	p.Thr105Ser	missense_variant	1	152200	6.5703e-06	0	gnomAD_v3.1	0	1	1			0
229568441	229432694	rs1420061680	G	A	c.316C>T	p.Leu106Leu	synonymous_variant	1	152212	6.56978e-06	0	gnomAD_v3.1	1		1			synonymous_variant
229568433	229432686	rs41271479	G	T	c.324C>A	p.Thr108Thr	synonymous_variant	28	282742	9.9e-05	0	gnomAD_v2.1.1	1		1			synonymous_variant
229568433	229432686		G	T	c.324C>A	p.Thr108Thr	synonymous_variant	17	152164	0.000111722	0	gnomAD_v3.1	0	1	1			0
229568430	229432683	rs1175339508	C	T	c.327G>A	p.Glu109Glu	synonymous_variant	2	251400	7.96e-06	0	gnomAD_v2.1.1	1		1			synonymous_variant
229568430	229432683	rs1175339508	C	T	c.327G>A	p.Glu109Glu	synonymous_variant	1	152116	6.57393e-06	0	gnomAD_v3.1	0	1	1			0
229568428	229432681	rs970679543	G	A	c.329C>T	p.Ala110Val	missense_variant	2	152108	1.31486e-05	0	gnomAD_v3.1	1		1			missense_variant
229568427	229432680	rs777182854	G	A	c.330C>T	p.Ala110Ala	synonymous_variant	2	251404	7.96e-06	0	gnomAD_v2.1.1	1		1			synonymous_variant
229568427	229432680	rs777182854	G	T	c.330C>A	p.Ala110Ala	synonymous_variant	1	251404	3.98e-06	0	gnomAD_v2.1.1	1		1			synonymous_variant
229568424	229432677	rs1418024508	G	A	c.333C>T	p.Pro111Pro	synonymous_variant	1	152164	6.57186e-06	0	gnomAD_v3.1	1		1			synonymous_variant
229568423	229432676	rs146508471	G	A	c.334C>T	p.Leu112Phe	missense_variant	1	251372	3.98e-06	0	gnomAD_v2.1.1	1		1			missense_variant
229568423	229432676	rs146508471	G	A	c.334C>T	p.Leu112Phe	missense_variant	3	152166	1.97153e-05	0	gnomAD_v3.1	0	1	1			0
229568423	229432676		G	T	c.334C>A	p.Leu112Ile	missense_variant	3	152166	1.97153e-05	0	gnomAD_v3.1	1		1			missense_variant
229568418	229432671	rs761252019	A	AT	c.338dupA	p.Asn113LysfsTer15	frameshift_variant	1	251382	3.98e-06	0	gnomAD_v2.1.1	1		1			frameshift_variant
229568406	229432659	rs755556717	G	A	c.351C>T	p.Asn117Asn	splice_region_variant	2	251410	7.96e-06	0	gnomAD_v2.1.1	1		1			splice_region_variant
229568402	229432655	rs1261898076	C	A	c.355G>T	p.Glu119Ter	stop_gained	1	251400	3.98e-06	0	gnomAD_v2.1.1	1		1			stop_gained
229568391	229432644	rs200258538	G	A	c.366C>T	p.Thr122Thr	synonymous_variant	1	251394	3.98e-06	0	gnomAD_v2.1.1	1		1			synonymous_variant
229568391	229432644		G	A	c.366C>T	p.Thr122Thr	synonymous_variant	2	152112	1.31482e-05	0	gnomAD_v3.1	0	1	1			0
229568391	229432644	rs200258538	G	T	c.366C>A	p.Thr122Thr	synonymous_variant	1	251394	3.98e-06	0	gnomAD_v2.1.1	1		1			synonymous_variant
229568391	229432644		G	T	c.366C>A	p.Thr122Thr	synonymous_variant	1	152112	6.5741e-06	0	gnomAD_v3.1	0	1	1			0
229568378	229432631	rs1482097990	CA	C	c.378delT	p.Phe126LeufsTer66	frameshift_variant	1	251328	3.98e-06	0	gnomAD_v2.1.1	1		1			frameshift_variant
229568368	229432621	rs766934634	T	C	c.389A>G	p.Asn130Ser	missense_variant	5	282524	1.77e-05	0	gnomAD_v2.1.1	1		1			missense_variant
229568368	229432621	rs766934634	T	C	c.389A>G	p.Asn130Ser	missense_variant	3	151816	1.97608e-05	0	gnomAD_v3.1	0	1	1			0
229568363	229432616	rs1213505449	G	A	c.394C>T	p.Pro132Ser	missense_variant	1	251124	3.98e-06	0	gnomAD_v2.1.1	1		1			missense_variant
229568361	229432614	rs749499154	G	A	c.396C>T	p.Pro132Pro	synonymous_variant	1	251118	3.98e-06	0	gnomAD_v2.1.1	1		1			synonymous_variant
229568358	229432611		G	T	c.399C>A	p.Ala133Ala	synonymous_variant	1	31342	3.19e-05	0	gnomAD_v2.1.1	1		1			synonymous_variant
229568356	229432609	rs750797766	A	C	c.401T>G	p.Met134Arg	missense_variant	1	251074	3.98e-06	0	gnomAD_v2.1.1	1		1			missense_variant
229568338	229432591	rs1435160117	G	A	c.419C>T	p.Ala140Val	missense_variant	1	31328	3.19e-05	0	gnomAD_v2.1.1	1		1			missense_variant
229568338	229432591		G	A	c.419C>T	p.Ala140Val	missense_variant	1	152116	6.57393e-06	0	gnomAD_v3.1	0	1	1			0
229568337	229432590	rs765588353	G	T	c.420C>A	p.Ala140Ala	synonymous_variant	1	250608	3.99e-06	0	gnomAD_v2.1.1	1		1			synonymous_variant
229568334	229432587	rs553019935	C	T	c.423G>A	p.Val141Val	synonymous_variant	6	281886	2.13e-05	0	gnomAD_v2.1.1	1		1			synonymous_variant
229568334	229432587		C	T	c.423G>A	p.Val141Val	synonymous_variant	3	152006	1.97361e-05	0	gnomAD_v3.1	0	1	1			0
229568329	229432582	rs75926206	G	A	c.428C>T	p.Ser143Phe	missense_variant	1	250492	3.99e-06	0	gnomAD_v2.1.1	1		1			missense_variant
229568328	229432581	rs1308894686	G	A	c.429C>T	p.Ser143Ser	synonymous_variant	1	152054	6.57661e-06	0	gnomAD_v3.1	1		1			synonymous_variant
229568322	229432575	rs371410845	G	A	c.435C>T	p.Tyr145Tyr	synonymous_variant	2	249970	8e-06	0	gnomAD_v2.1.1	1		1			synonymous_variant
229568322	229432575		G	A	c.435C>T	p.Tyr145Tyr	synonymous_variant	4	151960	2.63227e-05	0	gnomAD_v3.1	0	1	1			0
229568322	229432575	rs371410845	G	T	c.435C>A	p.Tyr145Ter	stop_gained	2	249970	8e-06	0	gnomAD_v2.1.1	1		1			stop_gained
229568320	229432573	rs1395648272	GC	G	c.436delG	p.Ala146ProfsTer46	frameshift_variant	2	280980	7.12e-06	0	gnomAD_v2.1.1	1		1			frameshift_variant
229568320	229432573	rs1395648272	GC	G	c.436del	p.Ala146ProfsTer46	frameshift_variant	8	151934	5.26544e-05	0	gnomAD_v3.1	0	1	1			0
229568319	229432572		G	T	c.438C>A	p.Ala146Ala	synonymous_variant	1	151924	6.58224e-06	0	gnomAD_v3.1	1		1			synonymous_variant
229568316	229432569	rs1400389136	G	A	c.441C>T	p.Ser147Ser	synonymous_variant	1	249216	4.01e-06	0	gnomAD_v2.1.1	1		1			synonymous_variant
229568313	229432566	rs775708474	G	A	c.444C>T	p.Gly148Gly	synonymous_variant	1	248570	4.02e-06	0	gnomAD_v2.1.1	1		1			synonymous_variant
229568304	229432557	rs76030344	G	T	c.453C>A	p.Thr151Thr	splice_region_variant	879	277634	0.00316604	20	gnomAD_v2.1.1	1		1			splice_region_variant
229568304	229432557		G	T	c.453C>A	p.Thr151Thr	splice_region_variant	1335	151582	0.00880711	22	gnomAD_v3.1	0	1	1			0
229568304	229432557	rs76030344	G	C	c.453C>G	p.Thr151Thr	splice_region_variant	10	246562	4.06e-05	0	gnomAD_v2.1.1	1		1			splice_region_variant
229568304	229432557		G	C	c.453C>G	p.Thr151Thr	splice_region_variant	1	151608	6.59596e-06	0	gnomAD_v3.1	0	1	1			0
229568304	229432557	rs76030344	G	A	c.453C>T	p.Thr151Thr	splice_region_variant	1	246562	4.06e-06	0	gnomAD_v2.1.1	1		1			splice_region_variant
229568300	229432553	rs200976037	C	A	c.454+3G>T		splice_region_variant	13	276046	4.71e-05	0	gnomAD_v2.1.1	1		1			splice_region_variant
229568300	229432553	rs200976037	C	A	c.454+3G>T		splice_region_variant	2	151538	1.3198e-05	0	gnomAD_v3.1	0	1	1			0
229568299	229432552	rs1166632583	T	A	c.454+4A>T		splice_region_variant	1	244598	4.09e-06	0	gnomAD_v2.1.1	1		1			splice_region_variant
229568298	229432551	rs1476383050	C	T	c.454+5G>A		splice_region_variant	2	243916	8.2e-06	0	gnomAD_v2.1.1	1		1			splice_region_variant
229568297	229432550	rs770722574	A	T	c.454+6T>A		splice_region_variant	1	243102	4.11e-06	0	gnomAD_v2.1.1	1		1			splice_region_variant
229568296	229432549	rs748900759	C	A	c.454+7G>T		splice_region_variant	1	241684	4.14e-06	0	gnomAD_v2.1.1	1		1			splice_region_variant
229568295	229432548	rs1421646912	G	A	c.454+8C>T		splice_region_variant	2	272560	7.34e-06	0	gnomAD_v2.1.1	1		1			splice_region_variant
229568295	229432548	rs1421646912	G	A	c.454+8C>T		splice_region_variant	2	151720	1.31822e-05	0	gnomAD_v3.1	0	1	1			0
229568293	229432546	rs1259209386	G	C	c.454+10C>G		intron_variant	1	240178	4.16e-06	0	gnomAD_v2.1.1	1		1			intron_variant
229568293	229432546		G	T	c.454+10C>A		intron_variant	4	151718	2.63647e-05	0	gnomAD_v3.1	1		1			intron_variant
229568292	229432545	rs551674486	C	T	c.454+11G>A		intron_variant	24	268244	8.95e-05	0	gnomAD_v2.1.1	1		1			intron_variant
229568292	229432545	rs551674486	C	T	c.454+11G>A		intron_variant	36	150770	0.000238774	0	gnomAD_v3.1	0	1	1			0
229568291	229432544	rs755756897	G	A	c.454+12C>T		intron_variant	1	237716	4.21e-06	0	gnomAD_v2.1.1	1		1			intron_variant
229568288	229432541	rs201388631	G	A	c.454+15C>T		intron_variant	79	265010	0.000298102	0	gnomAD_v2.1.1	1		1			intron_variant
229568288	229432541	rs201388631	G	T	c.454+15C>A		intron_variant	37	265010	0.000139617	0	gnomAD_v2.1.1	1		1			intron_variant
229568288	229432541		G	T	c.454+15C>A		intron_variant	18	151418	0.000118876	0	gnomAD_v3.1	0	1	1			0
229568288	229432541		G	A	c.454+15C>T		intron_variant	109	151412	0.00071989	0	gnomAD_v3.1	1		1			intron_variant
229568286	229432539	rs1194573626	G	T	c.454+17C>A		intron_variant	1	232662	4.3e-06	0	gnomAD_v2.1.1	1		1			intron_variant
229568283	229432536	rs1321623820	TG	T	c.454+19delC		intron_variant	1	226330	4.42e-06	0	gnomAD_v2.1.1	1		1			intron_variant
229568281	229432534	rs758924495	A	C	c.454+22T>G		intron_variant	1	216346	4.62e-06	0	gnomAD_v2.1.1	1		1			intron_variant
229568279	229432532		G	A	c.454+24C>T		intron_variant	2	150948	1.32496e-05	0	gnomAD_v3.1	1		1			intron_variant
229568278	229432531	rs1244200896	G	A	c.454+25C>T		intron_variant	1	219408	4.56e-06	0	gnomAD_v2.1.1	1		1			intron_variant
229568276	229432529	rs1353746634	A	C	c.454+27T>G		intron_variant	6	199234	3.01e-05	0	gnomAD_v2.1.1	1		1			intron_variant
229568276	229432529	rs1353746634	A	G	c.454+27T>C		intron_variant	5	199234	2.51e-05	0	gnomAD_v2.1.1	1		1			intron_variant
229568275	229432528	rs750903065	G	T	c.454+28C>A		intron_variant	11	239870	4.59e-05	0	gnomAD_v2.1.1	1		1			intron_variant
229568275	229432528	rs750903065	G	T	c.454+28C>A		intron_variant	5	144940	3.4497e-05	0	gnomAD_v3.1	0	1	1			0
229568274	229432527	rs903232422	A	G	c.454+29T>C		intron_variant	17	177168	9.6e-05	0	gnomAD_v2.1.1	1		1			intron_variant
229568274	229432527	rs903232422	A	T	c.454+29T>A		intron_variant	3	177168	1.69e-05	0	gnomAD_v2.1.1	1		1			intron_variant
229568274	229432527	rs903232422	A	C	c.454+29T>G		intron_variant	2	177168	1.13e-05	0	gnomAD_v2.1.1	1		1			intron_variant
229568270	229432523	rs779150156	C	G	c.454+33G>C		intron_variant	5	4750	0.00105263	0	gnomAD_v2.1.1	1		1			intron_variant
229568269	229432522	rs757583419	G	T	c.454+34C>A		intron_variant	1	164004	6.1e-06	0	gnomAD_v2.1.1	1		1			intron_variant
229568269	229432522	rs757583419	G	C	c.454+34C>G		intron_variant	12	193474	6.2e-05	0	gnomAD_v2.1.1	1		1			intron_variant
229568269	229432522		G	C	c.454+34C>G		intron_variant	7	140744	4.97357e-05	0	gnomAD_v3.1	0	1	1			0
229568269	229432522	rs757583419	G	A	c.454+34C>T		intron_variant	17	164004	0.000103656	0	gnomAD_v2.1.1	1		1			intron_variant
229568269	229432522		G	A	c.454+34C>T		intron_variant	1	140744	7.1051e-06	0	gnomAD_v3.1	0	1	1			0
229568267	229432520	rs569112604	G	A	c.454+36C>T		intron_variant	175	180778	0.000968038	3	gnomAD_v2.1.1	1		1			intron_variant
229568267	229432520	rs569112604	G	A	c.454+36C>T		intron_variant	120	146410	0.000819616	0	gnomAD_v3.1	0	1	1			0
229568266	229432519	rs1162074229	G	A	c.454+37C>T		intron_variant	2	136926	1.46e-05	0	gnomAD_v2.1.1	1		1			intron_variant
229568266	229432519	rs1162074229	G	A	c.454+37C>T		intron_variant	1	148388	6.73909e-06	0	gnomAD_v3.1	0	1	1			0
229568265	229432518	rs1455946501	G	C	c.454+38C>G		intron_variant	2	131976	1.52e-05	0	gnomAD_v2.1.1	1		1			intron_variant
229568265	229432518		G	C	c.454+38C>G		intron_variant	1	145992	6.84969e-06	0	gnomAD_v3.1	0	1	1			0
229568264	229432517	rs764479229	C	G	c.454+39G>C		intron_variant	31	12500	0.00248	0	gnomAD_v2.1.1	1		1			intron_variant
229568263	229432516		GC	G	c.454+39del		intron_variant	1	147228	6.79219e-06	0	gnomAD_v3.1	1		1			intron_variant
229568263	229432516	rs1197929366	G	A	c.454+40C>T		intron_variant	1	147228	6.79219e-06	0	gnomAD_v3.1	1		1			intron_variant
229568261	229432514		G	A	c.454+42C>T		intron_variant	1	148216	6.74691e-06	0	gnomAD_v3.1	1		1			intron_variant
229568259	229432512	rs1165192578	G	A	c.454+44C>T		intron_variant	1	109746	9.11e-06	0	gnomAD_v2.1.1	1		1			intron_variant
229568258	229432511	rs760949276	C	G	c.454+45G>C		intron_variant	55	4214	0.0130517	0	gnomAD_v2.1.1	1		1			intron_variant
229568258	229432511		C	G	c.454+45G>C		intron_variant	20	1706	0.0117233	0	gnomAD_v3.1	0	1	1			0
229568258	229432511	rs760949276	C	T	c.454+45G>A		intron_variant	1	4214	0.000237304	0	gnomAD_v2.1.1	1		1			intron_variant
229568258	229432511	rs760949276	C	A	c.454+45G>T		intron_variant	2	4214	0.000474608	0	gnomAD_v2.1.1	1		1			intron_variant
229568257	229432510		G	C	c.454+46C>G		intron_variant	1	148788	6.72097e-06	0	gnomAD_v3.1	1		1			intron_variant
229568255	229432508	rs1251519924	G	GGGCGGA	c.454+47_454+48insTCCGCC		intron_variant	1	107170	9.33e-06	0	gnomAD_v2.1.1	1		1			intron_variant
229568252	229432505	rs752875062	C	G	c.454+51G>C		intron_variant	131	4618	0.0283673	0	gnomAD_v2.1.1	1		1			intron_variant
229568252	229432505	rs752875062	C	G	c.454+51G>C		intron_variant	33	1910	0.0172775	0	gnomAD_v3.1	0	1	1			0
229568251	229432504	rs1187938235	GC	G	c.454+51del		intron_variant	2	148734	1.34468e-05	0	gnomAD_v3.1	1		1			intron_variant
229568250	229432503		G	A	c.454+53C>T		intron_variant	1	147682	6.77131e-06	0	gnomAD_v3.1	1		1			intron_variant
229568246	229432499	rs1369298215	C	CGG	c.454+55_454+56dupCC		intron_variant	1	1556	0.000642674	0	gnomAD_v2.1.1	1		1			intron_variant
229568246	229432499		C	T	c.454+57G>A		intron_variant	1	4130	0.000242131	0	gnomAD_v3.1	1		1			intron_variant
229568243	229432496	rs1553255460	C	CGGAGGG	c.454+59_454+60insCCCTCC		intron_variant	7	38480	0.000181913	0	gnomAD_v3.1	1		1			intron_variant
229568243	229432496		CGGCGGG	C	c.454+54_454+59del		intron_variant	500	38478	0.0129944	3	gnomAD_v3.1	1		1			intron_variant
229568243	229432496		CGGCGGGGGCGGG	C	c.454+48_454+59del		intron_variant	56	38476	0.00145545	1	gnomAD_v3.1	1		1			intron_variant
229568237	229432490		C	A	c.455-59G>T		intron_variant	2	97828	2.0444e-05	0	gnomAD_v3.1	1		1			intron_variant
229568237	229432490		C	T	c.455-59G>A		intron_variant	1	97828	1.0222e-05	0	gnomAD_v3.1	1		1			intron_variant
229568236	229432489	rs1219344108	G	A	c.455-58C>T		intron_variant	3	29350	0.000102215	0	gnomAD_v2.1.1	1		1			intron_variant
229568236	229432489	rs1219344108	G	A	c.455-58C>T		intron_variant	12	142634	8.41314e-05	0	gnomAD_v3.1	0	1	1			0
229568231	229432484	rs527621	T	G	c.455-53A>C		intron_variant	29124	29148	0.999177	14550	gnomAD_v2.1.1	1		1			intron_variant
229568231	229432484	rs527621	T	G	c.455-53A>C		intron_variant	145848	146076	0.998439	72810	gnomAD_v3.1	0	1	1			0
229568230	229432483		C	A	c.455-52G>T		intron_variant	1	134076	7.45846e-06	0	gnomAD_v3.1	1		1			intron_variant
229568225	229432478	rs1445283336	C	CT	c.455-48dup		intron_variant	1	123962	8.06699e-06	0	gnomAD_v3.1	1		1			intron_variant
229568225	229432478	rs1180158699	C	T	c.455-47G>A		intron_variant	1	194652	5.14e-06	0	gnomAD_v2.1.1	1		1			intron_variant
229568221	229432474	rs767656452	G	A	c.455-43C>T		intron_variant	2	211846	9.44e-06	0	gnomAD_v2.1.1	1		1			intron_variant
229568220	229432473		C	T	c.455-42G>A		intron_variant	1	110030	9.08843e-06	0	gnomAD_v3.1	1		1			intron_variant
229568220	229432473		C	G	c.455-42G>C		intron_variant	1	110030	9.08843e-06	0	gnomAD_v3.1	1		1			intron_variant
229568214	229432467	rs1275184944	C	A	c.455-36G>T		intron_variant	2	27798	7.19e-05	0	gnomAD_v2.1.1	1		1			intron_variant
229568214	229432467		C	A	c.455-36G>T		intron_variant	2	119734	1.67037e-05	0	gnomAD_v3.1	0	1	1			0
229568214	229432467	rs1275184944	C	T	c.455-36G>A		intron_variant	1	27798	3.6e-05	0	gnomAD_v2.1.1	1		1			intron_variant
229568204	229432457	rs770648114	T	G	c.455-26A>C		intron_variant	1	205258	4.87e-06	0	gnomAD_v2.1.1	1		1			intron_variant
229568193	229432446	rs1336217136	G	A	c.455-15C>T		intron_variant	1	241422	4.14e-06	0	gnomAD_v2.1.1	1		1			intron_variant
229568192	229432445	rs1185680297	GGAGA	G	c.455-18_455-15delTCTC		intron_variant	1	30966	3.23e-05	0	gnomAD_v2.1.1	1		1			intron_variant
229568192	229432445		GGA	G	c.455-16_455-15del		intron_variant	1	151326	6.60825e-06	0	gnomAD_v3.1	1		1			intron_variant
229568190	229432443	rs370798526	C	A	c.455-12G>T		intron_variant	1	231972	4.31e-06	0	gnomAD_v2.1.1	1		1			intron_variant
229568190	229432443	rs370798526	C	A	c.455-12G>T		intron_variant	1	134854	7.41543e-06	0	gnomAD_v3.1	0	1	1			0
229568188	229432441		C	A	c.455-10G>T		intron_variant	1	143658	6.96098e-06	0	gnomAD_v3.1	1		1			intron_variant
229568187	229432440	rs772957464	G	C	c.455-9C>G		intron_variant	3	273664	1.1e-05	0	gnomAD_v2.1.1	1		1			intron_variant
229568187	229432440	rs772957464	G	C	c.455-9C>G		intron_variant	1	151420	6.60415e-06	0	gnomAD_v3.1	0	1	1			0
229568186	229432439	rs1456352180	C	T	c.455-8G>A		splice_region_variant	1	242322	4.13e-06	0	gnomAD_v2.1.1	1		1			splice_region_variant
229568185	229432438	rs769482139	G	T	c.455-7C>A		splice_region_variant	2	243006	8.23e-06	0	gnomAD_v2.1.1	1		1			splice_region_variant
229568184	229432437	rs747745049	C	A	c.455-6G>T		splice_region_variant	1	242706	4.12e-06	0	gnomAD_v2.1.1	1		1			splice_region_variant
229568184	229432437	rs747745049	C	G	c.455-6G>C		splice_region_variant	4	242706	1.65e-05	0	gnomAD_v2.1.1	1		1			splice_region_variant
229568174	229432427	rs780711799	G	T	c.459C>A	p.Ile153Ile	synonymous_variant	1	31146	3.21e-05	0	gnomAD_v2.1.1	1		1			synonymous_variant
229568174	229432427		G	T	c.459C>A	p.Ile153Ile	synonymous_variant	1	151456	6.60258e-06	0	gnomAD_v3.1	0	1	1			0
229568174	229432427	rs780711799	G	C	c.459C>G	p.Ile153Met	missense_variant	2	246026	8.13e-06	0	gnomAD_v2.1.1	1		1			missense_variant
229568173	229432426	rs768144106	C	T	c.460G>A	p.Val154Met	missense_variant	1	246168	4.06e-06	0	gnomAD_v2.1.1	1		1			missense_variant
229568173	229432426	rs768144106	C	A	c.460G>T	p.Val154Leu	missense_variant	1	31138	3.21e-05	0	gnomAD_v2.1.1	1		1			missense_variant
229568173	229432426		C	A	c.460G>T	p.Val154Leu	missense_variant	1	150682	6.63649e-06	0	gnomAD_v3.1	0	1	1			0
229568171	229432424	rs746374077	C	A	c.462G>T	p.Val154Val	synonymous_variant	8	277754	2.88e-05	0	gnomAD_v2.1.1	1		1			synonymous_variant
229568171	229432424	rs746374077	C	A	c.462G>T	p.Val154Val	synonymous_variant	7	151496	4.62058e-05	0	gnomAD_v3.1	0	1	1			0
229568168	229432421	rs1254930596	C	T	c.465G>A	p.Leu155Leu	synonymous_variant	1	246902	4.05e-06	0	gnomAD_v2.1.1	1		1			synonymous_variant
229568162	229432415	rs779530455	G	A	c.471C>T	p.Ser157Ser	synonymous_variant	3	247506	1.21e-05	0	gnomAD_v2.1.1	1		1			synonymous_variant
229568162	229432415	rs779530455	G	T	c.471C>A	p.Ser157Ser	synonymous_variant	1	247506	4.04e-06	0	gnomAD_v2.1.1	1		1			synonymous_variant
229568162	229432415		G	C	c.471C>G	p.Ser157Ser	synonymous_variant	1	151802	6.58753e-06	0	gnomAD_v3.1	1		1			synonymous_variant
229568159	229432412	rs1464573364	G	A	c.474C>T	p.Gly158Gly	synonymous_variant	1	247754	4.04e-06	0	gnomAD_v2.1.1	1		1			synonymous_variant
229568156	229432409	rs757701835	G	A	c.477C>T	p.Asp159Asp	synonymous_variant	2	247864	8.07e-06	0	gnomAD_v2.1.1	1		1			synonymous_variant
229568147	229432400		G	C	c.479+7C>G		splice_region_variant	1	152012	6.57843e-06	0	gnomAD_v3.1	1		1			splice_region_variant
229568136	229432389	rs754270462	G	A	c.497C>T	p.Pro166Leu	missense_variant	2	249516	8.02e-06	0	gnomAD_v2.1.1	1		1			missense_variant
229568134	229432387	rs1017212416	T	C	c.499A>G	p.Ile167Val	missense_variant	1	151756	6.58953e-06	0	gnomAD_v3.1	1		1			missense_variant
229568122	229432375	rs1351123662	A	G	c.511T>C	p.Tyr171His	missense_variant	1	250036	4e-06	0	gnomAD_v2.1.1	1		1			missense_variant
229568117	229432370		C	A	c.516G>T	p.Ala172Ala	synonymous_variant	1	152114	6.57402e-06	0	gnomAD_v3.1	1		1			synonymous_variant
229568111	229432364	rs778261678	C	T	c.522G>A	p.Pro174Pro	synonymous_variant	2	250134	8e-06	0	gnomAD_v2.1.1	1		1			synonymous_variant
229568111	229432364	rs778261678	C	T	c.522G>A	p.Pro174Pro	synonymous_variant	1	152126	6.5735e-06	0	gnomAD_v3.1	0	1	1			0
229568105	229432358	rs1373154323	G	A	c.528C>T	p.Ala176Ala	synonymous_variant	1	250398	3.99e-06	0	gnomAD_v2.1.1	1		1			synonymous_variant
229568096	229432349	rs1325949063	G	T	c.537C>A	p.Arg179Arg	synonymous_variant	1	250356	3.99e-06	0	gnomAD_v2.1.1	1		1			synonymous_variant
229568096	229432349		G	A	c.537C>T	p.Arg179Arg	synonymous_variant	1	152152	6.57237e-06	0	gnomAD_v3.1	1		1			synonymous_variant
229568091	229432344	rs759242559	TC	T	c.541delG	p.Asp181ThrfsTer11	frameshift_variant	10	250390	3.99e-05	0	gnomAD_v2.1.1	1		1			frameshift_variant
229568089	229432342	rs756428017	G	C	c.544C>G	p.Leu182Val	missense_variant	1	250414	3.99e-06	0	gnomAD_v2.1.1	1		1			missense_variant
229568087	229432340	rs369670582	C	T	c.546G>A	p.Leu182Leu	synonymous_variant	20	281766	7.1e-05	0	gnomAD_v2.1.1	1		1			synonymous_variant
229568087	229432340	rs369670582	C	T	c.546G>A	p.Leu182Leu	synonymous_variant	27	152132	0.000177477	0	gnomAD_v3.1	0	1	1			0
229568084	229432337	rs200094415	C	T	c.549G>A	p.Ala183Ala	synonymous_variant	212	281764	0.000752403	1	gnomAD_v2.1.1	1		1			synonymous_variant
229568084	229432337		C	T	c.549G>A	p.Ala183Ala	synonymous_variant	69	152102	0.000453643	1	gnomAD_v3.1	0	1	1			0
229568078	229432331	rs759606148	G	A	c.555C>T	p.Arg185Arg	synonymous_variant	18	281614	6.39e-05	0	gnomAD_v2.1.1	1		1			synonymous_variant
229568078	229432331	rs759606148	G	A	c.555C>T	p.Arg185Arg	synonymous_variant	5	152106	3.28718e-05	0	gnomAD_v3.1	0	1	1			0
229568066	229432319		G	C	c.567C>G	p.Asp189Glu	missense_variant	1	152170	6.5716e-06	0	gnomAD_v3.1	1		1			missense_variant
229568055	229432308	rs1332771985	TTCA	T	c.575_577del	p.Met192del	inframe_deletion	1	152098	6.57471e-06	0	gnomAD_v3.1	1		1			inframe_deletion
229568053	229432306	rs1172396901	T	C	c.580A>G	p.Ile194Val	missense_variant	1	250436	3.99e-06	0	gnomAD_v2.1.1	1		1			missense_variant
229568048	229432301	rs1377140963	G	A	c.585C>T	p.Leu195Leu	synonymous_variant	1	152168	6.57168e-06	0	gnomAD_v3.1	1		1			synonymous_variant
229568045	229432298	rs770173089	A	G	c.588T>C	p.Thr196Thr	synonymous_variant	2	281682	7.1e-06	0	gnomAD_v2.1.1	1		1			synonymous_variant
229568045	229432298	rs770173089	A	G	c.588T>C	p.Thr196Thr	synonymous_variant	2	152110	1.31484e-05	0	gnomAD_v3.1	0	1	1			0
229568036	229432289		G	T	c.597C>A	p.Gly199Gly	synonymous_variant	1	152184	6.57099e-06	0	gnomAD_v3.1	1		1			synonymous_variant
229568030	229432283	rs1397451944	G	A	c.603C>T	p.Ser201Ser	synonymous_variant	1	249940	4e-06	0	gnomAD_v2.1.1	1		1			synonymous_variant
229568030	229432283	rs1397451944	G	A	c.603C>T	p.Ser201Ser	synonymous_variant	1	152166	6.57177e-06	0	gnomAD_v3.1	0	1	1			0
229568027	229432280	rs1255258064	G	T	c.606C>A	p.Phe202Leu	missense_variant	2	152172	1.3143e-05	0	gnomAD_v3.1	1		1			missense_variant
229568025	229432278	rs751581251	A	G	c.608T>C	p.Val203Ala	missense_variant	1	249714	4e-06	0	gnomAD_v2.1.1	1		1			missense_variant
229568016	229432269		C	T	c.616+1G>A		splice_donor_variant	2	152182	1.31422e-05	0	gnomAD_v3.1	1		1			splice_donor_variant
229568015	229432268		A	T	c.616+2T>A		splice_donor_variant	1	152044	6.57704e-06	0	gnomAD_v3.1	1		1			splice_donor_variant
229568013	229432266	rs371799971	G	A	c.616+4C>T		splice_region_variant	10	280044	3.57e-05	0	gnomAD_v2.1.1	1		1			splice_region_variant
229568013	229432266		G	A	c.616+4C>T		splice_region_variant	3	152158	1.97163e-05	0	gnomAD_v3.1	0	1	1			0
229568013	229432266	rs371799971	G	C	c.616+4C>G		splice_region_variant	29	280044	0.000103555	0	gnomAD_v2.1.1	1		1			splice_region_variant
229568013	229432266		G	C	c.616+4C>G		splice_region_variant	35	152158	0.000230024	0	gnomAD_v3.1	0	1	1			0
229568012	229432265	rs773010488	C	T	c.616+5G>A		splice_region_variant	1	152162	6.57194e-06	0	gnomAD_v3.1	1		1			splice_region_variant
229568010	229432263	rs769533594	C	T	c.616+7G>A		splice_region_variant	2	248378	8.05e-06	0	gnomAD_v2.1.1	1		1			splice_region_variant
229568010	229432263		C	T	c.616+7G>A		splice_region_variant	1	152160	6.57203e-06	0	gnomAD_v3.1	0	1	1			0
229568010	229432263	rs769533594	C	G	c.616+7G>C		splice_region_variant	1	248378	4.03e-06	0	gnomAD_v2.1.1	1		1			splice_region_variant
229568008	229432261		G	T	c.616+9C>A		intron_variant	1	152160	6.57203e-06	0	gnomAD_v3.1	1		1			intron_variant
229568005	229432258	rs1447850187	G	A	c.616+12C>T		intron_variant	1	247824	4.04e-06	0	gnomAD_v2.1.1	1		1			intron_variant
229568004	229432257	rs377265320	G	A	c.616+13C>T		intron_variant	1	247726	4.04e-06	0	gnomAD_v2.1.1	1		1			intron_variant
229567999	229432252	rs1349909144	T	A	c.616+18A>T		intron_variant	1	246632	4.05e-06	0	gnomAD_v2.1.1	1		1			intron_variant
229567998	229432251	rs374307939	G	A	c.616+19C>T		intron_variant	1	246916	4.05e-06	0	gnomAD_v2.1.1	1		1			intron_variant
229567998	229432251	rs374307939	G	T	c.616+19C>A		intron_variant	18	246916	7.29e-05	0	gnomAD_v2.1.1	1		1			intron_variant
229567998	229432251		G	T	c.616+19C>A		intron_variant	6	152164	3.94311e-05	0	gnomAD_v3.1	0	1	1			0
229567997	229432250	rs200705851	G	T	c.616+20C>A		intron_variant	18	246864	7.29e-05	1	gnomAD_v2.1.1	1		1			intron_variant
229567997	229432250		G	T	c.616+20C>A		intron_variant	13	152176	8.54274e-05	1	gnomAD_v3.1	0	1	1			0
229567997	229432250	rs200705851	G	A	c.616+20C>T		intron_variant	1	246864	4.05e-06	0	gnomAD_v2.1.1	1		1			intron_variant
229567997	229432250		G	A	c.616+20C>T		intron_variant	1	152176	6.57134e-06	0	gnomAD_v3.1	0	1	1			0
229567996	229432249		G	C	c.616+21C>G		intron_variant	1	152168	6.57168e-06	0	gnomAD_v3.1	1		1			intron_variant
229567995	229432248	rs1359254811	G	A	c.616+22C>T		intron_variant	1	246244	4.06e-06	0	gnomAD_v2.1.1	1		1			intron_variant
229567994	229432247	rs931098868	CG	C	c.616+22del		intron_variant	1	152152	6.57237e-06	0	gnomAD_v3.1	1		1			intron_variant
229567994	229432247	rs771519531	C	A	c.616+23G>T		intron_variant	1	246098	4.06e-06	0	gnomAD_v2.1.1	1		1			intron_variant
229567994	229432247	rs771519531	C	T	c.616+23G>A		intron_variant	4	277430	1.44e-05	0	gnomAD_v2.1.1	1		1			intron_variant
229567994	229432247		C	T	c.616+23G>A		intron_variant	5	152152	3.28619e-05	0	gnomAD_v3.1	0	1	1			0
229567994	229432247	rs771519531	C	G	c.616+23G>C		intron_variant	1	246098	4.06e-06	0	gnomAD_v2.1.1	1		1			intron_variant
229567994	229432247		C	G	c.616+23G>C		intron_variant	1	152152	6.57237e-06	0	gnomAD_v3.1	0	1	1			0
229567992	229432245	rs1430966462	C	G	c.616+25G>C		intron_variant	1	245816	4.07e-06	0	gnomAD_v2.1.1	1		1			intron_variant
229567992	229432245		C	T	c.616+25G>A		intron_variant	1	152116	6.57393e-06	0	gnomAD_v3.1	1		1			intron_variant
229567991	229432244	rs1358246922	G	T	c.616+26C>A		intron_variant	2	245390	8.15e-06	0	gnomAD_v2.1.1	1		1			intron_variant
229567990	229432243	rs1312599028	C	T	c.616+27G>A		intron_variant	1	245384	4.08e-06	0	gnomAD_v2.1.1	1		1			intron_variant
229567989	229432242	rs1392251340	C	T	c.616+28G>A		intron_variant	1	152146	6.57263e-06	0	gnomAD_v3.1	1		1			intron_variant
229567988	229432241	rs1433259181	C	G	c.616+29G>C		intron_variant	1	245198	4.08e-06	0	gnomAD_v2.1.1	1		1			intron_variant
229567986	229432239		C	T	c.616+31G>A		intron_variant	2	152150	1.31449e-05	0	gnomAD_v3.1	1		1			intron_variant
229567978	229432231	rs893970878	C	T	c.616+39G>A		intron_variant	2	152164	1.31437e-05	0	gnomAD_v3.1	1		1			intron_variant
229567976	229432229	rs749765603	G	C	c.616+41C>G		intron_variant	3	243504	1.23e-05	0	gnomAD_v2.1.1	1		1			intron_variant
229567973	229432226	rs1174809370	G	A	c.617-41C>T		intron_variant	1	243202	4.11e-06	0	gnomAD_v2.1.1	1		1			intron_variant
229567964	229432217	rs778314735	C	A	c.617-32G>T		intron_variant	3	245770	1.22e-05	0	gnomAD_v2.1.1	1		1			intron_variant
229567962	229432215	rs756483510	C	T	c.617-30G>A		intron_variant	3	246540	1.22e-05	0	gnomAD_v2.1.1	1		1			intron_variant
229567960	229432213	rs201769848	C	A	c.617-28G>T		intron_variant	4	246582	1.62e-05	0	gnomAD_v2.1.1	1		1			intron_variant
229567960	229432213		C	A	c.617-28G>T		intron_variant	9	152166	5.91459e-05	0	gnomAD_v3.1	0	1	1			0
229567960	229432213	rs201769848	C	G	c.617-28G>C		intron_variant	739	277886	0.00265936	9	gnomAD_v2.1.1	1		1			intron_variant
229567960	229432213		C	G	c.617-28G>C		intron_variant	257	152166	0.00168895	3	gnomAD_v3.1	0	1	1			0
229567959	229432212	rs1475842393	G	A	c.617-27C>T		intron_variant	1	246758	4.05e-06	0	gnomAD_v2.1.1	1		1			intron_variant
229567958	229432211	rs755121968	A	C	c.617-26T>G		intron_variant	1	247140	4.05e-06	0	gnomAD_v2.1.1	1		1			intron_variant
229567957	229432210	rs751707590	G	A	c.617-25C>T		intron_variant	39	247236	0.000157744	0	gnomAD_v2.1.1	1		1			intron_variant
229567957	229432210	rs751707590	G	A	c.617-25C>T		intron_variant	3	152158	1.97163e-05	0	gnomAD_v3.1	0	1	1			0
229567954	229432207		G	A	c.617-22C>T		intron_variant	1	152190	6.57073e-06	0	gnomAD_v3.1	1		1			intron_variant
229567952	229432205	rs1486534215	G	A	c.617-20C>T		intron_variant	1	248000	4.03e-06	0	gnomAD_v2.1.1	1		1			intron_variant
229567950	229432203	rs1280869220	A	C	c.617-18T>G		intron_variant	1	248226	4.03e-06	0	gnomAD_v2.1.1	1		1			intron_variant
229567950	229432203	rs1280869220	A	T	c.617-18T>A		intron_variant	1	248226	4.03e-06	0	gnomAD_v2.1.1	1		1			intron_variant
229567948	229432201	rs1204339190	G	A	c.617-16C>T		intron_variant	1	248430	4.03e-06	0	gnomAD_v2.1.1	1		1			intron_variant
229567947	229432200		A	C	c.617-15T>G		intron_variant	1	152122	6.57367e-06	0	gnomAD_v3.1	1		1			intron_variant
229567945	229432198	rs766317058	G	T	c.617-13C>A		intron_variant	1	248720	4.02e-06	0	gnomAD_v2.1.1	1		1			intron_variant
229567942	229432195	rs1274446228	G	A	c.617-10C>T		intron_variant	3	280134	1.07e-05	0	gnomAD_v2.1.1	1		1			intron_variant
229567942	229432195	rs1274446228	G	A	c.617-10C>T		intron_variant	7	152162	4.60036e-05	0	gnomAD_v3.1	0	1	1			0
229567940	229432193	rs1253964609	G	A	c.617-8C>T		splice_region_variant	1	31332	3.19e-05	0	gnomAD_v2.1.1	1		1			splice_region_variant
229567940	229432193	rs1253964609	G	A	c.617-8C>T		splice_region_variant	1	152192	6.57065e-06	0	gnomAD_v3.1	0	1	1			0
229567939	229432192	rs773829895	AG	A	c.617-8delC		splice_region_variant	1	249242	4.01e-06	0	gnomAD_v2.1.1	1		1			splice_region_variant
229567937	229432190	rs199804338	G	A	c.617-5C>T		splice_region_variant	337	280622	0.0012009	0	gnomAD_v2.1.1	1		1			splice_region_variant
229567937	229432190	rs199804338	G	A	c.617-5C>T		splice_region_variant	554	152134	0.00364153	3	gnomAD_v3.1	0	1	1			0
229567934	229432187	rs1416312998	T	G	c.617-2A>C		splice_acceptor_variant	1	249512	4.01e-06	0	gnomAD_v2.1.1	1		1			splice_acceptor_variant
229567927	229432180	rs148514635	G	T	c.622C>A	p.Arg208Ser	missense_variant	3	249832	1.2e-05	0	gnomAD_v2.1.1	1		1			missense_variant
229567927	229432180		G	T	c.622C>A	p.Arg208Ser	missense_variant	3	152170	1.97148e-05	0	gnomAD_v3.1	0	1	1			0
229567927	229432180	rs148514635	G	A	c.622C>T	p.Arg208Cys	missense_variant	1	31336	3.19e-05	0	gnomAD_v2.1.1	1		1			missense_variant
229567927	229432180		G	A	c.622C>T	p.Arg208Cys	missense_variant	2	152170	1.31432e-05	0	gnomAD_v3.1	0	1	1			0
229567926	229432179	rs1267307077	C	A	c.623G>T	p.Arg208Leu	missense_variant	1	249852	4e-06	0	gnomAD_v2.1.1	1		1			missense_variant
229567925	229432178	rs761653032	G	T	c.624C>A	p.Arg208Arg	synonymous_variant	2	281188	7.11e-06	0	gnomAD_v2.1.1	1		1			synonymous_variant
229567925	229432178	rs761653032	G	T	c.624C>A	p.Arg208Arg	synonymous_variant	1	152150	6.57246e-06	0	gnomAD_v3.1	0	1	1			0
229567922	229432175	rs1467474289	C	T	c.627G>A	p.Glu209Glu	synonymous_variant	1	152186	6.57091e-06	0	gnomAD_v3.1	1		1			synonymous_variant
229567919	229432172		G	A	c.630C>T	p.Ile210Ile	synonymous_variant	1	250356	3.99e-06	0	gnomAD_v2.1.1	1		1			synonymous_variant
229567916	229432169	rs977214453	C	T	c.633G>A	p.Val211Val	synonymous_variant	1	250382	3.99e-06	0	gnomAD_v2.1.1	1		1			synonymous_variant
229567912	229432165	rs1353303107	C	T	c.637G>A	p.Asp213Asn	missense_variant	1	250534	3.99e-06	0	gnomAD_v2.1.1	1		1			missense_variant
229567900	229432153	rs1172562535	T	A	c.649A>T	p.Lys217Ter	stop_gained	1	250790	3.99e-06	0	gnomAD_v2.1.1	1		1			stop_gained
229567889	229432142	rs201823652	G	T	c.660C>A	p.Tyr220Ter	stop_gained	3	250822	1.2e-05	0	gnomAD_v2.1.1	1		1			stop_gained
229567889	229432142	rs201823652	G	A	c.660C>T	p.Tyr220Tyr	synonymous_variant	4	250822	1.59e-05	0	gnomAD_v2.1.1	1		1			synonymous_variant
229567889	229432142		G	A	c.660C>T	p.Tyr220Tyr	synonymous_variant	1	152176	6.57134e-06	0	gnomAD_v3.1	0	1	1			0
229567888	229432141	rs1163052117	C	G	c.661G>C	p.Val221Leu	missense_variant	1	250826	3.99e-06	0	gnomAD_v2.1.1	1		1			missense_variant
229567888	229432141	rs1163052117	C	G	c.661G>C	p.Val221Leu	missense_variant	1	152184	6.57099e-06	0	gnomAD_v3.1	0	1	1			0
229567882	229432135	rs1438765411	G	A	c.667C>T	p.Leu223Leu	synonymous_variant	2	152164	1.31437e-05	0	gnomAD_v3.1	1		1			synonymous_variant
229567859	229432112	rs569500994	C	T	c.690G>A	p.Ala230Ala	synonymous_variant	1	250632	3.99e-06	0	gnomAD_v2.1.1	1		1			synonymous_variant
229567859	229432112	rs569500994	C	A	c.690G>T	p.Ala230Ala	synonymous_variant	1	250632	3.99e-06	0	gnomAD_v2.1.1	1		1			synonymous_variant
229567857	229432110	rs1369749149	G	A	c.692C>T	p.Thr231Met	missense_variant	1	152216	6.56961e-06	0	gnomAD_v3.1	1		1			missense_variant
229567847	229432100	rs1257922312	G	A	c.702C>T	p.Ser234Ser	synonymous_variant	1	250554	3.99e-06	0	gnomAD_v2.1.1	1		1			synonymous_variant
229567844	229432097		G	A	c.705C>T	p.Ser235Ser	synonymous_variant	1	152208	6.56996e-06	0	gnomAD_v3.1	1		1			synonymous_variant
229567838	229432091		G	T	c.711C>A	p.Ser237Ser	synonymous_variant	1	152174	6.57142e-06	0	gnomAD_v3.1	1		1			synonymous_variant
229567837	229432090	rs770509913	GGGA	G	c.709_711del	p.Ser237del	inframe_deletion	1	152188	6.57082e-06	0	gnomAD_v3.1	1		1			inframe_deletion
229567836	229432089	rs1211561143	AG	A	c.712del	p.Leu238TrpfsTer48	frameshift_variant	1	152112	6.5741e-06	0	gnomAD_v3.1	1		1			frameshift_variant
229567829	229432082	rs771443604	C	T	c.720G>A	p.Lys240Lys	synonymous_variant	1	250426	3.99e-06	0	gnomAD_v2.1.1	1		1			synonymous_variant
229567827	229432080	rs749821094	C	T	c.722G>A	p.Ser241Asn	missense_variant	1	250466	3.99e-06	0	gnomAD_v2.1.1	1		1			missense_variant
229567827	229432080	rs749821094	C	G	c.722G>C	p.Ser241Thr	missense_variant	1	31362	3.19e-05	0	gnomAD_v2.1.1	1		1			missense_variant
229567827	229432080		C	G	c.722G>C	p.Ser241Thr	missense_variant	1	152150	6.57246e-06	0	gnomAD_v3.1	0	1	1			0
229567826	229432079	rs542109877	G	A	c.723C>T	p.Ser241Ser	synonymous_variant	8	281798	2.84e-05	0	gnomAD_v2.1.1	1		1			synonymous_variant
229567826	229432079	rs542109877	G	A	c.723C>T	p.Ser241Ser	synonymous_variant	3	152086	1.97257e-05	0	gnomAD_v3.1	0	1	1			0
229567819	229432072	rs979475402	G	A	c.730C>T	p.Leu244Leu	synonymous_variant	1	152094	6.57488e-06	0	gnomAD_v3.1	1		1			synonymous_variant
229567816	229432069	rs1320586308	G	A	c.733C>T	p.Pro245Ser	missense_variant	2	250212	7.99e-06	0	gnomAD_v2.1.1	1		1			missense_variant
229567815	229432068	rs770414205	G	A	c.734C>T	p.Pro245Leu	missense_variant	1	250228	4e-06	0	gnomAD_v2.1.1	1		1			missense_variant
229567814	229432067	rs1228224931	T	C	c.735A>G	p.Pro245Pro	synonymous_variant	1	31330	3.19e-05	0	gnomAD_v2.1.1	1		1			synonymous_variant
229567814	229432067		T	C	c.735A>G	p.Pro245Pro	synonymous_variant	4	152118	2.62954e-05	0	gnomAD_v3.1	0	1	1			0
229567805	229432058	rs1331857493	C	T	c.744G>A	p.Gln248Gln	synonymous_variant	2	152052	1.31534e-05	0	gnomAD_v3.1	1		1			synonymous_variant
229567804	229432057	rs149762697	C	T	c.745G>A	p.Val249Ile	missense_variant	2	250086	8e-06	0	gnomAD_v2.1.1	1		1			missense_variant
229567804	229432057	rs149762697	C	T	c.745G>A	p.Val249Ile	missense_variant	2	151882	1.31681e-05	0	gnomAD_v3.1	0	1	1			0
229567800	229432053		A	G	c.749T>C	p.Ile250Thr	missense_variant	1	151890	6.58371e-06	0	gnomAD_v3.1	1		1			missense_variant
229567781	229432034	rs1239748823	G	A	c.768C>T	p.Arg256Arg	synonymous_variant	1	152066	6.57609e-06	0	gnomAD_v3.1	1		1			synonymous_variant
229567775	229432028	rs755247915	G	A	c.774C>T	p.Arg258Arg	synonymous_variant	1	249202	4.01e-06	0	gnomAD_v2.1.1	1		1			synonymous_variant
229567775	229432028	rs755247915	G	A	c.774C>T	p.Arg258Arg	synonymous_variant	4	152072	2.63033e-05	0	gnomAD_v3.1	0	1	1			0
229567767	229432020	rs121909523	T	A	c.782A>T	p.Glu261Val	missense_variant	1	31220	3.2e-05	0	gnomAD_v2.1.1	1		1			missense_variant
229567763	229432016	rs141030526	C	A	c.786G>T	p.Thr262Thr	synonymous_variant	1	31284	3.2e-05	0	gnomAD_v2.1.1	1		1			synonymous_variant
229567763	229432016	rs141030526	C	G	c.786G>C	p.Thr262Thr	synonymous_variant	123	278876	0.000441056	1	gnomAD_v2.1.1	1		1			synonymous_variant
229567763	229432016		C	G	c.786G>C	p.Thr262Thr	synonymous_variant	180	152112	0.00118334	0	gnomAD_v3.1	0	1	1			0
229567756	229432009	rs1300424578	G	A	c.793C>T	p.Gln265Ter	stop_gained	1	246528	4.06e-06	0	gnomAD_v2.1.1	1		1			stop_gained
229567744	229431997	rs780183881	T	C	c.805A>G	p.Ile269Val	missense_variant	5	273680	1.83e-05	0	gnomAD_v2.1.1	1		1			missense_variant
229567744	229431997	rs780183881	T	C	c.805A>G	p.Ile269Val	missense_variant	8	151636	5.27579e-05	0	gnomAD_v3.1	0	1	1			0
229567738	229431991	rs549268481	C	T	c.808+3G>A		splice_region_variant	1	238462	4.19e-06	0	gnomAD_v2.1.1	1		1			splice_region_variant
229567738	229431991	rs549268481	C	T	c.808+3G>A		splice_region_variant	1	152030	6.57765e-06	0	gnomAD_v3.1	0	1	1			0
229567736	229431989	rs1324030042	C	T	c.808+5G>A		splice_region_variant	2	236220	8.47e-06	0	gnomAD_v2.1.1	1		1			splice_region_variant
229567735	229431988	rs200342114	G	A	c.808+6C>T		splice_region_variant	3	235838	1.27e-05	0	gnomAD_v2.1.1	1		1			splice_region_variant
229567735	229431988	rs200342114	G	T	c.808+6C>A		splice_region_variant	2	235838	8.48e-06	0	gnomAD_v2.1.1	1		1			splice_region_variant
229567735	229431988		G	T	c.808+6C>A		splice_region_variant	4	152158	2.62885e-05	0	gnomAD_v3.1	0	1	1			0
229567733	229431986	rs1418871607	G	T	c.808+8C>A		splice_region_variant	1	234768	4.26e-06	0	gnomAD_v2.1.1	1		1			splice_region_variant
229567732	229431985	rs1158027118	G	A	c.808+9C>T		intron_variant	1	233768	4.28e-06	0	gnomAD_v2.1.1	1		1			intron_variant
229567731	229431984	rs1417085174	C	T	c.808+10G>A		intron_variant	1	232036	4.31e-06	0	gnomAD_v2.1.1	1		1			intron_variant
229567728	229431981	rs539461449	G	A	c.808+13C>T		intron_variant	27	263228	0.000102573	0	gnomAD_v2.1.1	1		1			intron_variant
229567728	229431981	rs539461449	G	A	c.808+13C>T		intron_variant	5	152146	3.28632e-05	0	gnomAD_v3.1	0	1	1			0
229567728	229431981		G	T	c.808+13C>A		intron_variant	1	152146	6.57263e-06	0	gnomAD_v3.1	1		1			intron_variant
229567727	229431980	rs1177697624	C	T	c.808+14G>A		intron_variant	1	230072	4.35e-06	0	gnomAD_v2.1.1	1		1			intron_variant
229567723	229431976	rs1468015780	A	G	c.808+18T>C		intron_variant	1	230590	4.34e-06	0	gnomAD_v2.1.1	1		1			intron_variant
229567722	229431975		G	A	c.808+19C>T		intron_variant	2	152146	1.31453e-05	0	gnomAD_v3.1	1		1			intron_variant
229567719	229431972	rs753716593	G	A	c.808+22C>T		intron_variant	2	229020	8.73e-06	0	gnomAD_v2.1.1	1		1			intron_variant
229567717	229431970	rs763749374	G	A	c.808+24C>T		intron_variant	8	260552	3.07e-05	0	gnomAD_v2.1.1	1		1			intron_variant
229567717	229431970	rs763749374	G	A	c.808+24C>T		intron_variant	2	152146	1.31453e-05	0	gnomAD_v3.1	0	1	1			0
229567717	229431970		G	C	c.808+24C>G		intron_variant	1	152146	6.57263e-06	0	gnomAD_v3.1	1		1			intron_variant
229567715	229431968		C	G	c.808+26G>C		intron_variant	1	151962	6.58059e-06	0	gnomAD_v3.1	1		1			intron_variant
229567712	229431965	rs1267119443	G	A	c.808+29C>T		intron_variant	1	229834	4.35e-06	0	gnomAD_v2.1.1	1		1			intron_variant
229567710	229431963	rs1238701499	G	T	c.808+31C>A		intron_variant	1	229810	4.35e-06	0	gnomAD_v2.1.1	1		1			intron_variant
229567709	229431962	rs774940494	T	G	c.808+32A>C		intron_variant	1	230694	4.33e-06	0	gnomAD_v2.1.1	1		1			intron_variant
229567707	229431960	rs1257875848	C	G	c.808+34G>C		intron_variant	1	151958	6.58077e-06	0	gnomAD_v3.1	1		1			intron_variant
229567702	229431955	rs1571892875	C	T	c.808+39G>A		intron_variant	5	151790	3.29402e-05	0	gnomAD_v3.1	1		1			intron_variant
229567700	229431953	rs1309683981	G	A	c.808+41C>T		intron_variant	1	232422	4.3e-06	0	gnomAD_v2.1.1	1		1			intron_variant
229567699	229431952	rs767070539	C	T	c.808+42G>A		intron_variant	2	233178	8.58e-06	0	gnomAD_v2.1.1	1		1			intron_variant
229567698	229431951	rs759179371	C	A	c.808+43G>T		intron_variant	8	152086	5.26018e-05	0	gnomAD_v3.1	1		1			intron_variant
229567697	229431950	rs773996373	G	A	c.808+44C>T		intron_variant	1	233176	4.29e-06	0	gnomAD_v2.1.1	1		1			intron_variant
229567697	229431950	rs773996373	G	C	c.808+44C>G		intron_variant	1	233176	4.29e-06	0	gnomAD_v2.1.1	1		1			intron_variant
229567695	229431948	rs770467323	G	A	c.808+46C>T		intron_variant	2	233552	8.56e-06	0	gnomAD_v2.1.1	1		1			intron_variant
229567693	229431946	rs368965736	G	GGGGGCCGGC	c.809-45_808+39dupGCCGGCCCC		intron_variant	20	264266	7.57e-05	0	gnomAD_v2.1.1	1		1			intron_variant
229567693	229431946	rs762406327	G	GGGGGCCGGC	c.808+39_809-45dup		intron_variant	85	152092	0.000558872	0	gnomAD_v3.1	0	1	1			0
229567693	229431946	rs368965736	G	C	c.809-44C>G		intron_variant	4	233004	1.72e-05	0	gnomAD_v2.1.1	1		1			intron_variant
229567693	229431946		G	C	c.809-44C>G		intron_variant	1	152098	6.57471e-06	0	gnomAD_v3.1	0	1	1			0
229567693	229431946	rs368965736	G	A	c.809-44C>T		intron_variant	1	233004	4.29e-06	0	gnomAD_v2.1.1	1		1			intron_variant
229567693	229431946		G	T	c.809-44C>A		intron_variant	1	152098	6.57471e-06	0	gnomAD_v3.1	1		1			intron_variant
229567692	229431945	rs772690824	CG	C	c.809-44del		intron_variant	1	151130	6.61682e-06	0	gnomAD_v3.1	1		1			intron_variant
229567692	229431945	rs187159043	C	A	c.809-43G>T		intron_variant	613	261558	0.00234365	9	gnomAD_v2.1.1	1		1			intron_variant
229567692	229431945	rs187159043	C	A	c.809-43G>T		intron_variant	1126	151128	0.00745064	17	gnomAD_v3.1	0	1	1			0
229567692	229431945	rs187159043	CG	C	c.809-44delC		intron_variant	1	230516	4.34e-06	0	gnomAD_v2.1.1	1		1			intron_variant
229567691	229431944	rs373224284	C	T	c.809-42G>A		intron_variant	6	236074	2.54e-05	0	gnomAD_v2.1.1	1		1			intron_variant
229567691	229431944	rs373224284	C	T	c.809-42G>A		intron_variant	6	151768	3.9534e-05	0	gnomAD_v3.1	0	1	1			0
229567690	229431943	rs772275013	G	T	c.809-41C>A		intron_variant	2	235196	8.5e-06	0	gnomAD_v2.1.1	1		1			intron_variant
229567690	229431943		G	T	c.809-41C>A		intron_variant	5	151868	3.29233e-05	0	gnomAD_v3.1	0	1	1			0
229567690	229431943	rs772275013	G	A	c.809-41C>T		intron_variant	3	235196	1.28e-05	0	gnomAD_v2.1.1	1		1			intron_variant
229567684	229431937	rs745986816	C	G	c.809-35G>C		intron_variant	205	217776	0.000941334	2	gnomAD_v2.1.1	1		1			intron_variant
229567683	229431936	rs59228224	TC	T	c.809-35delG		intron_variant	37724	248638	0.151723	4403	gnomAD_v2.1.1	1		1			intron_variant
229567683	229431936	rs59228224	TC	T	c.809-35del		intron_variant	31071	151054	0.205695	3427	gnomAD_v3.1	0	1	1			0
229567680	229431933	rs778943036	A	C	c.809-31T>G		intron_variant	1	230970	4.33e-06	0	gnomAD_v2.1.1	1		1			intron_variant
229567680	229431933	rs778943036	A	C	c.809-31T>G		intron_variant	1	144340	6.92809e-06	0	gnomAD_v3.1	0	1	1			0
229567678	229431931		G	T	c.809-29C>A		intron_variant	1	143578	6.96486e-06	0	gnomAD_v3.1	1		1			intron_variant
229567676	229431929		CAGA	C	c.809-30_809-28delTCT		intron_variant	1	235276	4.25e-06	0	gnomAD_v2.1.1	1		1			intron_variant
229567675	229431928	rs757210215	G	T	c.809-26C>A		intron_variant	1	235454	4.25e-06	0	gnomAD_v2.1.1	1		1			intron_variant
229567671	229431924	rs201530525	G	A	c.809-22C>T		intron_variant	177	272510	0.000649517	0	gnomAD_v2.1.1	1		1			intron_variant
229567671	229431924	rs201530525	G	A	c.809-22C>T		intron_variant	231	148716	0.0015533	0	gnomAD_v3.1	0	1	1			0
229567670	229431923	rs777628810	C	A	c.809-21G>T		intron_variant	4	146868	2.72353e-05	0	gnomAD_v3.1	1		1			intron_variant
229567668	229431921	rs1260498691	A	G	c.809-19T>C		intron_variant	2	233030	8.58e-06	0	gnomAD_v2.1.1	1		1			intron_variant
229567668	229431921	rs1260498691	A	T	c.809-19T>A		intron_variant	1	233030	4.29e-06	0	gnomAD_v2.1.1	1		1			intron_variant
229567667	229431920	rs1036629663	G	T	c.809-18C>A		intron_variant	1	150908	6.62655e-06	0	gnomAD_v3.1	1		1			intron_variant
229567666	229431919	rs776417838	G	GA	c.809-18_809-17insT		intron_variant	43	276894	0.000155294	0	gnomAD_v2.1.1	1		1			intron_variant
229567666	229431919	rs776417838	G	GA	c.809-18_809-17insT		intron_variant	69	151124	0.000456579	0	gnomAD_v3.1	0	1	1			0
229567665	229431918	rs1262837979	G	GT	c.809-17_809-16insA		intron_variant	1	245790	4.07e-06	0	gnomAD_v2.1.1	1		1			intron_variant
229567664	229431917	rs746125735	G	A	c.809-15C>T		intron_variant	2	241918	8.27e-06	0	gnomAD_v2.1.1	1		1			intron_variant
229567664	229431917	rs746125735	G	GC	c.809-16_809-15insG		intron_variant	2	272786	7.33e-06	0	gnomAD_v2.1.1	1		1			intron_variant
229567664	229431917		G	GC	c.809-16_809-15insG		intron_variant	3	149978	2.00029e-05	0	gnomAD_v3.1	0	1	1			0
229567664	229431917	rs746125735	G	GA	c.809-16_809-15insT		intron_variant	1	241918	4.13e-06	0	gnomAD_v2.1.1	1		1			intron_variant
229567663	229431916	rs6673359	C	T	c.809-14G>A		intron_variant	3	238246	1.26e-05	0	gnomAD_v2.1.1	1		1			intron_variant
229567663	229431916		C	T	c.809-14G>A		intron_variant	3	151720	1.97733e-05	0	gnomAD_v3.1	0	1	1			0
229567663	229431916		C	G	c.809-14G>C		intron_variant	39067	151590	0.257715	6302	gnomAD_v3.1	1		1			intron_variant
229567663	229431916		C	A	c.809-14G>T		intron_variant	2	151722	1.3182e-05	0	gnomAD_v3.1	1		1			intron_variant
229567663	229431916	rs6673359	C	CG	c.809-15dupC		intron_variant	105	31036	0.00338317	0	gnomAD_v2.1.1	1		1			intron_variant
229567663	229431916	rs398123565	C	CG	c.809-15dup		intron_variant	604	151720	0.00398102	3	gnomAD_v3.1	0	1	1			0
229567663	229431916	rs6673359	C	A	c.809-14G>T		intron_variant	1	31036	3.22e-05	0	gnomAD_v2.1.1	1		1			intron_variant
229567663	229431916	rs6673359	C	G	c.809-14G>C		intron_variant	54068	269282	0.200786	7038	gnomAD_v2.1.1	1		1			intron_variant
229567662	229431915	rs749384329	G	T	c.809-13C>A		intron_variant	1	243754	4.1e-06	0	gnomAD_v2.1.1	1		1			intron_variant
229567662	229431915	rs759235757	G	T	c.809-13C>A		intron_variant	1	151216	6.61306e-06	0	gnomAD_v3.1	0	1	1			0
229567662	229431915	rs749384329	G	GT	c.809-14_809-13insA		intron_variant	4	274812	1.46e-05	0	gnomAD_v2.1.1	1		1			intron_variant
229567662	229431915		G	GT	c.809-14_809-13insA		intron_variant	2	151216	1.32261e-05	0	gnomAD_v3.1	0	1	1			0
229567662	229431915		G	GA	c.809-14_809-13insT		intron_variant	1	151216	6.61306e-06	0	gnomAD_v3.1	1		1			intron_variant
229567661	229431914	rs751133731	G	C	c.809-12C>G		intron_variant	1	180818	5.53e-06	0	gnomAD_v2.1.1	1		1			intron_variant
229567661	229431914		G	GC	c.809-13_809-12insG		intron_variant	1	110992	9.00966e-06	0	gnomAD_v3.1	1		1			intron_variant
229567660	229431913	rs201427429	C	CGG	c.809-13_809-12dupCC		intron_variant	1	30918	3.23e-05	0	gnomAD_v2.1.1	1		1			intron_variant
229567660	229431913		C	CGG	c.809-13_809-12dup		intron_variant	11	151582	7.2568e-05	0	gnomAD_v3.1	0	1	1			0
229567660	229431913	rs201427429	C	CG	c.809-12dupC		intron_variant	33742	261796	0.128887	2578	gnomAD_v2.1.1	1		1			intron_variant
229567660	229431913		C	CG	c.809-12dup		intron_variant	22005	151436	0.145309	1724	gnomAD_v3.1	0	1	1			0
229567660	229431913		C	T	c.809-11G>A		intron_variant	1	151582	6.59709e-06	0	gnomAD_v3.1	1		1			intron_variant
229567655	229431908	rs1347715213	G	A	c.809-6C>T		splice_region_variant	1	243010	4.12e-06	0	gnomAD_v2.1.1	1		1			splice_region_variant
229567655	229431908	rs1347715213	G	T	c.809-6C>A		splice_region_variant	1	243010	4.12e-06	0	gnomAD_v2.1.1	1		1			splice_region_variant
229567651	229431904	rs1301902450	T	A	c.809-2A>T		splice_acceptor_variant	1	245536	4.07e-06	0	gnomAD_v2.1.1	1		1			splice_acceptor_variant
229567651	229431904	rs1301902450	T	A	c.809-2A>T		splice_acceptor_variant	1	149114	6.70628e-06	0	gnomAD_v3.1	0	1	1			0
229567648	229431901	rs937931817	A	T	c.810T>A	p.Gly270Gly	splice_region_variant	1	247356	4.04e-06	0	gnomAD_v2.1.1	1		1			splice_region_variant
229567648	229431901	rs937931817	A	T	c.810T>A	p.Gly270Gly	splice_region_variant	1	150882	6.6277e-06	0	gnomAD_v3.1	0	1	1			0
229567647	229431900		TACCTGGGGACCGCGGCGGGGAGCGTGAGCAGAAGCTCGGGGCGCCGGGGGCCGGCGGGGCCTGGGGGCCGGGGCGAGGGCGAGCGGGGCTC	T	c.810_808+3delGAGCCCCGCTCGCCCTCGCCCCGGCCCCCAGGCCCCGCCGGCCCCCGGCGCCCCGAGCTTCTGCTCACGCTCCCCGCCGCGGTCCCCAGGT		splice_acceptor_variant	3	248650	1.21e-05	0	gnomAD_v2.1.1	1		1			splice_acceptor_variant
229567639	229431892	rs762410878	C	T	c.819G>A	p.Ser273Ser	synonymous_variant	2	249414	8.02e-06	0	gnomAD_v2.1.1	1		1			synonymous_variant
229567639	229431892	rs762410878	C	G	c.819G>C	p.Ser273Ser	synonymous_variant	2	249414	8.02e-06	0	gnomAD_v2.1.1	1		1			synonymous_variant
229567636	229431889	rs776941851	C	A	c.822G>T	p.Ala274Ala	synonymous_variant	2	249626	8.01e-06	0	gnomAD_v2.1.1	1		1			synonymous_variant
229567636	229431889		C	A	c.822G>T	p.Ala274Ala	synonymous_variant	1	152086	6.57523e-06	0	gnomAD_v3.1	0	1	1			0
229567632	229431885	rs769192485	T	G	c.826A>C	p.Ile276Leu	missense_variant	5	250038	2e-05	0	gnomAD_v2.1.1	1		1			missense_variant
229567632	229431885	rs769192485	T	G	c.826A>C	p.Ile276Leu	missense_variant	1	151790	6.58805e-06	0	gnomAD_v3.1	0	1	1			0
229567631	229431884	rs761012261	A	G	c.827T>C	p.Ile276Thr	missense_variant	5	250088	2e-05	0	gnomAD_v2.1.1	1		1			missense_variant
229567631	229431884	rs761012261	A	G	c.827T>C	p.Ile276Thr	missense_variant	1	151820	6.58675e-06	0	gnomAD_v3.1	0	1	1			0
229567622	229431875	rs775891184	G	T	c.836C>A	p.Thr279Asn	missense_variant	1	250582	3.99e-06	0	gnomAD_v2.1.1	1		1			missense_variant
229567622	229431875	rs775891184	G	T	c.836C>A	p.Thr279Asn	missense_variant	2	152078	1.31511e-05	0	gnomAD_v3.1	0	1	1			0
229567621	229431874	rs951259177	G	T	c.837C>A	p.Thr279Thr	synonymous_variant	1	250582	3.99e-06	0	gnomAD_v2.1.1	1		1			synonymous_variant
229567613	229431866		T	C	c.845A>G	p.Asn282Ser	missense_variant	1	152038	6.5773e-06	0	gnomAD_v3.1	1		1			missense_variant
229567600	229431853	rs1183138836	C	T	c.858G>A	p.Lys286Lys	synonymous_variant	1	31336	3.19e-05	0	gnomAD_v2.1.1	1		1			synonymous_variant
229567600	229431853	rs1183138836	C	T	c.858G>A	p.Lys286Lys	synonymous_variant	3	152128	1.97202e-05	0	gnomAD_v3.1	0	1	1			0
229567591	229431844	rs140074813	G	A	c.867C>T	p.Ile289Ile	synonymous_variant	17	282528	6.02e-05	0	gnomAD_v2.1.1	1		1			synonymous_variant
229567591	229431844	rs140074813	G	A	c.867C>T	p.Ile289Ile	synonymous_variant	14	152134	9.20241e-05	0	gnomAD_v3.1	0	1	1			0
229567576	229431829	rs746042348	G	A	c.882C>T	p.Asp294Asp	synonymous_variant	27	282650	9.55e-05	0	gnomAD_v2.1.1	1		1			synonymous_variant
229567576	229431829	rs746042348	G	A	c.882C>T	p.Asp294Asp	synonymous_variant	4	152158	2.62885e-05	0	gnomAD_v3.1	0	1	1			0
229567571	229431824	rs778997995	T	A	c.887A>T	p.Tyr296Phe	missense_variant	1	251326	3.98e-06	0	gnomAD_v2.1.1	1		1			missense_variant
229567571	229431824	rs778997995	T	A	c.887A>T	p.Tyr296Phe	missense_variant	1	152204	6.57013e-06	0	gnomAD_v3.1	0	1	1			0
229567570	229431823	rs770931836	A	G	c.888T>C	p.Tyr296Tyr	synonymous_variant	4	251328	1.59e-05	0	gnomAD_v2.1.1	1		1			synonymous_variant
229567570	229431823	rs770931836	A	G	c.888T>C	p.Tyr296Tyr	synonymous_variant	2	152168	1.31434e-05	0	gnomAD_v3.1	0	1	1			0
229567552	229431805	rs749262171	C	T	c.906G>A	p.Ser302Ser	synonymous_variant	16	251334	6.37e-05	0	gnomAD_v2.1.1	1		1			synonymous_variant
229567552	229431805		C	T	c.906G>A	p.Ser302Ser	synonymous_variant	1	152196	6.57047e-06	0	gnomAD_v3.1	0	1	1			0
229567550	229431803	rs1206441541	C	A	c.908G>T	p.Gly303Val	missense_variant	1	31352	3.19e-05	0	gnomAD_v2.1.1	1		1			missense_variant
229567550	229431803	rs1206441541	C	A	c.908G>T	p.Gly303Val	missense_variant	1	152192	6.57065e-06	0	gnomAD_v3.1	0	1	1			0
229567544	229431797		G	A	c.914C>T	p.Thr305Ile	missense_variant	1	152164	6.57186e-06	0	gnomAD_v3.1	1		1			missense_variant
229567543	229431796	rs1194773085	G	C	c.915C>G	p.Thr305Thr	synonymous_variant	1	251360	3.98e-06	0	gnomAD_v2.1.1	1		1			synonymous_variant
229567541	229431794	rs569073359	G	C	c.917C>G	p.Thr306Arg	missense_variant	1	251376	3.98e-06	0	gnomAD_v2.1.1	1		1			missense_variant
229567541	229431794	rs569073359	G	C	c.917C>G	p.Thr306Arg	missense_variant	1	152182	6.57108e-06	0	gnomAD_v3.1	0	1	1			0
229567527	229431780	rs1281252030	TC	T	c.930del	p.Ile311SerfsTer17	frameshift_variant	1	152206	6.57004e-06	0	gnomAD_v3.1	1		1			frameshift_variant
229567518	229431771	rs1278723552	G	A	c.940C>T	p.Arg314Cys	missense_variant	1	251384	3.98e-06	0	gnomAD_v2.1.1	1		1			missense_variant
229567516	229431769	rs756078196	G	A	c.942C>T	p.Arg314Arg	synonymous_variant	2	251396	7.96e-06	0	gnomAD_v2.1.1	1		1			synonymous_variant
229567495	229431748	rs374599062	C	T	c.963G>A	p.Ala321Ala	synonymous_variant	14	251400	5.57e-05	0	gnomAD_v2.1.1	1		1			synonymous_variant
229567495	229431748	rs374599062	C	A	c.963G>T	p.Ala321Ala	synonymous_variant	1	251400	3.98e-06	0	gnomAD_v2.1.1	1		1			synonymous_variant
229567495	229431748	rs374599062	C	G	c.963G>C	p.Ala321Ala	synonymous_variant	3	251400	1.19e-05	0	gnomAD_v2.1.1	1		1			synonymous_variant
229567495	229431748		C	G	c.963G>C	p.Ala321Ala	synonymous_variant	1	152200	6.5703e-06	0	gnomAD_v3.1	0	1	1			0
229567495	229431748		C	T	c.963G>A	p.Ala321Ala	synonymous_variant	3	152200	1.97109e-05	0	gnomAD_v3.1	1		1			synonymous_variant
229567492	229431745	rs765996798	C	G	c.966G>C	p.Leu322Leu	synonymous_variant	1	251400	3.98e-06	0	gnomAD_v2.1.1	1		1			synonymous_variant
229567479	229431732		TGGTGCTG	T	c.972_978delCAGCACC	p.Ser325Ter	frameshift_variant	1	251396	3.98e-06	0	gnomAD_v2.1.1	1		1			frameshift_variant
229567467	229431720	rs372686280	C	A	c.990+1G>T		splice_donor_variant	3	251344	1.19e-05	0	gnomAD_v2.1.1	1		1			splice_donor_variant
229567467	229431720		C	A	c.990+1G>T		splice_donor_variant	3	152204	1.97104e-05	0	gnomAD_v3.1	0	1	1			0
229567465	229431718	rs549197605	C	A	c.990+3G>T		splice_region_variant	9	251326	3.58e-05	0	gnomAD_v2.1.1	1		1			splice_region_variant
229567465	229431718		C	A	c.990+3G>T		splice_region_variant	2	152204	1.31403e-05	0	gnomAD_v3.1	0	1	1			0
229567465	229431718	rs549197605	C	T	c.990+3G>A		splice_region_variant	1	251326	3.98e-06	0	gnomAD_v2.1.1	1		1			splice_region_variant
229567460	229431713	rs1296575250	C	T	c.990+8G>A		splice_region_variant	1	251294	3.98e-06	0	gnomAD_v2.1.1	1		1			splice_region_variant
229567456	229431709	rs764547391	G	A	c.990+12C>T		intron_variant	2	251256	7.96e-06	0	gnomAD_v2.1.1	1		1			intron_variant
229567452	229431705	rs1353323859	G	T	c.990+16C>A		intron_variant	1	251236	3.98e-06	0	gnomAD_v2.1.1	1		1			intron_variant
229567452	229431705	rs1353323859	G	T	c.990+16C>A		intron_variant	1	152108	6.57428e-06	0	gnomAD_v3.1	0	1	1			0
229567451	229431704	rs368470632	C	G	c.990+17G>C		intron_variant	1	251232	3.98e-06	0	gnomAD_v2.1.1	1		1			intron_variant
229567451	229431704	rs368470632	C	T	c.990+17G>A		intron_variant	1	251232	3.98e-06	0	gnomAD_v2.1.1	1		1			intron_variant
229567450	229431703		G	T	c.990+18C>A		intron_variant	1	251174	3.98e-06	0	gnomAD_v2.1.1	1		1			intron_variant
229567449	229431702	rs772387021	C	G	c.990+19G>C		intron_variant	1	251234	3.98e-06	0	gnomAD_v2.1.1	1		1			intron_variant
229567448	229431701	rs759758571	C	G	c.990+20G>C		intron_variant	1	251240	3.98e-06	0	gnomAD_v2.1.1	1		1			intron_variant
229567447	229431700	rs535723510	C	T	c.990+21G>A		intron_variant	1	251210	3.98e-06	0	gnomAD_v2.1.1	1		1			intron_variant
229567447	229431700	rs535723510	C	T	c.990+21G>A		intron_variant	1	152120	6.57376e-06	0	gnomAD_v3.1	0	1	1			0
229567442	229431695	rs201696359	G	C	c.990+26C>G		intron_variant	3	282548	1.06e-05	0	gnomAD_v2.1.1	1		1			intron_variant
229567442	229431695	rs201696359	G	A	c.990+26C>T		intron_variant	2	251198	7.96e-06	0	gnomAD_v2.1.1	1		1			intron_variant
229567442	229431695		G	A	c.990+26C>T		intron_variant	2	152140	1.31458e-05	0	gnomAD_v3.1	0	1	1			0
229567440	229431693	rs771132330	C	G	c.990+28G>C		intron_variant	1	251188	3.98e-06	0	gnomAD_v2.1.1	1		1			intron_variant
229567438	229431691	rs1163758469	C	T	c.990+30G>A		intron_variant	1	251198	3.98e-06	0	gnomAD_v2.1.1	1		1			intron_variant
229567436	229431689	rs1425666268	C	T	c.990+32G>A		intron_variant	2	152070	1.31518e-05	0	gnomAD_v3.1	1		1			intron_variant
229567435	229431688	rs894074159	C	T	c.990+33G>A		intron_variant	1	251180	3.98e-06	0	gnomAD_v2.1.1	1		1			intron_variant
229567435	229431688	rs894074159	C	T	c.990+33G>A		intron_variant	2	152124	1.31472e-05	0	gnomAD_v3.1	0	1	1			0
229567434	229431687	rs749398634	A	C	c.990+34T>G		intron_variant	72	246730	0.000291817	0	gnomAD_v2.1.1	1		1			intron_variant
229567434	229431687	rs749398634	A	G	c.990+34T>C		intron_variant	1	246730	4.05e-06	0	gnomAD_v2.1.1	1		1			intron_variant
229567433	229431686	rs773313243	C	T	c.990+35G>A		intron_variant	2	251126	7.96e-06	0	gnomAD_v2.1.1	1		1			intron_variant
229567433	229431686	rs773313243	C	T	c.990+35G>A		intron_variant	2	152068	1.3152e-05	0	gnomAD_v3.1	0	1	1			0
229567428	229431681	rs748075887	G	A	c.991-39C>T		intron_variant	4	251148	1.59e-05	0	gnomAD_v2.1.1	1		1			intron_variant
229567427	229431680	rs1298946705	G	A	c.991-38C>T		intron_variant	1	152132	6.57324e-06	0	gnomAD_v3.1	1		1			intron_variant
229567426	229431679	rs1194090372	T	C	c.991-37A>G		intron_variant	1	251100	3.98e-06	0	gnomAD_v2.1.1	1		1			intron_variant
229567423	229431676	rs781135829	C	G	c.991-34G>C		intron_variant	1	251222	3.98e-06	0	gnomAD_v2.1.1	1		1			intron_variant
229567423	229431676		C	A	c.991-34G>T		intron_variant	1	152074	6.57575e-06	0	gnomAD_v3.1	1		1			intron_variant
229567422	229431675	rs754757867	A	C	c.991-33T>G		intron_variant	19	249636	7.61e-05	0	gnomAD_v2.1.1	1		1			intron_variant
229567421	229431674	rs746783641	C	T	c.991-32G>A		intron_variant	1	251212	3.98e-06	0	gnomAD_v2.1.1	1		1			intron_variant
229567419	229431672		CT	C	c.991-31del		intron_variant	1	152040	6.57722e-06	0	gnomAD_v3.1	1		1			intron_variant
229567418	229431671	rs375095091	C	A	c.991-29G>T		intron_variant	5	251248	1.99e-05	0	gnomAD_v2.1.1	1		1			intron_variant
229567418	229431671	rs375095091	C	A	c.991-29G>T		intron_variant	10	151992	6.57929e-05	0	gnomAD_v3.1	0	1	1			0
229567417	229431670	rs749949117	A	T	c.991-28T>A		intron_variant	2	251136	7.96e-06	0	gnomAD_v2.1.1	1		1			intron_variant
229567413	229431666	rs764754382	G	A	c.991-24C>T		intron_variant	1	251306	3.98e-06	0	gnomAD_v2.1.1	1		1			intron_variant
229567412	229431665	rs1335041339	G	A	c.991-23C>T		intron_variant	1	251320	3.98e-06	0	gnomAD_v2.1.1	1		1			intron_variant
229567410	229431663	rs756611370	T	G	c.991-21A>C		intron_variant	4	251252	1.59e-05	0	gnomAD_v2.1.1	1		1			intron_variant
229567410	229431663	rs756611370	T	G	c.991-21A>C		intron_variant	2	151452	1.32055e-05	0	gnomAD_v3.1	0	1	1			0
229567404	229431657	rs200311383	G	A	c.991-15C>T		intron_variant	21	282712	7.43e-05	0	gnomAD_v2.1.1	1		1			intron_variant
229567404	229431657	rs200311383	G	A	c.991-15C>T		intron_variant	4	152114	2.62961e-05	0	gnomAD_v3.1	0	1	1			0
229567403	229431656	rs1396555605	C	T	c.991-14G>A		intron_variant	1	251340	3.98e-06	0	gnomAD_v2.1.1	1		1			intron_variant
229567403	229431656		C	A	c.991-14G>T		intron_variant	3	152090	1.97252e-05	0	gnomAD_v3.1	1		1			intron_variant
229567402	229431655	rs1324693012	G	A	c.991-13C>T		intron_variant	1	251348	3.98e-06	0	gnomAD_v2.1.1	1		1			intron_variant
229567401	229431654	rs767883432	C	A	c.991-12G>T		intron_variant	6	282676	2.12e-05	0	gnomAD_v2.1.1	1		1			intron_variant
229567401	229431654		C	A	c.991-12G>T		intron_variant	5	151992	3.28965e-05	0	gnomAD_v3.1	0	1	1			0
229567401	229431654	rs767883432	C	G	c.991-12G>C		intron_variant	2	282676	7.08e-06	0	gnomAD_v2.1.1	1		1			intron_variant
229567401	229431654		C	G	c.991-12G>C		intron_variant	1	151992	6.57929e-06	0	gnomAD_v3.1	0	1	1			0
229567394	229431647	rs759952719	A	C	c.991-5T>G		splice_region_variant	1	251434	3.98e-06	0	gnomAD_v2.1.1	1		1			splice_region_variant
229567389	229431642		TCTGCAAGACAGCGCGTGAGGTGGGGAGACCTCACCCTGGAGCCCACCCCGCCGACAGCCCGCGCAGGCCACCACCCAC	T	c.991-1_990+1delGTGGGTGGTGGCCTGCGCGGGCTGTCGGCGGGGTGGGCTCCAGGGTGAGGTCTCCCCACCTCACGCGCTGTCTTGCAG		splice_acceptor_variant	3	251444	1.19e-05	0	gnomAD_v2.1.1	1		1			splice_acceptor_variant
229567384	229431637	rs74897770	G	T	c.996C>A	p.Ile332Ile	synonymous_variant	1621	282758	0.00573282	63	gnomAD_v2.1.1	1		1			synonymous_variant
229567384	229431637	rs74897770	G	T	c.996C>A	p.Ile332Ile	synonymous_variant	2691	151874	0.0177186	78	gnomAD_v3.1	0	1	1			0
229567378	229431631	rs766552570	C	A	c.1002G>T	p.Pro334Pro	synonymous_variant	1	251442	3.98e-06	0	gnomAD_v2.1.1	1		1			synonymous_variant
229567375	229431628	rs763219295	C	T	c.1005G>A	p.Pro335Pro	synonymous_variant	4	282830	1.41e-05	0	gnomAD_v2.1.1	1		1			synonymous_variant
229567375	229431628		C	T	c.1005G>A	p.Pro335Pro	synonymous_variant	2	152152	1.31447e-05	0	gnomAD_v3.1	0	1	1			0
229567372	229431625	rs1180279387	C	T	c.1008G>A	p.Glu336Glu	synonymous_variant	1	251460	3.98e-06	0	gnomAD_v2.1.1	1		1			synonymous_variant
229567371	229431624	rs773191449	G	T	c.1009C>A	p.Arg337Ser	missense_variant	1	251460	3.98e-06	0	gnomAD_v2.1.1	1		1			missense_variant
229567370	229431623	rs201493638	C	T	c.1010G>A	p.Arg337His	missense_variant	1	251448	3.98e-06	0	gnomAD_v2.1.1	1		1			missense_variant
229567370	229431623	rs201493638	C	T	c.1010G>A	p.Arg337His	missense_variant	1	152138	6.57298e-06	0	gnomAD_v3.1	0	1	1			0
229567369	229431622	rs1213164448	G	A	c.1011C>T	p.Arg337Arg	synonymous_variant	1	251464	3.98e-06	0	gnomAD_v2.1.1	1		1			synonymous_variant
229567363	229431616	rs769841551	G	A	c.1017C>T	p.Tyr339Tyr	synonymous_variant	1	251470	3.98e-06	0	gnomAD_v2.1.1	1		1			synonymous_variant
229567363	229431616	rs769841551	G	A	c.1017C>T	p.Tyr339Tyr	synonymous_variant	2	152168	1.31434e-05	0	gnomAD_v3.1	0	1	1			0
229567360	229431613	rs776764140	C	A	c.1020G>T	p.Ser340Ser	synonymous_variant	2	251460	7.95e-06	0	gnomAD_v2.1.1	1		1			synonymous_variant
229567360	229431613		C	A	c.1020G>T	p.Ser340Ser	synonymous_variant	4	152100	2.62985e-05	0	gnomAD_v3.1	0	1	1			0
229567360	229431613	rs776764140	C	T	c.1020G>A	p.Ser340Ser	synonymous_variant	1	251460	3.98e-06	0	gnomAD_v2.1.1	1		1			synonymous_variant
229567360	229431613		C	T	c.1020G>A	p.Ser340Ser	synonymous_variant	2	152100	1.31492e-05	0	gnomAD_v3.1	0	1	1			0
229567357	229431610	rs1210728495	C	A	c.1023G>T	p.Val341Val	synonymous_variant	1	251478	3.98e-06	0	gnomAD_v2.1.1	1		1			synonymous_variant
229567351	229431604	rs1349683355	G	A	c.1029C>T	p.Ile343Ile	synonymous_variant	1	251450	3.98e-06	0	gnomAD_v2.1.1	1		1			synonymous_variant
229567348	229431601	rs768709092	G	T	c.1032C>A	p.Gly344Gly	synonymous_variant	4	251406	1.59e-05	0	gnomAD_v2.1.1	1		1			synonymous_variant
229567339	229431592	rs1377585013	G	A	c.1041C>T	p.Ile347Ile	synonymous_variant	3	251326	1.19e-05	0	gnomAD_v2.1.1	1		1			synonymous_variant
229567339	229431592	rs1377585013	G	A	c.1041C>T	p.Ile347Ile	synonymous_variant	2	151866	1.31695e-05	0	gnomAD_v3.1	0	1	1			0
229567335	229431588	rs1302013916	C	T	c.1045G>A	p.Ala349Thr	missense_variant	2	282488	7.08e-06	0	gnomAD_v2.1.1	1		1			missense_variant
229567335	229431588	rs1302013916	C	T	c.1045G>A	p.Ala349Thr	missense_variant	1	150300	6.65336e-06	0	gnomAD_v3.1	0	1	1			0
229567333	229431586	rs1438084236	G	T	c.1047C>A	p.Ala349Ala	synonymous_variant	1	251438	3.98e-06	0	gnomAD_v2.1.1	1		1			synonymous_variant
229567330	229431583	rs746838863	C	A	c.1050G>T	p.Ser350Ser	synonymous_variant	1	251424	3.98e-06	0	gnomAD_v2.1.1	1		1			synonymous_variant
229567330	229431583		C	A	c.1050G>T	p.Ser350Ser	synonymous_variant	1	149750	6.6778e-06	0	gnomAD_v3.1	0	1	1			0
229567317	229431570	rs1323791262	G	T	c.1063C>A	p.Gln355Lys	missense_variant	1	251494	3.98e-06	0	gnomAD_v2.1.1	1		1			missense_variant
229567316	229431569	rs1399819092	T	A	c.1064A>T	p.Gln355Leu	missense_variant	1	251488	3.98e-06	0	gnomAD_v2.1.1	1		1			missense_variant
229567315	229431568	rs375945657	C	T	c.1065G>A	p.Gln355Gln	synonymous_variant	15	282866	5.3e-05	0	gnomAD_v2.1.1	1		1			synonymous_variant
229567315	229431568	rs375945657	C	T	c.1065G>A	p.Gln355Gln	synonymous_variant	13	152070	8.54869e-05	0	gnomAD_v3.1	0	1	1			0
229567312	229431565	rs1157238811	C	A	c.1068G>T	p.Gln356His	missense_variant	1	251494	3.98e-06	0	gnomAD_v2.1.1	1		1			missense_variant
229567310	229431563	rs564328738	A	G	c.1070T>C	p.Met357Thr	missense_variant	1	251488	3.98e-06	0	gnomAD_v2.1.1	1		1			missense_variant
229567310	229431563	rs564328738	A	G	c.1070T>C	p.Met357Thr	missense_variant	1	152100	6.57462e-06	0	gnomAD_v3.1	0	1	1			0
229567309	229431562	rs745494410	C	T	c.1071G>A	p.Met357Ile	missense_variant	1	251494	3.98e-06	0	gnomAD_v2.1.1	1		1			missense_variant
229567298	229431551	rs778291439	T	C	c.1082A>G	p.Lys361Arg	missense_variant	5	282846	1.77e-05	0	gnomAD_v2.1.1	1		1			missense_variant
229567298	229431551	rs778291439	T	C	c.1082A>G	p.Lys361Arg	missense_variant	4	152050	2.63071e-05	0	gnomAD_v3.1	0	1	1			0
229567297	229431550	rs1452648745	C	T	c.1083G>A	p.Lys361Lys	synonymous_variant	3	282862	1.06e-05	0	gnomAD_v2.1.1	1		1			synonymous_variant
229567297	229431550	rs1452648745	C	T	c.1083G>A	p.Lys361Lys	synonymous_variant	4	152100	2.62985e-05	0	gnomAD_v3.1	0	1	1			0
229567296	229431549		G	C	c.1084C>G	p.Gln362Glu	missense_variant	1	152080	6.57549e-06	0	gnomAD_v3.1	1		1			missense_variant
229567285	229431538	rs373908222	G	C	c.1095C>G	p.Asp365Glu	missense_variant	2	251492	7.95e-06	0	gnomAD_v2.1.1	1		1			missense_variant
229567285	229431538	rs373908222	G	A	c.1095C>T	p.Asp365Asp	synonymous_variant	1	251492	3.98e-06	0	gnomAD_v2.1.1	1		1			synonymous_variant
229567282	229431535	rs1199816356	C	T	c.1098G>A	p.Glu366Glu	synonymous_variant	5	282838	1.77e-05	0	gnomAD_v2.1.1	1		1			synonymous_variant
229567282	229431535	rs1199816356	C	T	c.1098G>A	p.Glu366Glu	synonymous_variant	1	152008	6.5786e-06	0	gnomAD_v3.1	0	1	1			0
229567281	229431534	rs1446690899	C	T	c.1099G>A	p.Ala367Thr	missense_variant	1	251486	3.98e-06	0	gnomAD_v2.1.1	1		1			missense_variant
229567280	229431533	rs1281823855	G	A	c.1100C>T	p.Ala367Val	missense_variant	1	251486	3.98e-06	0	gnomAD_v2.1.1	1		1			missense_variant
229567279	229431532	rs768081822	G	A	c.1101C>T	p.Ala367Ala	synonymous_variant	1	251490	3.98e-06	0	gnomAD_v2.1.1	1		1			synonymous_variant
229567279	229431532	rs768081822	G	A	c.1101C>T	p.Ala367Ala	synonymous_variant	1	152028	6.57774e-06	0	gnomAD_v3.1	0	1	1			0
229567276	229431529	rs755448851	G	A	c.1104C>T	p.Gly368Gly	synonymous_variant	5	251488	1.99e-05	0	gnomAD_v2.1.1	1		1			synonymous_variant
229567273	229431526	rs751974673	A	C	c.1107T>G	p.Pro369Pro	synonymous_variant	2	251486	7.95e-06	0	gnomAD_v2.1.1	1		1			synonymous_variant
229567267	229431520	rs886046075	G	C	c.1113C>G	p.Ile371Met	missense_variant	1	251484	3.98e-06	0	gnomAD_v2.1.1	1		1			missense_variant
229567258	229431511	rs1324377016	G	A	c.1122C>T	p.Arg374Arg	synonymous_variant	1	152106	6.57436e-06	0	gnomAD_v3.1	1		1			synonymous_variant
229567255	229431508	rs142311664	T	C	c.1125A>G	p.Lys375Lys	synonymous_variant	43	282824	0.000152038	1	gnomAD_v2.1.1	1		1			synonymous_variant
229567255	229431508	rs142311664	T	C	c.1125A>G	p.Lys375Lys	synonymous_variant	71	151948	0.000467265	0	gnomAD_v3.1	0	1	1			0
229567240	229431493	rs1274966358	G	A	c.*6C>T		3_prime_UTR_variant	2	251472	7.95e-06	0	gnomAD_v2.1.1	1		1			3_prime_UTR_variant
229567232	229431485	rs370162933	G	C	c.*14C>G		3_prime_UTR_variant	2	251466	7.95e-06	0	gnomAD_v2.1.1	1		1			3_prime_UTR_variant
229567232	229431485		G	C	c.*14C>G		3_prime_UTR_variant	2	152208	1.31399e-05	0	gnomAD_v3.1	0	1	1			0
229567232	229431485	rs370162933	G	T	c.*14C>A		3_prime_UTR_variant	1	251466	3.98e-06	0	gnomAD_v2.1.1	1		1			3_prime_UTR_variant
229567230	229431483	rs773421666	T	C	c.*16A>G		3_prime_UTR_variant	1	251456	3.98e-06	0	gnomAD_v2.1.1	1		1			3_prime_UTR_variant
229567226	229431479	rs765361206	G	C	c.*20C>G		3_prime_UTR_variant	4	282832	1.41e-05	0	gnomAD_v2.1.1	1		1			3_prime_UTR_variant
229567226	229431479	rs765361206	G	C	c.*20C>G		3_prime_UTR_variant	7	152180	4.59982e-05	0	gnomAD_v3.1	0	1	1			0
229567225	229431478	rs1421906651	C	T	c.*21G>A		3_prime_UTR_variant	1	251446	3.98e-06	0	gnomAD_v2.1.1	1		1			3_prime_UTR_variant
229567223	229431476	rs1361642772	C	A	c.*23G>T		3_prime_UTR_variant	1	251448	3.98e-06	0	gnomAD_v2.1.1	1		1			3_prime_UTR_variant
229567210	229431463		C	G	c.*36G>C		3_prime_UTR_variant	1	152154	6.57229e-06	0	gnomAD_v3.1	1		1			3_prime_UTR_variant
229567210	229431463	rs762047409	C	T	c.*36G>A		3_prime_UTR_variant	3	251412	1.19e-05	0	gnomAD_v2.1.1	1		1			3_prime_UTR_variant
229567209	229431462	rs1433448236	T	G	c.*37A>C		3_prime_UTR_variant	1	251424	3.98e-06	0	gnomAD_v2.1.1	1		1			3_prime_UTR_variant
229567208	229431461	rs776819377	G	C	c.*38C>G		3_prime_UTR_variant	1	251422	3.98e-06	0	gnomAD_v2.1.1	1		1			3_prime_UTR_variant
229567208	229431461	rs776819377	G	T	c.*38C>A		3_prime_UTR_variant	2	251422	7.95e-06	0	gnomAD_v2.1.1	1		1			3_prime_UTR_variant
229567207	229431460		C	T	c.*39G>A		3_prime_UTR_variant	1	152148	6.57255e-06	0	gnomAD_v3.1	1		1			3_prime_UTR_variant
229567207	229431460	rs768760401	C	G	c.*39G>C		3_prime_UTR_variant	1	251414	3.98e-06	0	gnomAD_v2.1.1	1		1			3_prime_UTR_variant
229567207	229431460	rs768760401	C	A	c.*39G>T		3_prime_UTR_variant	1	251414	3.98e-06	0	gnomAD_v2.1.1	1		1			3_prime_UTR_variant
229567200	229431453	rs1475186476	G	C	c.*46C>G		3_prime_UTR_variant	2	282790	7.07e-06	0	gnomAD_v2.1.1	1		1			3_prime_UTR_variant
229567200	229431453	rs1475186476	G	C	c.*46C>G		3_prime_UTR_variant	2	152180	1.31423e-05	0	gnomAD_v3.1	0	1	1			0
229567196	229431449	rs1240584254	T	C	c.*50A>G		3_prime_UTR_variant	2	282760	7.07e-06	0	gnomAD_v2.1.1	1		1			3_prime_UTR_variant
229567196	229431449	rs1240584254	T	C	c.*50A>G		3_prime_UTR_variant	1	152050	6.57678e-06	0	gnomAD_v3.1	0	1	1			0
229567193	229431446		C	T	c.*53G>A		3_prime_UTR_variant	2	152140	1.31458e-05	0	gnomAD_v3.1	1		1			3_prime_UTR_variant
229567193	229431446		C	A	c.*53G>T		3_prime_UTR_variant	2	152140	1.31458e-05	0	gnomAD_v3.1	1		1			3_prime_UTR_variant
229567193	229431446		C	G	c.*53G>C		3_prime_UTR_variant	1	152140	6.57289e-06	0	gnomAD_v3.1	1		1			3_prime_UTR_variant
229567192	229431445		C	G	c.*54G>C		3_prime_UTR_variant	2	152122	1.31473e-05	0	gnomAD_v3.1	1		1			3_prime_UTR_variant
229567191	229431444	rs1177726717	C	T	c.*55G>A		3_prime_UTR_variant	1	152130	6.57333e-06	0	gnomAD_v3.1	1		1			3_prime_UTR_variant
229567190	229431443	rs1169872647	C	T	c.*56G>A		3_prime_UTR_variant	1	31380	3.19e-05	0	gnomAD_v2.1.1	1		1			3_prime_UTR_variant
229567190	229431443		C	T	c.*56G>A		3_prime_UTR_variant	1	152142	6.57281e-06	0	gnomAD_v3.1	0	1	1			0
229567189	229431442	rs1232555031	C	A	c.*57G>T		3_prime_UTR_variant	1	152108	6.57428e-06	0	gnomAD_v3.1	1		1			3_prime_UTR_variant
229567188	229431441		C	T	c.*58G>A		3_prime_UTR_variant	1	150226	6.65664e-06	0	gnomAD_v3.1	1		1			3_prime_UTR_variant
229567188	229431441		C	G	c.*58G>C		3_prime_UTR_variant	2	150226	1.33133e-05	0	gnomAD_v3.1	1		1			3_prime_UTR_variant
229567187	229431440	rs148828901	G	GC	c.*58dupG		3_prime_UTR_variant	191	31362	0.00609017	2	gnomAD_v2.1.1	1		1			3_prime_UTR_variant
229567187	229431440		G	GC	c.*58dup		3_prime_UTR_variant	898	152018	0.00590719	7	gnomAD_v3.1	0	1	1			0
229567180	229431433		C	T	c.*66G>A		3_prime_UTR_variant	2	152126	1.3147e-05	0	gnomAD_v3.1	1		1			3_prime_UTR_variant
															803	:TOTAL VARIANTS
												TOTAL UNIQUE:	602	201	:TOTAL VARIANTS IN BOTH v2.1.1 AND v3.1
																	5' UTR	5
																	Missense	79
																	Frameshift	12
																	Stop gain	9
																	Stop loss	0
																	Intron	286
																	Synonymous	132
																	Splice region	42
																	Splice acceptor	4
																	Splice donor	3
																	Inframe deletion	2
																	3' UTR	28
																	SUM	602

## Sheet: 4.5_gnomAD_missense
Chr1 position (hg19)	Chr1 position (hg38)	Reference	Alternate	rsID	Transcript Consequence	Protein Consequence	Annotation	Allele Count	Allele Number	Allele Frequency	Homozygote Count	Source	In both v2.1.1 and v3.1?	Unique variants	Known recessive variant?
229568858	229433111	C	T	rs767346515	c.5G>A	p.Cys2Tyr	missense_variant	1	251124	3.98e-06	0	gnomAD_v2.1.1		1
229568844	229433097	T	G	rs566482294	c.19A>C	p.Thr7Pro	missense_variant	1	251204	3.98e-06	0	gnomAD_v2.1.1		1
229568844	229433097	T	G	rs566482294	c.19A>C	p.Thr7Pro	missense_variant	1	152182	6.57108e-06	0	gnomAD_v3.1	YES	0
229568810	229433063	A	C		c.53T>G	p.Leu18Arg	missense_variant	1	152172	6.57151e-06	0	gnomAD_v3.1		1
229568787	229433040	C	T		c.76G>A	p.Asp26Asn	missense_variant	1	152226	6.56918e-06	0	gnomAD_v3.1		1
229568781	229433034	C	A	rs546670743	c.82G>T	p.Ala28Ser	missense_variant	2	250200	7.99e-06	0	gnomAD_v2.1.1		1
229568781	229433034	C	A		c.82G>T	p.Ala28Ser	missense_variant	1	152200	6.5703e-06	0	gnomAD_v3.1	YES	0
229568780	229433033	G	C	rs533069833	c.83C>G	p.Ala28Gly	missense_variant	2	250246	7.99e-06	0	gnomAD_v2.1.1		1
229568780	229433033	G	C	rs533069833	c.83C>G	p.Ala28Gly	missense_variant	1	152216	6.56961e-06	0	gnomAD_v3.1	YES	0
229568626	229432879	C	T		c.131G>A	p.Gly44Asp	missense_variant	1	250756	3.99e-06	0	gnomAD_v2.1.1		1
229568624	229432877	C	T	rs398123562	c.133G>A	p.Val45Ile	missense_variant	1	250890	3.99e-06	0	gnomAD_v2.1.1		1
229568573	229432826	T	C		c.184A>G	p.Ser62Gly	missense_variant	1	152168	6.57168e-06	0	gnomAD_v3.1		1
229568552	229432805	G	T		c.205C>A	p.Leu69Met	missense_variant	1	251484	3.98e-06	0	gnomAD_v2.1.1		1
229568534	229432787	G	T		c.223C>A	p.His75Asn	missense_variant	1	152204	6.57013e-06	0	gnomAD_v3.1		1
229568531	229432784	C	T	rs1246861211	c.226G>A	p.Gly76Ser	missense_variant	2	282866	7.07e-06	0	gnomAD_v2.1.1		1
229568531	229432784	C	T	rs1246861211	c.226G>A	p.Gly76Ser	missense_variant	1	152186	6.57091e-06	0	gnomAD_v3.1	YES	0
229568527	229432780	A	G		c.230T>C	p.Ile77Thr	missense_variant	1	152190	6.57073e-06	0	gnomAD_v3.1		1
229568506	229432759	A	G	rs1465534385	c.251T>C	p.Met84Thr	missense_variant	1	31348	3.19e-05	0	gnomAD_v2.1.1		1
229568506	229432759	A	G	rs1465534385	c.251T>C	p.Met84Thr	missense_variant	1	152084	6.57531e-06	0	gnomAD_v3.1	YES	0
229568485	229432738	G	C	rs768815470	c.272C>G	p.Thr91Ser	missense_variant	3	251480	1.19e-05	0	gnomAD_v2.1.1		1
229568476	229432729	T	C	rs775508125	c.281A>G	p.Asn94Ser	missense_variant	1	251468	3.98e-06	0	gnomAD_v2.1.1		1
229568476	229432729	T	C	rs775508125	c.281A>G	p.Asn94Ser	missense_variant	1	152164	6.57186e-06	0	gnomAD_v3.1	YES	0
229568470	229432723	A	G	rs121909519	c.287T>C	p.Leu96Pro	missense_variant	2	152168	1.31434e-05	0	gnomAD_v3.1		1	Known recessive variant (Nowak 1999)
229568465	229432718	C	A	rs1319925897	c.292G>T	p.Val98Leu	missense_variant	1	251450	3.98e-06	0	gnomAD_v2.1.1		1
229568459	229432712	G	A	rs745725899	c.298C>T	p.Pro100Ser	missense_variant	1	251442	3.98e-06	0	gnomAD_v2.1.1		1
229568446	229432699	G	C	rs778739385	c.311C>G	p.Pro104Arg	missense_variant	1	251430	3.98e-06	0	gnomAD_v2.1.1		1
229568446	229432699	G	T	rs778739385	c.311C>A	p.Pro104His	missense_variant	2	251430	7.95e-06	0	gnomAD_v2.1.1		1
229568443	229432696	G	A	rs756909121	c.314C>T	p.Thr105Ile	missense_variant	5	251428	1.99e-05	0	gnomAD_v2.1.1		1
229568443	229432696	G	C	rs756909121	c.314C>G	p.Thr105Ser	missense_variant	1	31364	3.19e-05	0	gnomAD_v2.1.1		1
229568443	229432696	G	C		c.314C>G	p.Thr105Ser	missense_variant	1	152200	6.5703e-06	0	gnomAD_v3.1	YES	0
229568428	229432681	G	A	rs970679543	c.329C>T	p.Ala110Val	missense_variant	2	152108	1.31486e-05	0	gnomAD_v3.1		1
229568423	229432676	G	A	rs146508471	c.334C>T	p.Leu112Phe	missense_variant	1	251372	3.98e-06	0	gnomAD_v2.1.1		1
229568423	229432676	G	A	rs146508471	c.334C>T	p.Leu112Phe	missense_variant	3	152166	1.97153e-05	0	gnomAD_v3.1	YES	0
229568423	229432676	G	T		c.334C>A	p.Leu112Ile	missense_variant	3	152166	1.97153e-05	0	gnomAD_v3.1		1
229568368	229432621	T	C	rs766934634	c.389A>G	p.Asn130Ser	missense_variant	5	282524	1.77e-05	0	gnomAD_v2.1.1		1
229568368	229432621	T	C	rs766934634	c.389A>G	p.Asn130Ser	missense_variant	3	151816	1.97608e-05	0	gnomAD_v3.1	YES	0
229568363	229432616	G	A	rs1213505449	c.394C>T	p.Pro132Ser	missense_variant	1	251124	3.98e-06	0	gnomAD_v2.1.1		1
229568356	229432609	A	C	rs750797766	c.401T>G	p.Met134Arg	missense_variant	1	251074	3.98e-06	0	gnomAD_v2.1.1		1
229568338	229432591	G	A	rs1435160117	c.419C>T	p.Ala140Val	missense_variant	1	31328	3.19e-05	0	gnomAD_v2.1.1		1
229568338	229432591	G	A		c.419C>T	p.Ala140Val	missense_variant	1	152116	6.57393e-06	0	gnomAD_v3.1	YES	0
229568329	229432582	G	A	rs75926206	c.428C>T	p.Ser143Phe	missense_variant	1	250492	3.99e-06	0	gnomAD_v2.1.1		1
229568174	229432427	G	C	rs780711799	c.459C>G	p.Ile153Met	missense_variant	2	246026	8.13e-06	0	gnomAD_v2.1.1		1
229568173	229432426	C	T	rs768144106	c.460G>A	p.Val154Met	missense_variant	1	246168	4.06e-06	0	gnomAD_v2.1.1		1
229568173	229432426	C	A	rs768144106	c.460G>T	p.Val154Leu	missense_variant	1	31138	3.21e-05	0	gnomAD_v2.1.1		1	Known recessive variant (p.Val154Leu) (O'Grady 2015)
229568173	229432426	C	A		c.460G>T	p.Val154Leu	missense_variant	1	150682	6.63649e-06	0	gnomAD_v3.1	YES	0	Known recessive variant (p.Val154Leu) (O'Grady 2015)
229568136	229432389	G	A	rs754270462	c.497C>T	p.Pro166Leu	missense_variant	2	249516	8.02e-06	0	gnomAD_v2.1.1		1
229568134	229432387	T	C	rs1017212416	c.499A>G	p.Ile167Val	missense_variant	1	151756	6.58953e-06	0	gnomAD_v3.1		1
229568122	229432375	A	G	rs1351123662	c.511T>C	p.Tyr171His	missense_variant	1	250036	4e-06	0	gnomAD_v2.1.1		1
229568089	229432342	G	C	rs756428017	c.544C>G	p.Leu182Val	missense_variant	1	250414	3.99e-06	0	gnomAD_v2.1.1		1
229568066	229432319	G	C		c.567C>G	p.Asp189Glu	missense_variant	1	152170	6.5716e-06	0	gnomAD_v3.1		1
229568053	229432306	T	C	rs1172396901	c.580A>G	p.Ile194Val	missense_variant	1	250436	3.99e-06	0	gnomAD_v2.1.1		1
229568027	229432280	G	T	rs1255258064	c.606C>A	p.Phe202Leu	missense_variant	2	152172	1.3143e-05	0	gnomAD_v3.1		1
229568025	229432278	A	G	rs751581251	c.608T>C	p.Val203Ala	missense_variant	1	249714	4e-06	0	gnomAD_v2.1.1		1
229567927	229432180	G	T	rs148514635	c.622C>A	p.Arg208Ser	missense_variant	3	249832	1.2e-05	0	gnomAD_v2.1.1		1
229567927	229432180	G	T		c.622C>A	p.Arg208Ser	missense_variant	3	152170	1.97148e-05	0	gnomAD_v3.1	YES	0
229567927	229432180	G	A	rs148514635	c.622C>T	p.Arg208Cys	missense_variant	1	31336	3.19e-05	0	gnomAD_v2.1.1		1
229567927	229432180	G	A		c.622C>T	p.Arg208Cys	missense_variant	2	152170	1.31432e-05	0	gnomAD_v3.1	YES	0
229567926	229432179	C	A	rs1267307077	c.623G>T	p.Arg208Leu	missense_variant	1	249852	4e-06	0	gnomAD_v2.1.1		1
229567912	229432165	C	T	rs1353303107	c.637G>A	p.Asp213Asn	missense_variant	1	250534	3.99e-06	0	gnomAD_v2.1.1		1
229567888	229432141	C	G	rs1163052117	c.661G>C	p.Val221Leu	missense_variant	1	250826	3.99e-06	0	gnomAD_v2.1.1		1
229567888	229432141	C	G	rs1163052117	c.661G>C	p.Val221Leu	missense_variant	1	152184	6.57099e-06	0	gnomAD_v3.1	YES	0
229567857	229432110	G	A	rs1369749149	c.692C>T	p.Thr231Met	missense_variant	1	152216	6.56961e-06	0	gnomAD_v3.1		1
229567827	229432080	C	T	rs749821094	c.722G>A	p.Ser241Asn	missense_variant	1	250466	3.99e-06	0	gnomAD_v2.1.1		1
229567827	229432080	C	G	rs749821094	c.722G>C	p.Ser241Thr	missense_variant	1	31362	3.19e-05	0	gnomAD_v2.1.1		1
229567827	229432080	C	G		c.722G>C	p.Ser241Thr	missense_variant	1	152150	6.57246e-06	0	gnomAD_v3.1	YES	0
229567816	229432069	G	A	rs1320586308	c.733C>T	p.Pro245Ser	missense_variant	2	250212	7.99e-06	0	gnomAD_v2.1.1		1
229567815	229432068	G	A	rs770414205	c.734C>T	p.Pro245Leu	missense_variant	1	250228	4e-06	0	gnomAD_v2.1.1		1
229567804	229432057	C	T	rs149762697	c.745G>A	p.Val249Ile	missense_variant	2	250086	8e-06	0	gnomAD_v2.1.1		1
229567804	229432057	C	T	rs149762697	c.745G>A	p.Val249Ile	missense_variant	2	151882	1.31681e-05	0	gnomAD_v3.1	YES	0
229567800	229432053	A	G		c.749T>C	p.Ile250Thr	missense_variant	1	151890	6.58371e-06	0	gnomAD_v3.1		1	Known recessive variant (Guglieri 2014)
229567767	229432020	T	A	rs121909523	c.782A>T	p.Glu261Val	missense_variant	1	31220	3.2e-05	0	gnomAD_v2.1.1		1	Known recessive variant (multiple publications)
229567744	229431997	T	C	rs780183881	c.805A>G	p.Ile269Val	missense_variant	5	273680	1.83e-05	0	gnomAD_v2.1.1		1
229567744	229431997	T	C	rs780183881	c.805A>G	p.Ile269Val	missense_variant	8	151636	5.27579e-05	0	gnomAD_v3.1	YES	0
229567632	229431885	T	G	rs769192485	c.826A>C	p.Ile276Leu	missense_variant	5	250038	2e-05	0	gnomAD_v2.1.1		1
229567632	229431885	T	G	rs769192485	c.826A>C	p.Ile276Leu	missense_variant	1	151790	6.58805e-06	0	gnomAD_v3.1	YES	0
229567631	229431884	A	G	rs761012261	c.827T>C	p.Ile276Thr	missense_variant	5	250088	2e-05	0	gnomAD_v2.1.1		1
229567631	229431884	A	G	rs761012261	c.827T>C	p.Ile276Thr	missense_variant	1	151820	6.58675e-06	0	gnomAD_v3.1	YES	0
229567622	229431875	G	T	rs775891184	c.836C>A	p.Thr279Asn	missense_variant	1	250582	3.99e-06	0	gnomAD_v2.1.1		1
229567622	229431875	G	T	rs775891184	c.836C>A	p.Thr279Asn	missense_variant	2	152078	1.31511e-05	0	gnomAD_v3.1	YES	0
229567613	229431866	T	C		c.845A>G	p.Asn282Ser	missense_variant	1	152038	6.5773e-06	0	gnomAD_v3.1		1
229567571	229431824	T	A	rs778997995	c.887A>T	p.Tyr296Phe	missense_variant	1	251326	3.98e-06	0	gnomAD_v2.1.1		1
229567571	229431824	T	A	rs778997995	c.887A>T	p.Tyr296Phe	missense_variant	1	152204	6.57013e-06	0	gnomAD_v3.1	YES	0
229567550	229431803	C	A	rs1206441541	c.908G>T	p.Gly303Val	missense_variant	1	31352	3.19e-05	0	gnomAD_v2.1.1		1
229567550	229431803	C	A	rs1206441541	c.908G>T	p.Gly303Val	missense_variant	1	152192	6.57065e-06	0	gnomAD_v3.1	YES	0
229567544	229431797	G	A		c.914C>T	p.Thr305Ile	missense_variant	1	152164	6.57186e-06	0	gnomAD_v3.1		1
229567541	229431794	G	C	rs569073359	c.917C>G	p.Thr306Arg	missense_variant	1	251376	3.98e-06	0	gnomAD_v2.1.1		1
229567541	229431794	G	C	rs569073359	c.917C>G	p.Thr306Arg	missense_variant	1	152182	6.57108e-06	0	gnomAD_v3.1	YES	0
229567518	229431771	G	A	rs1278723552	c.940C>T	p.Arg314Cys	missense_variant	1	251384	3.98e-06	0	gnomAD_v2.1.1		1
229567371	229431624	G	T	rs773191449	c.1009C>A	p.Arg337Ser	missense_variant	1	251460	3.98e-06	0	gnomAD_v2.1.1		1
229567370	229431623	C	T	rs201493638	c.1010G>A	p.Arg337His	missense_variant	1	251448	3.98e-06	0	gnomAD_v2.1.1		1
229567370	229431623	C	T	rs201493638	c.1010G>A	p.Arg337His	missense_variant	1	152138	6.57298e-06	0	gnomAD_v3.1	YES	0
229567335	229431588	C	T	rs1302013916	c.1045G>A	p.Ala349Thr	missense_variant	2	282488	7.08e-06	0	gnomAD_v2.1.1		1
229567335	229431588	C	T	rs1302013916	c.1045G>A	p.Ala349Thr	missense_variant	1	150300	6.65336e-06	0	gnomAD_v3.1	YES	0
229567317	229431570	G	T	rs1323791262	c.1063C>A	p.Gln355Lys	missense_variant	1	251494	3.98e-06	0	gnomAD_v2.1.1		1
229567316	229431569	T	A	rs1399819092	c.1064A>T	p.Gln355Leu	missense_variant	1	251488	3.98e-06	0	gnomAD_v2.1.1		1
229567312	229431565	C	A	rs1157238811	c.1068G>T	p.Gln356His	missense_variant	1	251494	3.98e-06	0	gnomAD_v2.1.1		1
229567310	229431563	A	G	rs564328738	c.1070T>C	p.Met357Thr	missense_variant	1	251488	3.98e-06	0	gnomAD_v2.1.1		1
229567310	229431563	A	G	rs564328738	c.1070T>C	p.Met357Thr	missense_variant	1	152100	6.57462e-06	0	gnomAD_v3.1	YES	0
229567309	229431562	C	T	rs745494410	c.1071G>A	p.Met357Ile	missense_variant	1	251494	3.98e-06	0	gnomAD_v2.1.1		1
229567298	229431551	T	C	rs778291439	c.1082A>G	p.Lys361Arg	missense_variant	5	282846	1.77e-05	0	gnomAD_v2.1.1		1	Variant in patient and unaffected father described by Bjarne Udd’s team in St Malo = K361R, patient also had de novo T108I (246th Mutation)
229567298	229431551	T	C	rs778291439	c.1082A>G	p.Lys361Arg	missense_variant	4	152050	2.63071e-05	0	gnomAD_v3.1	YES	0	Variant in patient and unaffected father described by Bjarne Udd’s team in St Malo = K361R, patient also had de novo T108I (246th Mutation)
229567296	229431549	G	C		c.1084C>G	p.Gln362Glu	missense_variant	1	152080	6.57549e-06	0	gnomAD_v3.1		1
229567285	229431538	G	C	rs373908222	c.1095C>G	p.Asp365Glu	missense_variant	2	251492	7.95e-06	0	gnomAD_v2.1.1		1
229567281	229431534	C	T	rs1446690899	c.1099G>A	p.Ala367Thr	missense_variant	1	251486	3.98e-06	0	gnomAD_v2.1.1		1
229567280	229431533	G	A	rs1281823855	c.1100C>T	p.Ala367Val	missense_variant	1	251486	3.98e-06	0	gnomAD_v2.1.1		1
229567267	229431520	G	C	rs886046075	c.1113C>G	p.Ile371Met	missense_variant	1	251484	3.98e-06	0	gnomAD_v2.1.1		1
													Total unique variants:	79

## Sheet: 4.6_gnomAD_frameshift-stopgain
cDNA change	Protein change (AA1 = init_Met)	gnomAD allele count (v2.1.1)	gnomAD allele count (v3.1)	HGMD pathogenicity	LOVD pathogenicity	ClinVar pathogenicity	ACMG pathogenicity (VarSome)	Phenotype	Ref/comments	Known recessive variant?
c.10G>T	p.Glu4Ter	1	0	-	-	-	-	-	Stop gain variant	Not reported
c.16G>T	p.Glu6Ter	1	0	-	-	-	-	-	Stop gain variant	Not reported
c.18_19dupGA	p.Thr7ArgfsTer14	1	0	-	-	-	-	-	Frameshift variant	Not reported
c.40_52delAATGGCTCCGGCC	p.Asn14TrpfsTer2	2	0	-	-	-	-	-	Frameshift variant	Not reported
c.84_85insT	p.Pro29SerfsTer2	4	0	-	-	-	-	-	Frameshift variant	Not reported
c.87dupT	p.Arg30Ter	1	0	-	-	-	-	-	Frameshift variant	Not reported
c.127C>T	p.Gln43Ter	1	0	-	-	-	-	-	Stop gain variant	Not reported
c.247delG	p.Asp83ThrfsTer39	1	0	-	-	-	-	-	Frameshift variant	Not reported
c.264G>A	p.Trp88Ter	0	1	-	-	-	-	-	Stop gain variant	Not reported
c.338dupA	p.Asn113LysfsTer15	1	0	-	-	-	-	-	Frameshift variant	Not reported
c.355G>T	p.Glu119Ter	1	0	-	-	-	-	-	Stop gain variant	Not reported
c.378delT	p.Phe126LeufsTer66	1	0	-	-	-	-	-	Frameshift variant	Not reported
c.435C>A	p.Tyr145Ter	2	0	-	-	-	-	-	Stop gain variant	Not reported
c.436delG	p.Ala146ProfsTer46	2	8	-	-	-	-	-	Frameshift variant	Known recessive variant
c.541delG	p.Asp181ThrfsTer11	10	0	-	-	-	-	-	Frameshift variant	Known recessive variant
c.649A>T	p.Lys217Ter	1	0	-	-	-	-	-	Stop gain variant	Known recessive variant
c.660C>A	p.Tyr220Ter	3	0	-	-	-	-	-	Stop gain variant	Not reported
c.712del	p.Leu238TrpfsTer48	0	1	-	-	-	-	-	Frameshift variant	Not reported
c.793C>T	p.Gln265Ter	1	0	-	-	-	-	-	Stop gain variant	Not reported
c.930del	p.Ile311SerfsTer17	0	1	-	-	-	-	-	Frameshift variant	Not reported
c.972_978delCAGCACC	p.Ser325Ter	1	0	-	-	-	-	-	Frameshift variant	Not reported
