# Supplementary material for: An Update on Reported Variants in the Skeletal Muscle α-Actin (ACTA1) Gene
Source: Hum Mutat. 2024 Oct 28;2024:6496088. doi: 10.1155/2024/6496088 (PMC11918651; doi:10.1155/2024/6496088)
Supplement: Supporting Information 5 — Pathogenic AA changes in all actins. Excel data file, which includes interactive schematics of a pathogenic amino acid (AA) changes in all actins based on reports from HGMD Pro, LOVD, and ClinVar. The first “sheet” (labelled “Key”) summarizes the content included in each sheet/table and includes additional notes to aid in the use and interpretation of these interactive figures. [file 6496088.f5.xlsx]

## Sheet: KEY
Sheet	Description
5.1_All actins - P-LP variants	Protein sequence map of all reported pathogenic or likely pathogenic mutations (protein changes) across all actins, as reported in LOVD, HGMD Pro and/or ClinVar
5.2_ACTA1, ACTC1 only	Protein sequence map of all reported pathogenic or likely pathogenic mutations (protein changes) across skeletal muscle actins (ACTA1 and ACTC1), as reported in LOVD, HGMD Pro and/or ClinVar
5.3_ACTA1 only	Protein sequence map of all reported pathogenic or likely pathogenic mutations (protein changes) for ACTA1 only (LOVD, HGMD Pro and/or ClinVar)
Notes:	1. ACTA1 sequence is provided, all other mutation position numbering (AA pos) for other actins has been converted to its relative position in ACTA1, though the original reported variant is listed in the 'note' for each variant. As noted in key to the right of each figure (also included below), letters are coloured based on which actin they were reported in (red = ACTA1, green = ACTA2, blue = ACTC…
	2. Additional details about the reported mutation can be seen in the 'note' by placing your cursor over the specific mutation. Occasionally, Excel may have resized these, so please right click and go to 'Edit note' and resize as needed.
	3. Mutations listed above the ACTA1 sequence represent pathogenic or likely pathogenic mutations reported in LOVD and/or HGMD Pro (all actins), plus ClinVar (for ACTA1 only).
	4. Variants listed below the ACTA1 sequence are ACTA1 variants reported in gnomAD. gnomAD variants in other actins have not been included.
	5. As described in key to the right of each figure (also included below), boxes with no fill (white background) are reported pathogenic mutations, boxes with yellow fill were reported as likely pathogenic, and boxes with orange fill are frameshift or stop-gain mutations (i.e. not missense changes).
Additional notes:	These supplementary data are for the manuscript entitled "An update on reported variants in the skeletal muscle α-actin (ACTA1) gene", Clayton, JS et al (2024), published in Human Mutation

## Sheet: 5.1_All actins - P-LP variants
All pathogenic/likely pathogenic variants in all actins - from HGMD Pro, LOVD and ClinVar - variants downloaded Feb 7th 2023


																																							S									V	V
																																							H			Y						V	T
																																							H	S	H	Y				T		S	T
																	R											V		Q							A	R	H	R	C	Y			M	R		R	L
														H			S									Y	N	V		L							L	H	G	L	X	Q			L	K		D	I
					F	Q							del	D	V		R									N	G	V		G				S		fs	G	S	C	L	Q	N		S	A	I		C	V
			Y	Y	E	K	I		T			X	N	D	D	P	D		R	N	V	S	L	T		N	N	D	fs	K		L		S		M	A	A	H	L	L	Y	R	V	F	T		A	R
AA Pos	1	2	3	4	5	6	7	8	9	10	11	12	13	14	15	16	17	18	19	20	21	22	23	24	25	26	27	28	29	30	31	32	33	34	35	36	37	38	39	40	41	42	43	44	45	46	47	48	49
ACTA1:	M	C	D	E	D	E	T	T	A	L	V	C	D	N	G	S	G	L	V	K	A	G	F	A	G	D	D	A	P	R	A	V	F	P	S	I	V	G	R	P	R	H	Q	G	V	M	V	G	M
	Exon 2																																											Exon 3
gnomAD:		Y					P											R								N		G																D	I
																												S
												fs	V		Y
												Q	T		Q
												L	T		D	V	V
	R			Q				N				L	fs		Y	S	T		S					V										S
	R			L		N	V	I				L	S	G	R	C	L		fs	fs				T								del	S	S	K							G
	R	R		K	D	S	I	N		R		A	V	Q	N	R	S		I	T				L				R				del	H	I	K							fs	R		N	R			fs
	X	N		G	D	N	F	I	Q	N	C	R	F	K	L	D	L	N	A	S	X	E		I	K			C	D	Y	I	del	C	K	K	P	C	A	G		K	K	Q		L	P		M	D
AA Pos	61	62	63	64	65	66	67	68	69	70	71	72	73	74	75	76	77	78	79	80	81	82	83	84	85	86	87	88	89	90	91	92	93	94	95	96	97	98	99	100	101	102	103	104	105	106	107	108	109
ACTA1:	Q	S	K	R	G	I	L	T	L	K	Y	P	I	E	H	G	I	I	T	N	W	D	D	M	E	K	I	W	H	H	T	F	Y	N	E	L	R	V	A	P	E	E	H	P	T	L	L	T	E
	Exon 3
gnomAD:		G							M						N	S	T							T							S			S		P		L		S				H	S
																																												R	S
																												V	S
																												S	S
																												R	L
																												R	L
																												D	H
																										V		C	H
																				=						T	F	A	C	R				M									Y
	V													T						V						T	C	V	C	S				M									Q
	T	I												fs				T		P					=	P	C	S	C	N				A		N				D	fs		Y		fs	T	V		K
	S	I												V	N			N	H	G	A			F	C	fs	Y	R	C	I				L	V	H				S	A	I	Q	M	M	H	M	N	K
	P	S		V	V			I					fs	I	H	A	V	M	H	D	A	P	P	F	X	V	F	D	K	A	I	A		A	I	E	F	S	N	C	A	A	D	A	L	A	fs	C	G
AA Pos	121	122	123	124	125	126	127	128	129	130	131	132	133	134	135	136	137	138	139	140	141	142	143	144	145	146	147	148	149	150	151	152	153	154	155	156	157	158	159	160	161	162	163	164	165	166	167	168	169
ACTA1:	M	T	Q	I	M	F	E	T	F	N	V	P	A	M	Y	V	A	I	Q	A	V	L	S	L	Y	A	S	G	R	T	T	G	I	V	L	D	S	G	D	G	V	T	H	N	V	P	I	Y	E
	Exon 3																																Exon 4
gnomAD:										S		S		R						V			F										M	L												L	V
																																		M
					X													T
					W													S														X
					W													L														Q
					Q													H														Q
					Q													H														L
	Y				Q													G										W				H
	V				G	Y												C								T		W				H
	E				G	Y												C								T		Q				H
	fs				S	Y										N		S	V	S			L			G		Q				G																	V
	N		V		L	H				X						I	K	L	S	N		V	I	I	M	G		H			fs	C								S									T
	H		G		G	N			fs	S		V		F		P	D	H	D	H		L	I	P	K	V	G	G	K		M	C			R	K				H			V			Q		X	L
	G		T	D	C	G			H	C	P	I	N	F		I	D	C	S	C	R	I	M	I	K	T	D	C	D	M	L	C			Q	D	X		R	X		fs	P	Y	L	G		Q	I
AA Pos	181	182	183	184	185	186	187	188	189	190	191	192	193	194	195	196	197	198	199	200	201	202	203	204	205	206	207	208	209	210	211	212	213	214	215	216	217	218	219	220	221	222	223	224	225	226	227	228	229
ACTA1:	D	L	A	G	R	D	L	T	D	Y	L	M	K	I	L	T	E	R	G	Y	S	F	V	T	T	A	E	R	E	I	V	R	D	I	K	E	K	L	C	Y	V	A	L	D	F	E	N	E	M
	Exon 4																										Exon 5
gnomAD:		V							E					V								L	A					C					N								L
																												L
																												S
																														S
																		W												R
																W		Q												R
																S		H												E
																H		H												E															V
																C		C												C															T
			K				S									L		C												S	V														T
			K		L	G	S						D	Y		H		L							E	L				R	I			V				K				Y			T
	R		K		L	E	D	R		L		T	R	K	K	G		H		L					R	L		S		D	V	G	F	V	A		Y	K	I		H	K	C	N	R
	R	C	K	F	H	A	R	K		T	S	M	D	H	G	C	C	G		L	V	E			L	T	C	L	T	C	R	Q	W	E	A		L	D	A	I	C	H	N	F	K		R	G	T
AA Pos	241	242	243	244	245	246	247	248	249	250	251	252	253	254	255	256	257	258	259	260	261	262	263	264	265	266	267	268	269	270	271	272	273	274	275	276	277	278	279	280	281	282	283	284	285	286	287	288	289
ACTA1:	S	Y	E	L	P	D	G	Q	V	I	T	I	G	N	E	R	F	R	C	P	E	T	L	F	Q	P	S	F	I	G	M	E	S	A	G	I	H	E	T	T	Y	N	S	I	M	K	C	D	I
	Exon 5																														Exon 6
gnomAD:	N				L				I	T											V								V							L			N			S
	T				S																															T
																																			R	Q
							T																											S	S	D	W			fs
				S			T						fs											S										A	R	Q	H			W
				R			T						N	X				K						R				N					fs	S	Q	K	H	T		F								V
				A			L						H	H	K			K						L			K	del					V	R	L	D	C	I		F		C	L	S				R
	K	A		fs			R	C	S	E	V		H	C	R			K	T				V	R	R	N	K	N	T		N		P	L	A	A	C	E		W		C	M	fs	S	C	V	Q
AA Pos	301	302	303	304	305	306	307	308	309	310	311	312	313	314	315	316	317	318	319	320	321	322	323	324	325	326	327	328	329	330	331	332	333	334	335	336	337	338	339	340	341	342	343	344	345	346	347	348	349
ACTA1:	M	S	G	G	T	T	M	Y	P	G	I	A	D	R	M	Q	K	E	I	T	A	L	A	P	S	T	M	K	I	K	I	I	A	P	P	E	R	K	Y	S	V	W	I	G	G	S	I	L	A
	Exon 6																														Exon 7
gnomAD:			V		I	R								C																							H												T
																																					S
											fs				X
											T			C	Q	S	Y
				fs		fs	T		L		L	A		S	N	F	S
		fs	G	X		K	T	R	H	fs	F	F	Q	C	E	C	C	ext
AA Pos	361	362	363	364	365	366	367	368	369	370	371	372	373	374	375	376	377	378
ACTA1:	K	Q	E	Y	D	E	A	G	P	S	I	V	H	R	K	C	F	*
	Exon 7
gnomAD:	R	E			E		V				M
							T
[truncated: 11 more columns]

## Sheet: 5.2_ACTA1, ACTC1 only
All pathogenic/likely pathogenic variants in ACTA1 and ACTC1 (skeletal muscle actins) - from HGMD Pro, LOVD and ClinVar - variants downloaded Feb 7th 2023
																																																V
																																																S
																																					A											R
																	S																				L		H		X							D	L
															V		R											V									G	S	H		Q	Y						C	V
			Y		E	K	I					X	N		D		D			N	V		L			N	N	D	fs	K						fs	A	A	A	L	L	Y	R	V	F	T		A	R
AA Pos	1	2	3	4	5	6	7	8	9	10	11	12	13	14	15	16	17	18	19	20	21	22	23	24	25	26	27	28	29	30	31	32	33	34	35	36	37	38	39	40	41	42	43	44	45	46	47	48	49
ACTA1:	M	C	D	E	D	E	T	T	A	L	V	C	D	N	G	S	G	L	V	K	A	G	F	A	G	D	D	A	P	R	A	V	F	P	S	I	V	G	R	P	R	H	Q	G	V	M	V	G	M
	Exon 2																																											Exon 3
gnomAD:		Y					P											R								N		G																D	I
																												S
													V
													fs		Y
								N					S		R		V		fs	fs														S								G
					D	S		N		R		fs	V	Q	N	R	S		I	T												del	H	I								fs	R
	X				D	N		I		N		R	F	K	L	D	L	N	A	S	X			T	K					Y		del	C	K	K	P	C	A	G		K	K	Q		N	P			D
AA Pos	61	62	63	64	65	66	67	68	69	70	71	72	73	74	75	76	77	78	79	80	81	82	83	84	85	86	87	88	89	90	91	92	93	94	95	96	97	98	99	100	101	102	103	104	105	106	107	108	109
ACTA1:	Q	S	K	R	G	I	L	T	L	K	Y	P	I	E	H	G	I	I	T	N	W	D	D	M	E	K	I	W	H	H	T	F	Y	N	E	L	R	V	A	P	E	E	H	P	T	L	L	T	E
	Exon 3
gnomAD:		G							M						N	S	T							T							S			S		P		L		S				H	S
																																												R	S
																												V		S													Y
	V													fs				T		P								S		N						N							Y		fs
	S													V				N		G						fs	Y	R		I				L		H				S			Q		M				K
	P	S			V			I					fs	I		A		M	H	D	A	P	P	F	X	V	F	D	K	A		A		A		E		S	N	C			D		L	A	fs	C	G
AA Pos	121	122	123	124	125	126	127	128	129	130	131	132	133	134	135	136	137	138	139	140	141	142	143	144	145	146	147	148	149	150	151	152	153	154	155	156	157	158	159	160	161	162	163	164	165	166	167	168	169
ACTA1:	M	T	Q	I	M	F	E	T	F	N	V	P	A	M	Y	V	A	I	Q	A	V	L	S	L	Y	A	S	G	R	T	T	G	I	V	L	D	S	G	D	G	V	T	H	N	V	P	I	Y	E
	Exon 3																																Exon 4
gnomAD:										S		S		R						V			F										M	L												L	V
																																		M
					G
	fs				S	Y												S		S																													V
	N				L	H												L		N																				S									T
	H				G	N				C						P		H		H				P		V	G	H	K			H								H			V			Q		X	L
	G		T	D	C	G				X	P		N			I	D	C	S	C			M	I	K	T	D	C	D	M		C					X			X			P	Y	L	G		Q	I
AA Pos	181	182	183	184	185	186	187	188	189	190	191	192	193	194	195	196	197	198	199	200	201	202	203	204	205	206	207	208	209	210	211	212	213	214	215	216	217	218	219	220	221	222	223	224	225	226	227	228	229
ACTA1:	D	L	A	G	R	D	L	T	D	Y	L	M	K	I	L	T	E	R	G	Y	S	F	V	T	T	A	E	R	E	I	V	R	D	I	K	E	K	L	C	Y	V	A	L	D	F	E	N	E	M
	Exon 4																										Exon 5
gnomAD:		V							E					V								L	A					C					N								L
																												L
																												S
																L														S	V
							S							Y		H		L							E					R	I			V											T
	R					E	D	R				T	R	K		G		H							R	L		S		D	V		F	V							H	K			R
	R	C	K			A	R	K		T	S	M	D	H	G	C	C	G			V				L	T	C	L	T	C	R	Q	W	E	A			D			C	H	N	F	K			G	T
AA Pos	241	242	243	244	245	246	247	248	249	250	251	252	253	254	255	256	257	258	259	260	261	262	263	264	265	266	267	268	269	270	271	272	273	274	275	276	277	278	279	280	281	282	283	284	285	286	287	288	289
ACTA1:	S	Y	E	L	P	D	G	Q	V	I	T	I	G	N	E	R	F	R	C	P	E	T	L	F	Q	P	S	F	I	G	M	E	S	A	G	I	H	E	T	T	Y	N	S	I	M	K	C	D	I
	Exon 5																														Exon 6
gnomAD:	N				L				I	T											V								V							L			N			S
	T				S																															T
																																			S
																																			R	Q
							T																											S	Q	K		T
							L							H										S				del					V	R	L	D		I		F
	K			fs			R	C	S	E	V		H	C	K			K	T				V	R	R		K	N	T		N		P	L	A	A		E		W			M	fs			V	Q
AA Pos	301	302	303	304	305	306	307	308	309	310	311	312	313	314	315	316	317	318	319	320	321	322	323	324	325	326	327	328	329	330	331	332	333	334	335	336	337	338	339	340	341	342	343	344	345	346	347	348	349
ACTA1:	M	S	G	G	T	T	M	Y	P	G	I	A	D	R	M	Q	K	E	I	T	A	L	A	P	S	T	M	K	I	K	I	I	A	P	P	E	R	K	Y	S	V	W	I	G	G	S	I	L	A
	Exon 6																														Exon 7
gnomAD:			V		I	R								C																							H												T
																																					S
											T				Q	S	Y
							T		L		L			S	N	F	S
			G	X			T		H		F	F	Q	C	E	C	C	ext
AA Pos	361	362	363	364	365	366	367	368	369	370	371	372	373	374	375	376	377	378
ACTA1:	K	Q	E	Y	D	E	A	G	P	S	I	V	H	R	K	C	F	*
	Exon 7
gnomAD:	R	E			E		V				M
							T
[truncated: 11 more columns]

## Sheet: 5.3_ACTA1 only
All pathogenic/likely pathogenic variants in ACTA1 only - from HGMD Pro, LOVD and ClinVar - variants downloaded Feb 7th 2023
																																																V
																																																S
																																																R
																	S																				L				X							D
															V		R																				G	S	H		Q							C	V
			Y		E	K						X	N		D		D			N							N	D	fs	K							A	A	A	L	L	Y	R	V	F	T		A	R
AA Pos	1	2	3	4	5	6	7	8	9	10	11	12	13	14	15	16	17	18	19	20	21	22	23	24	25	26	27	28	29	30	31	32	33	34	35	36	37	38	39	40	41	42	43	44	45	46	47	48	49
ACTA1:	M	C	D	E	D	E	T	T	A	L	V	C	D	N	G	S	G	L	V	K	A	G	F	A	G	D	D	A	P	R	A	V	F	P	S	I	V	G	R	P	R	H	Q	G	V	M	V	G	M
	Exon 2																																											Exon 3
gnomAD:		Y					P											R								N		G																D	I
																												S
													fs		Y
													S		R				fs	fs
						S		N		R			V	Q	N	R	S		I	T																						fs
	X				D	N		I		N		R	F	K	L	D	L		A	S	X				K							del		K	K	P			G			K							D
AA Pos	61	62	63	64	65	66	67	68	69	70	71	72	73	74	75	76	77	78	79	80	81	82	83	84	85	86	87	88	89	90	91	92	93	94	95	96	97	98	99	100	101	102	103	104	105	106	107	108	109
ACTA1:	Q	S	K	R	G	I	L	T	L	K	Y	P	I	E	H	G	I	I	T	N	W	D	D	M	E	K	I	W	H	H	T	F	Y	N	E	L	R	V	A	P	E	E	H	P	T	L	L	T	E
	Exon 3
gnomAD:		G							M						N	S	T							T							S			S		P		L		S				H	S
																																												R	S
																												V		S
														fs				T		P								S		N						N							Y		fs
	S													V				N		G						fs	Y	R		I				L		H				S			Q		M				K
	P	S											fs	I		A		M	H	D	A	P	P	F	X	V	F	D	K	A		A		A		E		S		C			D		L		fs		G
AA Pos	121	122	123	124	125	126	127	128	129	130	131	132	133	134	135	136	137	138	139	140	141	142	143	144	145	146	147	148	149	150	151	152	153	154	155	156	157	158	159	160	161	162	163	164	165	166	167	168	169
ACTA1:	M	T	Q	I	M	F	E	T	F	N	V	P	A	M	Y	V	A	I	Q	A	V	L	S	L	Y	A	S	G	R	T	T	G	I	V	L	D	S	G	D	G	V	T	H	N	V	P	I	Y	E
	Exon 3																																Exon 4
gnomAD:										S		S		R						V			F										M	L												L	V
																																		M
	fs				S	Y												S		S																													V
	N				L	H												L		N																													T
	H				G	N										P		H		H				P		V	G		K														V			Q		X	L
	G		T	D	C	G				X	P		N			I	D	C	S	C			M	I	K	T	D		D	M							X			X			P		L	G		Q	I
AA Pos	181	182	183	184	185	186	187	188	189	190	191	192	193	194	195	196	197	198	199	200	201	202	203	204	205	206	207	208	209	210	211	212	213	214	215	216	217	218	219	220	221	222	223	224	225	226	227	228	229
ACTA1:	D	L	A	G	R	D	L	T	D	Y	L	M	K	I	L	T	E	R	G	Y	S	F	V	T	T	A	E	R	E	I	V	R	D	I	K	E	K	L	C	Y	V	A	L	D	F	E	N	E	M
	Exon 4																										Exon 5
gnomAD:		V							E					V								L	A					C					N								L
																												L
																												S
																L														S
														Y		H		L												R
						E		R					R	K		G		H							R			S		D	V			V							H	K			R
	R		K			A	R	K		T			D	H	G	C	C	G			V				L	T	C	L		C	R	Q	W	E	A			D			C	H	N		K			G
AA Pos	241	242	243	244	245	246	247	248	249	250	251	252	253	254	255	256	257	258	259	260	261	262	263	264	265	266	267	268	269	270	271	272	273	274	275	276	277	278	279	280	281	282	283	284	285	286	287	288	289
ACTA1:	S	Y	E	L	P	D	G	Q	V	I	T	I	G	N	E	R	F	R	C	P	E	T	L	F	Q	P	S	F	I	G	M	E	S	A	G	I	H	E	T	T	Y	N	S	I	M	K	C	D	I
	Exon 5																														Exon 6
gnomAD:	N				L				I	T											V								V							L			N			S
	T				S																															T
																																			S
																																			R	Q
																																		S	Q	K		T
																												del						R	L	D		I
	K			fs			R	C	S	E									T					R	R		K	N						L	A	A		E		W			M	fs				Q
AA Pos	301	302	303	304	305	306	307	308	309	310	311	312	313	314	315	316	317	318	319	320	321	322	323	324	325	326	327	328	329	330	331	332	333	334	335	336	337	338	339	340	341	342	343	344	345	346	347	348	349
ACTA1:	M	S	G	G	T	T	M	Y	P	G	I	A	D	R	M	Q	K	E	I	T	A	L	A	P	S	T	M	K	I	K	I	I	A	P	P	E	R	K	Y	S	V	W	I	G	G	S	I	L	A
	Exon 6																														Exon 7
gnomAD:			V		I	R								C																							H												T
																																					S
															Q	S	Y
									L		L			S	N	F	S
				X			T		H		F	F	Q	C	E	C	C	ext
AA Pos	361	362	363	364	365	366	367	368	369	370	371	372	373	374	375	376	377	378
ACTA1:	K	Q	E	Y	D	E	A	G	P	S	I	V	H	R	K	C	F	*
	Exon 7
gnomAD:	R	E			E		V				M
							T
[truncated: 11 more columns]
